# Supplementary material for: Genome-Wide Analysis and Characterization of Eggplant F-Box Gene Superfamily: Gene Evolution and Expression Analysis under Stress
Source: Int J Mol Sci. 2022 Dec 16;23(24):16049. doi: 10.3390/ijms232416049 (PMC9780924; doi:10.3390/ijms232416049)
Supplement: Supplementary file 1 [file ijms-23-16049-s001.zip]

Archive with 26 entries (24 files):
- Supplement Figures .pdf
- Supplementary Files/
- Supplementary Files/File S1. The F-box protein sequences of Arabidopsis thaliana..faa
- Supplementary Files/File S2. The F-box protein sequences of rice..faa
- Supplementary Files/File S3. The F-box protein sequences of tomato..faa
- Supplementary Files/File S4. The F-box protein sequences of eggplant..faa
- Supplementary Files/File S5. The F-box domain sequences of Arabidopsis, rice, tomato and eggplant..faa
- Supplementary Files/File S6. The Skp1 protein sequences of eggplant..faa
- Supplementary Tables/
- Supplementary Tables/Table S1 . The list of F-box gene name corresponding to the ID..xlsx
- Supplementary Tables/Table S10 . The number of different domain type F-box genes in each cluster in eggplant high-temperature treatment transcriptome..xlsx
- Supplementary Tables/Table S11 . The transcriptome analysis results of bacterial wilt treatment of the F-box superfamily..xlsx
- Supplementary Tables/Table S12 . List of clustering results according to the expression pattern of F-box in eggplant bacterial wilt treatment transcriptome..xlsx
- Supplementary Tables/Table S13 . The number of different domain type F-box genes in each cluster in eggplant bacterial wilt treatment transcriptome..xlsx
- Supplementary Tables/Table S14 . The list of the Skp1 gene name corresponding to the ID..xlsx
- Supplementary Tables/Table S15 .  List of plant morbidity and disease index in transient overexpression experiment..xlsx
- Supplementary Tables/Table S16 . List of primers of qRT-PCR..xlsx
- Supplementary Tables/Table S17 . List of  primers of Y2H assay and transient overexpression assay..xlsx
- Supplementary Tables/Table S2 . The list of the number of various domains types of F-box proteins in Arabidopsis, rice, tomato and eggplant..xlsx
- Supplementary Tables/Table S3 . The relative expression levels of F-box repeat genes in eggplant tissues..xlsx
- Supplementary Tables/Table S4 . The list of Ka_Ks results..xlsx
- Supplementary Tables/Table S5 . The transcriptome analysis result of F-box superfamily in each tissue of eggplant..xlsx
- Supplementary Tables/Table S6 . List of clustering results according to the expression pattern of F-box in eggplant tissue transcriptome.xlsx
- Supplementary Tables/Table S7 . The number of different domain type F-box genes in each cluster in eggplant tissue transcriptome..xlsx
- Supplementary Tables/Table S8 . The transcriptome analysis results of high-temperature treatment of the F-box superfamily..xlsx
- Supplementary Tables/Table S9 . List of clustering results according to the expression pattern of F-box in eggplant high-temperature treatment transcriptome..xlsx
