# Supplementary material for: Genome-Wide Analysis and Characterization of Eggplant F-Box Gene Superfamily: Gene Evolution and Expression Analysis under Stress
Source: Int J Mol Sci. 2022 Dec 16;23(24):16049. doi: 10.3390/ijms232416049 (PMC9780924; doi:10.3390/ijms232416049)
Supplement: Supplementary file 1 [file ijms-23-16049-s001.zip › Supplementary Files/File S3. The F-box protein sequences of tomato..faa]

File S3. The F-box protein sequences of tomato.

>XP_004249133.1 F-box protein At2g26850-like isoform X1 [Solanum lycopersicum]
MFVFLISCFSFILLVSKSFFKPMGGFSNVWFSEELVKFLALWFSKGRNAISFLNLPLMTD
HVKSKLENVVEKEEGVSLLDLPDLTLECIFERLPPNGLCNMAAVCTSLREKCTSDHLWEK
HMKGKWGELIGSAAYKEWQCYVVSRNKASILEKSRKKRELYGKFSKIRELLWDRSKKGNE
DDSKIGNSSEMSSIMDWYLSLETGKFWFPAQVFNREVQNGHIGFMLSCYDAEVSYDCRTN
TFSARYPSYGRRMIEDDIEWNRLRAPTVDTLPYVLHVSDCLDDLQPDDHIEIQWRKSKEF
AYGWWYGVVGHLESCSGSKLNCHCHASETVLLEFKQYTAGSRWRQTVINRKDHREVGNEG
DGFYGGIRKLYSDKEISLWNSLLPNNTLE
>XP_004239346.1 F-box/FBD/LRR-repeat protein At1g13570-like [Solanum lycopersicum]
MSLREVASDLTKSTVIGDLPNDILHRILEKLPIKDTVVTSILSKQWLHVWSTLPHFVFDH
LFFDHVGASAASIIRKILMQHTESIQGFHLISKSHTLLQSDVDQFIMFVSNHGVEKFTLD
MATDWKYVLPHSIFTCSTLTDLKLSRCMLKLPVPDAQFPNLVSLQLKLFSIERPVGSNNA
TLILPMLETLELMCCFNVHSVNLELALVPATDTLDVSLNLQSLKISDLKINVKCFSSLFY
LLRNCGMLVELDLDLLEKVDVTRNHSSELFYYLKSHDQVISEALQTIQKVTLRKFQGTAI
EMYLVEVILVNSPNLKRMSLKKLEEN
>XP_004247510.1 putative F-box/kelch-repeat protein At1g12870 [Solanum lycopersicum]
MRNWSPRGKKRLKLASVETIALEQPTQSTTSRETKEEMDDNLETKGNLLPDDLLFEVFLL
LPAETLCKLRCVCKSLLNMINSTRFIEDHFRQSERVLITENSFHKENIRSPFPLPSDKKN
ELYFNFWDIHSGKGQKVCMPDTLGNINCILAACNGLVLAKITKNGGLVVMNPSTRNHIRV
PLGTIGFMKECYAFMFSHFTGAYKVVHLFRDDSRNIRCEILNLTTRSWHAVDGPKSGEFG
LITTHRSVSAIGALYWLPQIDGCNHVVSLGFHDEKFLTVPLPISSTKNDRLVEIGGSLSF
ITHATLNLIQVWILKNGSWLKRYSINRLYDITRFIPLCASTKEIFFQREEGYPLLHIYNF
EAEEMQEINFKGTNRVGDLYMPLVKSLVSWDNP
>XP_019067977.1 F-box/LRR-repeat protein 4 isoform X1 [Solanum lycopersicum]
MDSILCDELLQEIFRRLPPPSAASVSLVCKRWLHLLRSSTTSLSICFIETPLIPLFSSFL
SFHPFLSTLSVTITHTLDSSDQLLNSVASSCPNLRHLRFLNGSVSTLSLFSLSVSCPNLV
SLAVTLFRPLSFLWVTPFGCLKELSIYSAGNSGEFDYGEFYGSCELNLESLLLTGIKSGD
KGVGFLWRNCKKVTTLKLISCEGVGDQGSFLTFLQCLEGLQELELRTCRTIADGVLLKLA
ENCAMLNSLLLYDGGSKDGLFHFLTQSKCPNLQNLDLRLPLDLENYHLTAAAENLGSLRS
LRLQSCCLVTGEGLKILGNAMADGLEELALINCDVVERESGLLTTLGQDLKRLRKLDLSF
NDMLLDKELISMLVSCNNLNELKVRGCKKLTNLSMISLAKCCKKLQSVDAMYCCGIETQG
VELFVLNSPKLRLLQVEENKVSDVAKRWASNKFIEVVG
>XP_010312812.1 F-box/kelch-repeat protein At3g06240 [Solanum lycopersicum]
MSDEATLSLMDLPSPILLRILSTLPPTTLLYVKTLSKTLLNLTLDSEFLKLSRSSSPAII
IIHQFNSNRTNTLKFLKFVVDYNFDHDPIGDVDLQLHFPVVQFFLVGSVHGFVCFNYFFD
SVDSIYILNPTTREYIVLREPQRVRKWPNIVRYGFGFDPVKLEYKVVRIYQEEIRDDDTN
GSRYYKSEAQVYTIGKGYWRSCAGHVMFWFGCWVEGVNLYGKIHWLVYDANRNELICSFN
LENELFESFPTAPGYNKEICPNLRSLGGFGRCLCVCDNNADTHFEVWVMKEYGVTDSWVK
QIVINITPECNNYWLCYEMINLVIVLDDGEVLFLWRDDFLFLHHPVKNTLKRVDVCDGNF
VASVYVSNSLSLKNFKAEVVNIF
>XP_004247422.1 phytochrome A-associated F-box protein [Solanum lycopersicum]
MSNSCMVDGFFSKLSEDLILNIFFKLEDDPRNWARLSCVSTKFAFLIHTICYKSKCSATI
PSVVSDLVSSTSSCPPGGWSSLYKLAVCCPGLHQAGVLLENSDFGLEREIGPDESYSGRV
FPKAELIPSSSSNNNNRCDSGEVVDCGWSLFDDLMFDTVYDASESSSNQIEVVEEEPTSF
VVNPTRLSKRRKIYRSPCSHLASGVWNLSREQGNKLLASRFKGDCLYICDWPGCIHMEEK
RNYMLFRGIFKNFKQSRVWRTINDGNRKIDLNCAFCSSKQTWDLHSAFCLRRYFGYHDDG
EPVVRAYVCENGHVSGAWTDWPLYT
>XP_004240647.1 pentatricopeptide repeat-containing protein At2g21090-like [Solanum lycopersicum]
MPALCTFALCRQISTLSTVNLNKTINRFIGNGNLQEARKFFDQSPHLTNVVSWNSLTAGY
FKHNLIQKAEYLFDKMPHRDVVSWNTMLSGYRNANNPGKVYRCFLDMNRCGEMRPNELTF
AVSISSFLHLHYKHLIPQLHGLVLCSGISLNVFVGSALMRGYVDLDDYRGLVRVFDEILD
KDVTPWNVLILGYMRFGCTIEAQRAFDMMPMRNSFTWSTLINGYIENKKLNEARFVFDEM
SEKDVVSWTAMIRGYVQYGEFMKALKLFKLMLNSGSRPNHFTFSTVLDACAGYSAVLVGN
QVHVCILKSGFPLDVVLLTSLLDMYAKCGDIEVAFCIFESIPARNLVAWNSIIGGYARHG
LAERAMQVFERMLKSGIRPDEITFINLVYACGHGGLVDEGERIFNSMVTEYRLKAEMEHY
ACMVDLYGRAGQLEKAEKLIDEMPFKPDVVVWGALLGACGLHSCLELGEIAANGIYTLEH
DHPAVYSVLSKIYGDKGVCSDITGLDKLMKKWRATKQKAETINISGQERRACACVSKRWL
MLLSSIHRDEVFAFNPNLNAEEESTQCTQVKIGEIAESTGVEGLYEIAHDCHLLEKLNLF
QCPTITDKSLLEIVVNYPNMTMDSCSNIRT
>XP_004251078.1 F-box protein At2g27310 [Solanum lycopersicum]
MSSCSTTTTMAEDDGGRTAITAVHSDIIQTLILTKLDGPTLISASFASSQLQNLCSDEEL
WRKICNSYWPSTSDPLIRNTVGTFPAGHRSLFSDSFPSITHNKPKPITGNNSNQYFPSPE
LISAVDVHFEGNLLYSKVLTNETESGWFMSSPFRIELLGHKEFVPTPVKFDGEDGNCKLE
LQRMKLSWILIDPSRNRAVNVSSLNPVSVQRHWLTGELKVRYSTVMGSGAGEGLVQCGIV
VTCEGKEGGELHVREVSMQIEDMDGKVLCGKDSLVILQEVIEGGRKKRKENEEKENYENF
LELKKKWKENKQKKEKKMDMMCIASGITILISFWTLIVFGSRSNGSYFS
>NP_001289821.1 S-locus F-box protein type-5 [Solanum lycopersicum]
MAHEILKKLPEDVIIYILLRLPVKSLILFTCISKTWYILIRSSTFINLHLNNSKTAKEEF
IIFKRSLQVDPFQHKTTLSFLFGDDLKPVIPDLDVPYLESTFVNDYDQFIGPCHGLVALI
SMMNTVLFNPATRNYRLLPRFPSDSPQGFRCSMMVLGLDLTQLQMTTR
>XP_004243318.1 F-box/LRR-repeat protein At3g03360 [Solanum lycopersicum]
MDRISNLPIEIIREIQSRLPRIYAVKTSILSKKWQRIWASHPKILLDEIDFGADNSRYRA
KDKPKREAFLTYLIKSLEIRERHKNCEVDELFLRMIVDSDADELLVSKWISFALENSIKR
LCLSLQTIRRDHYHLYGVAFCSHKLVDLILSDCKIKNCSFKLPALKLLFLFVVRIEDDDF
KDLIAGCPLIEQLRVQDTKKLRTINLVSNPNLQFFGVHLPCPHGGGKIRIESPNLHSLEF
ISFNIHLCELEIMSTTTVRKLTLLHAYDPETFIEKFPLLDKLVLDTCGWSQKLHISQPNL
VSLVLKDSTVRREVRIDSPKLKSLEYKGGLTDFTGIQDLQELEFVLLYLDLLKLPDNWYS
WFRDILESCARSKTLSLICDIQEVVLIPVKVTDILPVNDIKNLELEIKTRHGTFEVVIAE
LISMLPDLKTLSLTLGSTTKFFKFS
>XP_010323655.1 F-box/FBD/LRR-repeat protein At1g13570 [Solanum lycopersicum]
MMPPTGRECCQSLMPDIISNLPHNVIDVILILLPFKDAVRTSVLSKKWRYHWCRRTELTL
DESLWKQREDLNPTVRFREIISQLLTLHEGPITKFTLDIVHLKRLPEIDDFIYFLRNHIQ
DLVLRLPLRKQYALPSTLFTCSQLRHLNLHSCSIYHPSAFEGFDKLISLELCGVSTSSEL
LESLISHCPLLEQLELSTSEDLDMIEINAPMLRFFSFTGNISSIYLKNVPRLVEAFLLGD
IEQTESLDFAKIFESCSALEQLSLDFLSSEFVAEEGYKVPKRLPFNLNVRRFDLLDISLV
ESYKLSHILCLLRSFPYLEYLEMQVIDEDDSDTDEDEDEESLQPETLSDLTFNHLVEFQL
GSFIGGTSEMQFIKHLLANSPVLEILVINRQFLDKEPLDTREEIFTKISNFPRTSPKAEI
VYKDFS
>XP_010320110.1 tubby-like F-box protein 5 isoform X1 [Solanum lycopersicum]
MSFKSIVRELKEMKNGIGLSRRGEVEGRHWRNRTRSHIAPDVVPFDPNQQGQWANIPPEL
LLDIVHRVEESETSFPARTAVVYCASVCKSWREVTKEIVKTPEECGRLTFPISLKQPGPR
ESPIHCFIKRDRANSVFRLYFGLTPSEDMSDKLLLAAKRIRRATSTDFVISLVSDDFSRA
SSTYVGKLRSNFLGTKFTIYDSQPPSDAAIQHRGRLSRRFSAKQVSPTVSACNYSIATIS
YELNVLRTRGPRRMHCAMHSIPFSSIQEGGSAPTPTSFPQSFDERPSKAKEPAVNISSSV
SGPSREPLVLKNKAPRWHEQLQCWCLNFKGRVTVASVKNFQLAAAVDPSHNIPAAVQETT
ILQFGKIGKDIFTMDYCYPLSAFQAFAICLSSFDTKPACE
>NP_001234722.1 LeTIR [Solanum lycopersicum]
MSGSDNPSEMSEDEERPCPSDLTGGVTAKARNCCFNAAVTGGGGGIFNFSPHPDQVLENV
LENVLCFLTDRRDRNAASLVSKSWYRAEALTRSEVFIGNCYAVSPTRVTTRFKRVTSVAI
KGKPRFADFSLLPPDWGAHFTPWASVLGDSYRGLEKLYLKRMSISDDDLGLLARCFPNFK
ELVLVCCEGFGTSGLAIVARDCRQIRVLDLIESEVSDDEVDWISYFPXNKTCLESLTFDC
VECPIDFEALEKLVIRSPSLKRLRLNRFVSITQLYRLMIRAPQLTNLGTGSXGASTVTDE
PDPDYASAFAACKSMVCLSGFREIAPEYLPAIYPVCGNLTSLNLSYGANINTEQFKSVIS
RCHKLQVLWVFDSVCDEGLEAVAATCKDLRGIRVFPIEAREDADAPVSEVGLLAISEGCR
KLKSILYFCQKMTNAAVIAMSKNCPDLVVFRLCIMGRHLPDHVTNEPMDEGFGAIVKNCK
KLTRLAVSGLLTDRAFSYIGQYGKLVRTLSVAFAGNSDLALKYVLEGCPKLQKLEIRDCP
FGDLSLRSGLHHYYNMRFLWLSSCRVTLQGCQEIARQLPRLVVEVISGDDEEGSETNEHV
NTLYMYRSLDGPRADVPSFVQIL
>XP_010324510.1 F-box/kelch-repeat protein SKIP25 [Solanum lycopersicum]
MYTTSLFQFYLFYHISLHFLLLKSTKKMNNSTTACAAVNRRKILHHRRHHQSLIPGLPDD
VAQICLNQVHPSTLFSVCHSWRKLIYSPSFPPFLSLYALLLSTNQVEFACFDPISSRWHL
LPPPPPDPPLRILVKHPSFISRNLPIQSVTVSGNLILLAATADQFLPAISRPLIFNPTVK
KWTHGPRLNAPRRWCAAGALGNSVYVASGVGSHYNLDVARSVIKWDLDNSSGPEFDNRAH
YSARYRNERKMRWKWEEMSGLRDGKFSREAIEAIGWKGKLCMVNVKGDAAKQGIIYNVET
DTWHDMPEGMLSGWRGPVAAMAEEILYTVDESKGVLRRYDEERDVWVEILEYDMLKGAEH
VVADGGRVCVVGGGGGSGIVVVDVAVETPRLVMVETPVGFQVLNIHVLPRMSH
>XP_004253004.1 putative F-box protein PP2-B12 [Solanum lycopersicum]
MDYFGLMPEDCLSEILSFTSPEDTARLSTSSRGFNFAAESDVVWEKFLPSDYQNIISKSK
SLMASPSMKQLYFSLCDSPILTDGGKMSFSLDKKTGKKCFMVSARELAISWSDTPHYWSW
SSHPDSRFSEVANLRFVCWLDMRGKIETRLLSKRTNYVAYLVFKLKSGYYGLETANTFVR
FVDRESDNEAEERASVVSLSTQEEHGENRSKRRDNGWLEIEMGKFFNDAGEDGDVEARLM
EVRRLSAKGGLIVQGIEFRPE
>XP_004237095.1 F-box/kelch-repeat protein At3g18720-like [Solanum lycopersicum]
METAAYDFSMADWSELQHDLLVLIARRLNLIEDYLNFRNVCKSWHFVSTKDNFNSYLSRF
PWLMPAEEEEDGISIRKFFSLYNGMILNKRIPKARRKRCMESMGWLIMVGEEEGEISMLR
PFSGVEIELPHQNNTVEYDRYQTDLKMYFFNKAVLSASPSHTSDYLLMVIEGAFKFLSFW
RPGDIRWTRVTLQGTDRVRTIFYDLIYFNGQIYVVDYSGDVIVFDVVDVVGTQPTKYHIV
ANMPLPP
>XP_004249296.1 F-box/kelch-repeat protein At1g15670 [Solanum lycopersicum]
MNQNKFTELLPGLPEDIALECLTRLHYSTHGVASRVCRRWCRILQSKAFYYHRKQTGFTH
KTACLVQALPSPVESKPTGQPRFAISVFDLVSGIWDRVDPIPKYPDGLPMFCQIATTEGK
LIVMGGWNPSSWDPIKDVFVYDFMTRRWNQCMDMPEARSFFAMGATGGRVFIAGGHDESK
NALSSAWVFDISSNEWTELPRMSEERDECEGVIIGSDFCVVSGYDTENQGRFKSSAELYE
LSTAQWRRVEDAWGSSQCPRACVGVGKNGNLTCWAESDPNVKVGACGVDLGYRTLVTGSA
YQGAPHGFFFVENNKKQGQNSKLTKINVPDEFSGFVQSGCCVEI
>XP_004228331.1 F-box/kelch-repeat protein At1g55270 [Solanum lycopersicum]
MDQTIERSSNAHRGFRVQPPLVDSVSCYCNVDSGLKTVAGARKFVPGSKLCIQSDISSHA
HKSKNSRRERSRVQPPLLPSLPDDLAIACLVRVPRVELSKLRLVCKRWYRLLAGNFFYSQ
RKSLGMAEEWVYVVKRDRDGRITWHAFDPTYQLWQPLPPVPGDYGEALGFGCAVLSGCHL
YLFGGKDPIKGSMRRVIFYNARTNRWHRAPDMLRKRHFFGSCVINNCLYVAGGECEGIQR
TLRSAEVYDPNRKRWSFIADMSTAMVPFIGVVYDGKWFIKGLGSHREVLSESYSPDTNAW
SPVNNRMVAGWRNPSISMNGRLYALDCRDGCKLRVYDESTQSWIRFIDSKLHLGSSRALE
AAALVPLNGKLCIIRNNMSISIIDVSSPDKRVETNPRLWENIAGKGHFRTMFTNLWSSIS
GRAGLKSHIVHCQVLQV
>XP_010317554.2 F-box protein At5g07610-like isoform X1 [Solanum lycopersicum]
MADNVMESKIDVFGEIFSRLPLNCVVQCKLLNQNFRSMISNSEFAQLLLQRHKNTSTQLI
YTEYDGGARRRFNKFSLNPITQLESSIPDYMDILASCNGLILIDFELVSRYCVFNPVTGE
HQLIPYPMPYPNGIGKIGLAVDYPNPDQYKLVTVSSFFENSYRLYKFHLLSSEQPGLWRE
IQLRTNNVQSLAYGSRAVYWRGSLYFLRTDGSVLAFDTNKEEAILIDRPEFLDNFDLTYG
KILIGQSKWLGKAQGLLTLVCVYRMHIVIATYGSTKRRWTVSHKFANFILGPQGFIHGFP
LWIENKHVSFLVQRPLTLNYDLYEHNININGYEHAAVLHGVNSLMYYFHPTLASAHHTPS
DDIDADDQELIDANLDDIRRFIIEDIPFPEESSSESSSSSSSEGEEEEGEEEEAAAAAEG
GEEEIV
>XP_004231072.1 F-box protein SKIP23 [Solanum lycopersicum]
MAEWSQLPRELVELISKHLSTETDFLRFRSVCSSWRSSLPPKPYPSSLSRFPILPNDGIA
ENSWGFKLSKSPLYLIHPPNQTNNHGWIIKLDRENPQRMRLFNPLSRSQCKPLPPDFPKI
LDSSQYPIRELCHEYTLQFIKYRPRASSIADAGNLYMEKVAVRMEKNGFVLLTIHVSGKL
VMFRSGDTKWSIVDESSLPYDDVIMKDENFYAVDNTGKGVLVKLNPGTAPELQVVAHSVF
GGDKKFLVESCGDLLMVDKYLSIGPEDDLGYNETVEFYEEFDCYMSERTVKFKVYKLDGD
MQRWVEVNCLEDRMLFVGDNCTFSALVSELDSGCKGNCILFSDLFFCSTEDDGGFWKHHG
IGVFSLENGSICPINCCRGYAELFWPPPPWICSPPTIDAELNELKI
>XP_004251124.1 F-box/kelch-repeat protein At5g60570 [Solanum lycopersicum]
MASETKKLKNGYLFRKEEEEKGKRMRLEEEEDDDGHCKFRSSESLLPGLHDDVALTCLAR
ASRSDYASLSCLNARFNSLVKSGYLYELRRRISVVEHWVYMVCDPRGWEAFDPFRKKWLR
LPKIPCDDCFNYADKESLAVGSELLVFGRELFDFAIWKYSLIQNNWEKCEGMNHRRCLFG
SGSLGSISIVAGGSDKNGNVLKSAELYDSLTGTWEILPNMHSPRRLCSGFFMDGKFYVIG
GMTNPTDSLTCGEEFDLQTRKWRKIEGMYPNVNRAAQAPPLVAVVNNQLYAVEYLTNMVK
KYDKKNNSWEVLGRLPVRADSSNGWGLAFKACGEELLVVGGNRGPEGEAIILSSWAPKSG
CKDGTLDWKVIGLKEHSGVFVYNCAVMGC
>XP_004232238.1 uncharacterized protein LOC101259012 isoform X1 [Solanum lycopersicum]
MDETSSPPATGNSSTSLTDVDMDALVHCASYLNLQDVSNMAMSSKYLQKAAYSDPVWESL
FRQQWSPLVPSGLSHTSTERELYLSRRTDVLQFKFIDPEVVNFPIRAKPHENLCLDKDNI
IFSEGSSLCVMNIDDFRHGEDSYDTLRGHTAKITSLRSIPFEETCLYSSKGQKSDNLFVT
SSLDHSIRLWWKGSCQRSFRICNVSVSAISDKLLGDHPSKILASGGSDGIVRLWSLDCSG
KRSQDDLKAVLYGHDKPAVLMSVAGHKTSLLVSISRNSKVIVWDTATSSANRSSCCVGKS
TVPGAPKAMKCHESLIYIAAGTSVVAIDIRTMRQVFKVNHQEEVHSFQMLPEKSLMCTGL
AQRAMLWDVRRGCDIHKGEAVAELDGHRGNVSLLHMDPYKIVSGGLKDFQVHVWETGNGR
QLTSLNCCSLSDSRQGYRCSAMAVNGSRILTACNDGHFSDLCFRDFNNATIPSLSSDSSI
LQSKFWAPKSQSDTEE
>XP_004229221.1 uncharacterized protein LOC101248131 [Solanum lycopersicum]
MDSSLSSQQSIPDDIAIKIASSLKVSDLCSLGSCSRFWRKLCGSDYIWECLCKKRWPALA
LEIESYNNQPHEEWRVFYIKKHNEMAGKAKGVIDFVNRCLAFESIEVGHYLKAVRDLDSI
LFTFEDVYTFFLKSKHSVLLNLIGLHYCLIWLGLPGECVMEILNKSNISQREVRVQWWKL
GRWLFGFRLRDELITRTVSLEDLATGKEEEVLGVLHRGAVHEVIRVQISEAKPECTSWSF
QNVQNAN
>XP_025886238.1 F-box/FBD/LRR-repeat protein At1g13570-like [Solanum lycopersicum]
MMPDIISNLPHNVIDVILIRMPCKDAVRTSVLSKKWRYHWCRRTELTLDESLWNREDLNP
TVRFREIINQILTLHEGPITKFTLDIVHLKRSPEIDNFILFLRNHIQHLVLHLPLGIQYT
VPSTLFTCSQLRHLNLHFCSISHPSAFEGFDKLISLELCGVSTSSELLESLISHCPLLEK
LEMSILEDLDMIEINAPMLKLFSFSGDISSICLKNVPRLVEASLIGDIEQTESLDFAKIF
ESCSALEQLSLNFLNSEVNVSPCLYCYTLQWIEYLLG
>XP_004237711.1 F-box/kelch-repeat protein At3g23880 [Solanum lycopersicum]
MDGCRPLPEDLVVDILLRLPVESLLRFKCVCKHWYALIKSPSFIEKHFHHKNNCARLLVC
NLKVAREGHAIVKSVVFSLLPEEIVPGVIPEQKTLLQLPRVADFTCVAGPVDGLFLVQKK
FYGDDVCLGLWNPATREFRSLPPAPFEIEYFFSDHDHQFGLGFDLLTQDYKVVWIRVFWD
EPGQGVYPRVYACVYSSCNNSWKHLTPEFPSSPTLSAPLDATYLNGVYYWLSRGLDEIYT
IRSFDMGSEQFGEMQVPDIPREHWGTLTLRGNSLALLTGDPGQPMTSIYDVWVLEQQGTW
SKVLTVQPHIDVHWPRNIWGNDKMVFEIAETSQLVLYDPTTRQVTDLGFQLDLNIAGCWV
FNYKESLVPIKRGNKTQGEDHAVEQIEHFFYTIPMDGDPVIL
>NP_001234215.2 DOUBLE TOP [Solanum lycopersicum]
MEAFHHPPISFHFPYAFPIPTPTTNFLGTPNSSSVNGMIINTWMDSRIWSRLPHRLIDRI
IAFLPPPAFFRARVVCKRFYGLIYSTHFLELYLQVSPKRNWFIFFKQKVPRNNIYKNVMN
SSNSGVCSVEGYLFDPDNLCWYRLSFALIPQGFSPVSSSGGLICFVSDESGSKNILLCNP
LVGSIIPLPPTLRPRLFPSIGLTITNTSIDIAVAGDDLISPYAVKNLTTESFHIDGNGFY
SIWGTTSTLPRLCSFESGKMVHVQGRFYCMNFSPFSVLSYDIGTNNWCKIQAPMRRFLRS
PSLVEGNGKVVLVAAVEKSKLNVPRSLRLWALQDCGTMWLEIERMPQQLYVQFAEVENGQ
GFSCVGHGEYVVIMIKNNSDKALLFDFCKKRWIWIPPCPFLGNNLDYGGVGSSNNYCGEF
GVGGGELHGFGYDPRLAAPIGALLDQLTLPFQSFN
>XP_004235421.1 F-box protein At5g51370-like isoform X1 [Solanum lycopersicum]
MAFSPEKSNFRSPLKGPPSPSWNDLLLKNKKALNHVLFTMHLQSRSNKQTPSSSPSPKLR
KSLDFTLPSLVSDPISLLSDEILLSILSKLPDSQRNSNSLVSKRWLNLQGRLVRSIKLLD
WDFLVSGRLFVRFPNLIHVDLVNGSLISPGNAGVFCSNRLLSSHVDCNADAKDWFLKERF
VLPSDEIDNGLRILAGGCPNLRRLLVVNASELGLLGVAEECPTLQVLELHRCNDQVLRGI
AACQNLQILRLIGNIDGFYKSSVTDIGLTILAQGCKRLVKLELSGCEGSYEGIKAIAQCC
QMLEELILRDHRMEGGWLSALSYCENLNTLRFMSCKSIDHCGWFDEDVGSCPTLERLHFE
KCQLRNKESLRTLFLLCQEVREVTFHNCWGLDNEMFSLSTGLRRVKSLCLESCSLLTTEG
LESALLSWKEIQSLKVISCGNIKDSEISPALSTLFSMLKDFRWRPDTKSLLSAGLVGTGM
RKRGRKLFKKTCDWKSLPGA
>XP_004237592.1 F-box protein At2g26160-like [Solanum lycopersicum]
MRNSVSCIILLSKETPLVFLESSGCLTAVLGEFCLSYRRTKWLLNKKPQRASSSCQRWLG
HKLGTFLTFSQYYYQIISLAKASKMPDWSKLQSDLVGVILSRMDLIEDYLNFSSVYKSWH
SVAKEHRFISNLPRAPWLMLAEEDDGDEDDNTCRKFYSFYNDMIFKKRIPEAHGKGCMES
MGWLITVGKEDGEISLLHLFLGVQIQLPHQNTTTLYEFNRTRFPWIFIKKVVLSANPSHT
PDYVLMVIEGKTERLSFWRPGDLLWTRITKSIRFGYFSDVIYFNGSFYAITYGGCIQVCD
FTGPEPASIRIIMQIAQCIDCKYYILESLGSLFAVMQSGVGLRYVEDDSERIRLTFFPAI
NDHDEIDLDAHIYTPITDLGDRAFFLGANASFSVQASQFPGIKPNHIYFTDNCLGAYLHS
ETGGGLDMGMFNLADSSFQPHYDGVSLSRVCPPIWVTPTLC
>XP_025884988.1 F-box/kelch-repeat protein At3g23880-like [Solanum lycopersicum]
MESKRNEASNLHSKRKKTRNSAQLPSSSVKDSIFNRIPVLPEEVVTQILLRLPVKSLLKF
RSVSKSWLGLISNPEFINTHLSKSANNKDFTHHRFMLTISLPKYNLKDCSASSLLYDSAA
EALDLEYPTKEIRRSVEVVGSVHGLICLVIAKKYFLIWNPSIRKFKKLPECRDEFCFGHH
FLYGFGYDEVHGDYKVVVG
>XP_004246015.1 F-box protein SKIP31 [Solanum lycopersicum]
MAIFDDEDEPLVQFLESEIFTLSDQDEEIVEDIMDEGDVKRKGKRLKVEDGNDGFEGEEE
RVTKKMRVLVDEDESEYEDEIEGKEKREQDEEEEEEKREAKVMKIEEEEEDEEEKVKALL
SSPSLSAPAEVECASSPPRMSQSVMDNNNSVASTSDNMSQVPSRIETGILSKVPPELLRH
ILKFLSPEDLVACTMVCKFLNFAASDESLWRWLYRMRWGLLLPTRKPRDCAWKKLYIQRD
ADDMMEFVRNTPTEFKEYYIQMQAAKRSQAPPPSQVNDDRIILDKTVADQVSTWKKSKGL
GDKVVIDHVCSGETCTYYQIGDVYVCEKTGYVHVCDDTCKEVVSDPINGLLVCTISGHCF
DRMLSPSEMELDGEQQQVGTTDEAEPFMGSGRFARAYLLGYNCDDEKELEDALRFC
>XP_025884893.1 F-box/kelch-repeat protein At3g23880-like [Solanum lycopersicum]
MPPKGKGNGKKKGKGKGKGKGASKETKCRAAAESEPTSHFHFPREIISNILSRLPVKTLL
RFRCVSKQWRNLISKPNFIASHFRHSSSLQLSGSSILIGSRHHESNHHVVSLYNPPESVV
QVDSPFPCFFPNMYIVGPCHGFICLFNPPWGELITLWNPSMRKYKMVELTDSLPSPGLHF
LTSIGMAFDYQHNELLILRIFCVGIMFEVPNHVEVYSSKSGKWKKLKNEMIFHIVEFTCN
VIVKGVAYWLVCMPDKFGSRAVFVRFDVGKLVFEKLPSIGRRKKHQYLVELEGSLCMLDW
DHKDDCHMDVWVMDDVDGWSKKYSVGPLVGFDRILGCLRNGDIVVKNENGVIFICDPITN
SVKENFSIDNSKDESYVVVDYSESLFLIGGMLPVKKQDAQDKLARKKVTRHSRDLAH
>XP_010324083.1 putative F-box/FBD/LRR-repeat protein At1g78760 [Solanum lycopersicum]
MSIEDLPEDIISNLPIGLIGEIHSHLPWKEVVKTSILSKKWRSIWYSHPIIWLDETDFGA
DYTNYSSTDKPRRDAFFTHMMELLEIRERNSELDYSVNKLFLRMTLEYDPSAEHLVNKWI
SFALEKKVRMICLGLKKINRTPYYLRGIAFSGTELVGLTISDCHITNCSFNLPALKLLFL
FAVCIKDHDFKDLIAACPRIEKLRVLDTRQLHTIVVSNPHLKFFGGNLSCSNGKIRIESA
EFDSLEFSFTKYACKVEITSATTVRELTVGNANNQEALMHLINKFPLLEKLIIHDCSRLQ
NLHISQRNLASLVLMDCTVVQLVRLTTPKLKSLEYKGPHTNFEGIEDLEELEFVLLYLEP
VDMDTYWWYKWLRDILKLCARSKHLSVICNSQKVIIIPEYLRHLVSITDMEHLELEIKTL
DATFKEVTDELISILPDLKTLSLTLGSTTKFFQIRIDEDGDLSAEEEEHNPKPNRRVSIL
RSMISKQIGE
>XP_004235485.2 uncharacterized protein LOC101267500 [Solanum lycopersicum]
MKEIWFPSSDMLYEVLPLSTKDLLKLKCVSKGWQCLMSDRSFIQGQLKKMEPLTGFFYQG
RYQWCDENYDWISFIPIERVTTDIYIDVLDFLPERIVIQDSSYGLICCRSSFPCDVPVIY
VCNLLNKEWKELQWPNPSRESCITLVFDPFKNPIDAFTKFKVVIVSQDETSTEGDGCFSF
NIYSSETGEWRISREICLCNHNMQKKGCICVTGILCWLTDGDEILMFDPENEISWLIMVP
LPTTQFNLTPEMCIGEAEGKLHYALISEHGLQLWVLKDHFTSQWDLTFTISLELLEKEND
KYLFKIAEKLARDYNSAYPWIGTLAFKNNILLMRVAADIYLYQFDTMKMRHLCSLSALAP
KPFFSATVVPYTMSLVPLA
>XP_004243025.1 F-box protein At5g07610-like [Solanum lycopersicum]
MPKSKKKIITFSANVVFSSKELLTEILLHLPVKSLVHCKCVSRKWLSSPQFTRLRVPCFR
PASGVFLGLLLCHTVHNPFTFDENYYIFNPTTHQFVTLPRPLSGDVIGMTLAFDPWKSPN
YKVISLQISKLEPTNHQIEIYSSEHMKWRVSGQTFPRDYDIRFKKGLVYWNGAIYVSCIK
RFNIEQEKFEEVDIPEVQDHEDDDYRIVYFGESYGHLHLIQVNRQNLALYNIYEMKHDGA
GWFLKYEMNVEDVVLAFPHMIRDFLETTEFHYYGMAVLDVVRGDKEDDSFLILHITEMVI
LRYNLVDKSFYKLWVLTMVFMMHLLGVCILIDQTLTSTLNLPIVGKFTSTLQRYRCLLLQ
LGGILTACLDGR
>XP_004234362.1 F-box protein PP2-A13 [Solanum lycopersicum]
MGANNSGLVDHEKLTSNMSPLETGLGDLPESCIALVLTHLDPIQISKISRVSRTFHQASL
TDLVWEPKLPQNYQILLKNYKNLLSNASDQHLTKKDIFVRLCRPNHFGSSNYKVFWMEKN
RGMCVCISWKEMKITGIEDRRYWTHVTSDESRFNTFAFLKQIWWVEVEGNLEFEFPAGNY
SVFFRLQLGKTSTRLGRRICTVDQVHGWNIKPVQFQLSTSNGQQASAQYYLNEPGKWINY
YVGDFVVDSMQTKLKFSMTQIDCTHTKGGLCLDSVLIIPTHIGPKKSMLTF
>XP_004228734.2 F-box protein SKIP28 [Solanum lycopersicum]
MTQTSSQLSAPHEAMFLILPYLPLFELLSMSQVCKSFRDALKHDILPWLNIVVEKPINTR
FSDEFLVKIMSKAKGRLNVVALRNCYKITDEGLLQVIASNPFINKLYLQGCTSLTIEGVI
GAIKLLTKPNHKLKNLAISGIYNVKIEDFQTLCYLMGINQMQMNQITKNYYHMRHELYAF
KQESQPSIDVDICPKCGEIREVFDCPRDSCKRRMQQQQQQQKQLLIECRGCFLCVPRCEE
CGVCTKDEELGEAACVDILCLNCWLHLPKCNFCNKAYCNQHAYQQHVGSSLGFLCSECSF
HATQSSH
>XP_004229940.1 F-box/kelch-repeat protein SKIP4 [Solanum lycopersicum]
MQSFKAAPSNPQGTGTNTEQVYSELENFVVTENSLNNDQSVDVEDSGSGDNSELDPEASR
LIPGLPDDIALFCLARVPRRHHVLLKCVSRKWRDLVSGEEWHSYRKKHDLQESWICALGR
DKSEQLCCYVLDPTRLKRGWKPILGLPQRCIRRKGVGFEVLGKKLFLFGGCGWIEDATNE
VYCYDAAMNKWNQATSLVVPRCYCVSEVLDEKIYAIGGIGPNSNNLPSWETYNTEIRSWT
LHENPNIFPDIEDSIVLGGKIYIRGGSSPQSSSVSAFVYEPSSSTWQPAASELVSGWYGP
AVVVDGTLYVLDQSSGTRLMMWQKDIREWVAVGRLSPLLTKPPCRLVAVGNNIFIIGKGL
STVVFNVENARNMNGVLVSTSIPKSISDDDVISCKAITI
>XP_010317218.1 tubby-like F-box protein 5 [Solanum lycopersicum]
MRSTEMSFKSIVRELREMRDGIGNISRRRVEGRHWCNRTRSHIAPDVAPFEPSEQGQWAN
LPPELLFDIISRVEESETTWPARNVVISCASVCKSWREVTKEIVRTPEECGRITFPISLK
QPGPRESPIHCFIKRDSDNSVYRLYFGFTPSEDESDKLLLAARRIRRATSTDFVITLVAD
DFSRASNTYLGKLRSNFLGTKFTIYDNQPPSDASIQERSQRSRRFCTKQVSVTGPACNYS
IANISYELNVLRTRGPRRMHCAMHSIPFSSIQEGGSAPTPTSFPRSFGEKASPPSVSDSK
ETAKDVSSPSISSSAVALPLRESLVLKNKAPRWHEQLQCWCLNFRGRVTVASVKNFQLVA
AVAPPHSIPAAEQEKVILQFGKIGKDIFTMDYRYPLSAYQAFAICLSSFDTKPVCE
>XP_010325270.2 F-box/LRR-repeat protein 3-like [Solanum lycopersicum]
MENLGDDVLASIMIRVHDSASRRSISQVCKQWLRIEGLTRSSVRVFDPNLLLNFLPRFPN
LQKFDTSEKITNAHLEILAEKCPRIQILNLNFKKKNRFYDERDESLALDDFDENGLCFIA
MGCSHLNTVSLRKRSGVGNAGVVSLVSFLPKLIDLDLSFCDKVSDEALRVIGSVSSLKNL
NLHGCWLISDAGLKSLAGGPLRMTLKKLILAECDRITDCGVLSLMQLCCLEELDLAECGP
NVTDLAGEAIASSESLKRLNLSWLVNVSDATVIALAEGCKNLDALNLTGCEFVTGEGVRT
LTKHGSLKELILTSCEKLSGYDLEELVLGCQTLEYIVVDRRLRMWVPMEVQDNIMREHCR
NIELAFWAVNRNISWNLVPEKIELAFRAVNRNRSGLLFAKVSPPCMIHSSAVRHDVVTIP
NHPTNLIVSCNACVDLNVSGRREWPTNVARCISLSNYD
>XP_004249428.1 probable F-box protein At2g36090 [Solanum lycopersicum]
MTSSLHSPPITTTITTTVTEEDGSATGFADLHPYIIEAHILTRLDGPTLASTSCSSSTLH
HLSSENHLWSRVCHSTWPSTATPRISHVISTFPDAGHRTFFSQSFSHPSSENKQIHDVES
VSLTSLRSTIYIILSNFFSVCLFDRNRKQWIVQQTNSIASRSSSPPELISAVDIHYKNKA
IFSNVQETETTSSWFQSSPFRIDMIDPKEVISTPIKHPSDDGTCTDLIDHMTLSWILIDP
IGRRSINLSSFKSVSVQRHWLTGEVQVRFTSILTVDQKRGHVQCDIVVTCGGSEVGEMQV
REVCLGVEDMDGTHLNGRESLVILQNVLEGKRGNGANRGEIGRKRYKEFLEMRRERKEKK
LRREGALDSLCVAFGISIFVAFWCFLFCLSR
>XP_004240246.1 F-box protein At5g07610-like [Solanum lycopersicum]
MSSSAEKIEGSDDLLTSILLLLPARPLFRFKLVSKRWMSLVSDHHFSYLWKPESFPPALI
LQSPFLDYPCYYIPDKTESKSSVRFFDFIMNDDPFDDVVILNCCGGLLLCRKELFDEYIV
CNPTTKEFHTLPSPNVGSLDMSLAFDHSISPHYKVINVGIQFSSVWYCLLIEIYSSDTNS
WRRSRVQFPESFLSNLGQCKGVFFSGAIFWIFKGVNSFCYFDIDKEIIHSYQLPKMNEHY
YCGCVRGNLHLVGSSVSDSHHIDVFVLENDCSSWSRKYCIDRREPTSSAIREMIWNNQLP
YLVLYMPYKAELTVKGRTCEELPLPSVYHLFDNPYWIGGSKLSNVGR
>XP_004239383.1 F-box/kelch-repeat protein At3g23880-like [Solanum lycopersicum]
MFSFHAFRNWIHQTVLFKFLLSWYHFIFTTNHDSILPNEIITNILLRLPTKSLLICMCVS
KSWHQLISSPDFVNIHLKLNKQHKVLIPGYFANIRFCSLPPLFNKQLTQELYHMDPPCSP
PFFVGSVNGLICLFNRRGDTYIWNPIIRKSKKLLKSSWGTSRYTKYGFGYDDKCNDYKAL
FIDHCGNSCNDELSNLRVVVNIYSSRTDSWTTLHDQLQGIFVLNRLGKFINGKIYWATST
GIHDFNVRNIIYFDVASDTWGSLELPICGEEVFNIKLGVVDSELSVLYTCKAGTTSDVWI
LKNRRVNVSWMKRFTIEYPQYAILYGFDSPIFTFSIYLNLSDNDDILLLIPGKIMIFDGS
TKKFKHATIVKECNTAEIYGESMVNPLTL
>XP_010316682.1 putative F-box protein At1g49610 isoform X1 [Solanum lycopersicum]
MGVASDRLSSLPDSILFHILSFLPFDDVVRTSRLCRQWRTLWSFSSTLNFIHRSKDFFSV
RKFVSFVDKSLINLHRNCNTLLKFHVDFPFKRCFTSDVTVWVLFAITHQVKELNLVLSND
DGDCYNLPKRLLFNPFLRKANWVSCRFYRVPAVRWDSLRELRIGSMGFGDDIVRKIVAGS
PCLDLLELDNCWGFRCLDLFGGKVSKLVVNGYKEEVNKFLDLELEIKAPCVKVLELKGCI
RMNIKLNNVRNCVSVKFDFHSKNPKDEECDYFYEQRGVMLMAMFESLIHVKDVMLGTWCI
EVMAFLNSPWVLFPMIGCECLTVHTPIQKRYLPGIIRLLQNLLKLQTLIIHMALPYFEFE
ACLIPDVNDVYFVEGKLQLSVLPQGCGHQLKKIIVCGFEGTQSGLEVLFLRDLLLISANI
EMMVIKWKSGLRNLIRDASDEFVTKTLSNARKRSKKAVVLFRNS
>XP_019068990.1 F-box/kelch-repeat protein At3g23880-like [Solanum lycopersicum]
MDVVRPIPEDALVDILLRLPVKSLLRFKCVRKNWCALIKSPSFIKEHFQYRNNNCARLFV
CNMKMAPELQPIVKSVVFSLLPEEIVPGVTPEQKTLLQLPRVTDFMCVAGPVNGLFLVQK
LLYGADVCLGLWNPATKEFRSLPPAHFEIEGFWSHNNDHQYGFGFDLVTLDYKVVWIRVF
WDDLGLSVYTCVYSSCNNSWKRLTLEFPPISNLSAPLDATYLNGVYYWLSKGLNGIYTIL
SLDMISEQFREMQVPDITTAHWGALTLHGGSLAMLTSDSDQPMTSIYDVWVMKQEGNWSK
VLTVQPHIDSYWPINIWDNNKMVFEIMETSQLVLYDPKTRHVTDLGFQLDPNIAGCWVFN
YKESLVPIKRGNETRGEDNAVKQIEHYFNTIPADEASS
>XP_019068361.1 F-box protein At5g03970 [Solanum lycopersicum]
MKRRRKLCAKEGAVEVSDDIVINILHCLPSKSLARFKCVSKCWLKYIADSSLSYSCRYRR
WRPQPYLIGFFYQARDTCERSKIQFFFSSEESALDIDGSFDQSVSFLGRSAYIVASSNGF
LLCNKQRAYYVYNPATRQSMALPKTQIGMNDPTIGFICKVDNPNRDVISFTIVRYWILQS
NVTIESFSSETNVWIVDNLILSVPLRLYFFVYMKSPSAGAIDGVFFWLDQGPQITVYDSV
HKSFWALEFPEEMVATGNYFLGFSGGDFYFALYVKTNITVWQLKSNIRSRDALWVRKYVT
DVATTVPFGLTGFLHTEVQNMDIHPAIPHIFYLDVKGKVISYDMETDFAELVHDFGEYGW
RTKHFKLFSYEWHQWPRIL
>XP_004252932.1 F-box protein At5g49610 [Solanum lycopersicum]
MNSPYGVFPDEVILQILARLPVKSVFKTKVVCKVWYKLISDKYFTNLYNELSVKNPMVLV
QISEPSSESRSSLICVDNLKGVSEFSLDFVKDRVKVRACCNGLLCLSSIPDKGVYYVCNP
LTREYKLLPRSRERPITRFHPDGEASLVGLGCDLMKQKYNVVLAGYHRSFGHRPERTFIC
MVYDSELNKWRKFVSLQDDQFTHMNKNQVVFINGGLHWLTDSCSCMLVLDLGTDVWRKIQ
LPHEISCGVRSRVYLLELDGRLSVIQIYEAWMVIWVMEDYDKEEWRMVDKVSLRCIRGMV
PGIFPISQNDNFVYLATHKQVLVYQRNNRVWKEMFSVKDSSTLPLWFSAHAFRGTLFSCH
>XP_010318388.1 uncharacterized protein LOC104646509 [Solanum lycopersicum]
MHHQIVPNDLVEKIISYLPLKFAVQCKVISKNLNIWISDPEFRKTLSQNQKICTLINSSR
SRLFESLHKISINSSSITASHFETTLPVNLNVLAISEGLILLDFCELMKYCVFNPITGAH
QLIPYPDPEQCYWEAIAPAFAVDYPTSDRYMLVTVKLTEEGYGFKVFSSIGCGVWHEFHL
GEENQFLYVVQVNPDSIHWLIRTYVGGVILGFHTKKIENSIVISSYDHTSNDWSVSYNVT
TNFISGLDYYSYSFPVWIDREQLFFLAECPPRHDHDSGRKRYQITPALEDDYCFGYYPCE
LYTFAPTLASVQSILSCSVYGKHVSSIIETLDELKRFITDNNSYS
>XP_004252380.2 F-box protein PP2-B10 [Solanum lycopersicum]
MYNREKIKSFPMDFFRLLPEGCVSDILFFTSPKDAAISSAVSRGFNSATESDLLWGKFLP
DDYEDISSRYVSPRICSSKKELYFSLCDSPVLMDGGKLSFSLDKKTGKKCFMISARELAI
SWGVDTPWHWEWIAHPQSRFSEVAHLHTVCWLDIRGTIGSQMLSKRSKYVVYLVFKLAEE
HYGLDIAYASVRFVNSVSDKEAEERASILSLVGENINYMTCPQKRVDGWMEMELGNFIND
IGDDGDVEARFMEIKHLDGKGRLIVQGIEFRPE
>XP_004253288.1 putative F-box protein At3g20705 [Solanum lycopersicum]
MAPTIEKEVSSKYIPDDIVFSILSKLSVKSIKRFSCACKSWSSLFENPNFINKFRNNLLS
KSHPLYDDACLILNHFSGPDYHWNVYLLSGDRFENKVKLDLPPSLPIENGFDYIRILGYA
INGTLCIFDYHSNSRVALWNPATQEVKAIPPSHGVIPKVTTQFQLHGFGYDHVRDDYKVI
QHVNYFTFNDDPCDGLGHERFWEIYSLKSNSWKKINFDMPTRYQDFDTDVYLNGMCHWWG
GTTAEAYMVSFNWCNEDYFITPSPLEDLPGCFDVSLVVLNGFVAMISNYRETNSFQISIL
GELGVKESWIKLFDVEPLSCIDSPIGAWKKGNIFFRKENGQLALFDLTTGVTEEIGVKGE
RFWCQMVMYN
>XP_004234381.1 F-box/LRR-repeat protein At3g48880 [Solanum lycopersicum]
MMSFQKQEKIEAVVMEERNSPVRRWEDLNIDMLVNIFQSFDLFQLISVIPQVCPAWQLAC
SDQRLWKTLDLSVMQSNFIKTQAPPYVFVDTPSREKLTRILKICLNLSRGNLLTLIFHYN
LYVDNNQLTYTAKRCPRLKRLVMPAWEKLEKRTICSAFQEWKDLESLTMPSLEEPAYVIE
KIGRSCKKISELKIMDPCDVLLASALVAFLPNLKVLSVRCTELPKYALVILLEGLKKLKV
LNISHCIITEDLPPPAPMKILTELDESILKKASRLDKFLTCMSGSCIMCQRTRNDEGSMR
WYKYADLWKVDEVTSLAI
>XP_004239434.1 F-box/FBD/LRR-repeat protein At1g13570-like [Solanum lycopersicum]
MDVDAVNLYGCILAIKAENNLPENVLADILIRLPLRDAVRSSILSKKWRYNWCRLPQLSL
DQTLWDTTDQSICFVTRFTDIIYHLLALHVVPITKFILSDIANLGNYSKIDNLVLFVSKN
GIQHLALQFPKHKPYKLPSSFFTCSRMSHLSLHHCSIQPLSTFTGFSELVKLELNEVTIS
SEMLGCLISHSQLLEKLVLQISSILDHIQIDAPKLKSFDFTGNIELISLKKVPFLLELSL
FNTVAPSLETGEHDFTKYFESFPNLEHLHLDYHSLQLLAAGSYDIEAKLSSPLNGLKCLC
LSDICLDELAELSPALCLIRSSPYLQDVQIKVLIDNVKLLPLPDDVINEIPSSFSDVTLR
HLRSVKFEGITGKRPEMELVKLLLAKSPMLVRMQIQPDIENGSVETRLKVLTEITKFPRA
SPKAQVDYNSGV
>XP_004246543.1 uncharacterized protein LOC101262845 [Solanum lycopersicum]
MEIFFTSFDQLPEDVIMEILSILPVKSIMKLKSVCKYWYTLIQSPNFIIKHFFHKKNYEI
PFVHLYFFDTNQLSISIDEYPLFQDFYLHKSTSLKPLIGPLNGLFFVHNLDKNEMSMWNP
ATKEIKKILVPSPPFCTCDRSLCCSDSTKMLQCSCQILHKCVLSESSDTFFKSSSNTDLR
LCCLDSSKMLLHPCWILQKFSVSSGGSDMHPSAVLCCSDSSETLLQSCQILKICASSSRG
SDTHSSIFLKSKTENDFGVCCSDSPEMLPNTCRILQKYVSSRDSSMHPSIFLKSLRSYAH
HFGFGMDPLSKDYKVVWIRDYFWKEETFTRSASAVVSVYTLSTDSWRHFEDNTFLSSHII
MSYFDSYLDGFYYWKKIDENRRCEILAFDFRNEEFQVIQTPDVFNSNLGTLGLYDGYVSM
LFHYLVENKTCIEIWLMEKFGFWTKKLVIESNLILKRPIGYGVNGEIFVETKSSNLEMID
PRTQEIVECVGPILGNGYSLQVLVYKKSLVSIKKLTTRNFIKDLEFEQLRI
>XP_019069780.2 uncharacterized protein LOC104648134 [Solanum lycopersicum]
MDTKRHRTKKIFMENKKQDVISVPKEVVIEILRRVPGHDLAEKLKMVCMQWCSIIHTGSF
AYLHIEQRIKSSSFSQMEAVIVAFDGNENRSVKISSLEWHTNDNENDHLFEDWKTKHLCT
AKDALLGQNFNRLQNMVWANSVNGFVCFWSYFDKPRLHIFNPVTKEYLITPPNTYLGVRN
FDLDTTVGCGFCPVSYEYKVVVLDGNSEVIKPSIFTIGTAHSWRALRVIPHHNIINVVTI
VYLKGMLYWYVTSTIEYSFHTTSSKSTLLCFDVRKEEFDTIVVPIEIPERSVSNVVEKGE
KLCLVTISYAPICSLLINVYVNIDDDDLSNLNSWKKEFTVTAPSIAYKLDLDDNVYTLIV
TDEIVVIQLGDSNDRGFFHVATGKLLGLLWTRHGTLIPYKSSLVAFCHRPLLPSLS
>XP_004241378.1 F-box/WD-40 repeat-containing protein At5g21040 [Solanum lycopersicum]
MAFECQKSIESLRICSIEPSKNRDNLTLESEKIKPLYKLDAKGGIVNSKCEELLTGNEVL
PGCQSITELPPVLISEIFNLLEPKELGIVSCACTLLYQIASEHHVWKEFYCERWGQPILQ
APFGAGLSDGKLWKELFVEREFRSKTFMGRYTIDMLYGHTEDVRAVFVLASKKLVFTSGY
DQIVRMWDLEEGLSIASSEPLGCTIRAVAADSRLLVAGGTGGFIHGWKANEENPHLFDLR
ASQSEEMQFQVWEHGGPITCLALDFNRMYSGSWDMSIRVWDRSSLECLKVLIHSDWVWNL
APHDTTVASTAGSDLYVWDTNSGSKLAIIGNAHAGYTYSLARSHTGKLLFTGGEDGAIHM
FEIFENVTYHVRRVATWIPHLSAVYSLAFEFPWLVSASSDGKLSLIDVRKLLRTNRNSAL
NSSSKAVNLVDNVEPPQRMLHGFGSNLFAVDVGSNRIVCTGEEGLVRIWNFSQALENEQR
VQALRGLRLENRMRRRNRQLETNDKGRRGNQCSFTENKNQLDGHRNSWNNRRKMVWKVKA
>XP_004237773.1 SKP1-interacting partner 15 [Solanum lycopersicum]
MEFSPLNRLPQDTLHQIFSHLTLREIIVSKCVCKCLNATLSSPAFLHLISTQQPPLSLLA
LRPSHRTHTHTHNNSSSHCALHVFDTMLNYWFRFPLSFLPFRSHYPITSSHGLLYLWAEG
PTSVSPPGNNSKTLIVCNPLTRQFKLLPQLGSAWCKHGSVLVGSPNQVLVLTELAAIYFS
GSTTSNNWLKFSSNLPSKPRSPILISDTILALCDVGSPWRSQWKLFRSTVKDLQFSQQWT
RLEKHEWGDIFDIMKRPRLLAGKNDKVLMIGGLKSSYSLHSTCSTILILRLDMESLEWEE
AGRMPPEMFRYFQDSSKFKVFGGGSRVCFSGKRVGRLALWEENERGKGEWRWISGVPGNS
DGLYRGFVFEARLNAVP
>XP_004249058.1 F-box/LRR-repeat protein 3 [Solanum lycopersicum]
MIPKSSILGTMKKQKPISETLFNPFDLLSEEIVFSVLDCLNDNPFDKKSFSLVCKSFYAI
ESHHRKILKPFRSEHLTKVLSRYPQVTHLDLSLCPRITDGSLRVIANFCKEMLRSINLSR
SKSFTHVGLSNLVMNCGNLVEIDLSNATELKDVSAAALAEAKNLEKLWLVRCKSLTDIGL
GCIAVGCRKLRLLSLRWCLGVGDLGVGLIAVKCKEIRSLDLSYLPITNECLSSISKLQYL
EELILEGCYGIDDDSLASLEQGCKSLEKLDMSSCQNVSHVGLSSLTSCAGCLRQLVLSYG
SPVTPAVADSLQKLSRLQCVKLDGCQVTCSGLMAIGNWCVSLRELSLSKCVGVTDEGLSS
LVTKHKDLRKLDITCCRKITYISISHITNSCASLTSLRMESCTLVPREAFVLIGQRCQYL
EELDLTDNEIDDEGLKTISKCASLSSLKLGICLNITDQGLMHIGMCCSNLKELDLYRSAG
ISDLGILAISRGCIGLEMINIAYCNRITDSSFISISKCSKLNTLESRGCPLVTSLGLAAV
AVGCKQLTTLDIKNCHNIDDAGMIPLAHFLTNLKQINLSYTSVTDVGLLSLASISGLQNM
TILHLKGLSPGGLGAALLACGGLTKVKLQTSFKSLLPQPLLQHLESRGCVFQWREKPFQA
EVDPIYWKIQLDNLE
>XP_025883689.1 F-box/kelch-repeat protein At3g06240-like [Solanum lycopersicum]
MKSLLKFRCVSKSWFFLLSSPLFSKTHVDFCLKNPNLTGYRLAVVASVYGSGRKCNFYNL
GFENSCLSLARNSCPVKSLAISARILGSCNGLICLTSDSFTLMLLNPCTGKVNVFPDSML
RSNGGGGGGVGCFIRYGFGYDASFEDYKVVKIFSFPHIEGRFENMVSVYSLKAKSWKMIE
GFNSSSLNGKVGVFVNGALHWEACHSHCSGLFWEIVILDLAVERYGKIALPSYEDGGVYW
TLSVSRGYLVGCCNYEKNKADVWVMKEYGVEESWTKLVTILLPVHRRAYILPLFVAENCD
EFLLQLGEELALYNSRDGSYKRLDGYSSGDYFRQAQATTYFESLASPHM
>XP_004238401.1 F-box protein SKIP23 [Solanum lycopersicum]
MVLSKTMSVDHDWSELPPELLDAIVNKIIDLRDYLHFRAVCPSWRSSTPATPKNLPCQLP
WLMLPKNQTNRRGFFNFVDNKVHFLNLPEASSSRRRCGSSHGWLIIVDESPSIFVINPLT
KVTFDLPPVSQFPNVMNFNFYSVGREFTLRSPDGEVHARNLKEMRDSFIRKAVISSSPSR
DPNFITMVILNGTGELAYCKNGEHSWKFIDDARFYDEDVIYFEGLFYAVHKSGEIAVCDV
SGDSPSVSFIETPKQIGGDMQYLVKTNDDFLLVTRFLELDIDAAYHKLDVVYKTVEFCVF
RLVLERPRCEWEEINSLGETMLFLGENSSLALLASDFPGCGGNRIYFTDDYCEANYDGVD
GNHDLGYYNLADGSIEALSCCPRSSHSMLRWPPPIWFTPNPC
>XP_004239687.1 putative F-box protein PP2-B12 [Solanum lycopersicum]
MAVEIGRSSGGGGGDICHLPEGCIANVLSLTSPRDASRLSVVGTVFRSAGESDAVWDRFL
PSDYRDIISRSSDGPESFNVGSKKELYLYLCDHPFFIDGGTKSFSLEKQSGKKCYMLAAR
SLAIIWADTPRYWRWIPLPESRFPEVAELLDVCWFDISGKINTSMLSPDTNYAAYFVFTT
KSRTYGFDHQSAEGAVGISGHERKPQTVFLDPEAARRHMYQIVPRRSGLLSQMADMLRGG
VNPPPPENDAQARYPQQRSDGWIEVELGEFFVKRGQDVELEISLTEVKEGNWKSGLVVEG
IEIRPKEG
>NP_001333830.1 F-box family protein [Solanum lycopersicum]
MALNFSHRPIFPAHISEDNLVSPMRIVNGCLVEGVPENNVENFAWSWRVCREPRDGFEYG
YGRETVDKCDYSESVSEDIIDLLPADPFGMDISTTITAITGWLEYLEVDYGGCRRNHASP
SNEDCGLIAGFDFVWNDSMRFQSFPINHVQSDDKLNRGEPVSLLIGERDMRDALAHVGLG
SACNVGDTAGLNNVGSVSFFPLTMGTGSGATSCSGKDEGAPHEALSFALGYLGVKDLLTV
ESVCRSLRLTVKTDPLLWKSIHIENPLTEISDDILLQLTSRAQGNLQCLSLLECTRITDD
GLRRVLDSNPHLTKLFVPACTRLSIEGIVNMLKSFNCQRGKMGIKNLWIGGLYGVMREHF
EELEFLLGSDSQTRQNVYKPHFFSRRNIYRLADDSRAIDVQLCPMCKKVRLVYDCPAEGC
QVKDEAIKECRACSLCILRCSECGRCINNTEYVETFCLELLCSDCSKQPLECKNEQKCSL
>XP_004246506.1 FBD-associated F-box protein At2g26860 [Solanum lycopersicum]
MDDLMQKSLKTPDFLAVFTNSTSEGIDRISYLPDDILHNILSYLYIFDVVQLSILSKRWN
YIWRTMPYLNFDINSFGCERIDRLWDMGMAEKFKDFINWVLINRCGDSLVCFKLCCGDIF
GKRAIFRWVRVVTARNVQELVLDFCPAEPFELPYCVVTCESLRVLKLRLDGSVLKLSNHF
GFHQLKFLHLEKVELSNEHLTSCLFSRLEKLVLDGCTFGTMTMLDIVSTSLVYVSLLNYV
NNVEAYNNCIVKISCPNLKVLKYGAPLAKDMIIENLLSIEVVHILFFYSDDVIKEIGMRL
HKVFKNVASTSALKLCKGSVVGLYSVFHGVRNFPVTFYKLKSLKLAVAIDESCMEIMMLL
LKHSPNLEVLNLFSDENYGWDENWKFHDPSESVLCLESHLKLIQLAGFKNEDKEIELLRF
FLKNAQVLEELIIVWDSCSGISEEAIEEVSNFPRASSHVVVSFLNFKPKSRSRYRDNSV
>XP_010323366.1 putative F-box protein At4g38870 [Solanum lycopersicum]
MDTLPCEVLVNILCRLSLKHVHQLQTVSKLWFKIISSPHFRRLYNVKSMNRPQARVVQVP
DTKFSPSWEMISRTIIISAMDLNIDNGEIHEEFSFEDIMSPQHSFTISSNLIIFNHKVCN
PTTKEIIDIPISSHPSISFDATYIPSNNTYKVVHLYGTKPGHDYNFNYGNTPVEFRFETL
TLRDGGPIPSSWKALTHQEWFSSKIESTCVNGVVHWLLERGLRKERRIISMDIESENFLS
SIGCPNNPYVEEAPILENVQLADLNGRLCLAYYSEELLRMDLYFVKDRTNQEWVKEHTIN
LSAGMGSWFKIVGYVQLQGNNGDIVIDGKQLILYNIEENRFRSLPRPKMNIHIGLYFDRC
FKLESTMQQTDRFSI
>XP_010324473.1 putative F-box/LRR-repeat protein At5g02930 [Solanum lycopersicum]
MAAAGEGDRLSDLSEPIQLHILSMLPNCKQVVQTSVLSSQWRSHWKSVPASLNFDSTDDE
DLPGFACTVNREIHYWRSCYKIKSFSVCPPTYDGSILDSDLYFWLYFATYIAKVEDFTLR
FCDTGFPEAVYDFPEFAYTNTVLRNLVLQNCELKPFGNVKWSNLVSLSIGDAEIKEDVME
KILSGSPNLECLELDKVLGIRHLKISSVKLRKLIVTIYERLKYDNEHYDEFYSIEIDAPY
IRHLELWGSCCNEMHFQLRNVTSLVTAVLSLTVDFSGVEDSSEKECRYLQELLRHVAHVK
DLELGPWCIKCLSILELKGWPVPPSSWKYLKLNAALEQLDSLGISSFLLSSSGLETWVID
CCDGKSRKLLSKYTNQDERQRRFEIYSCKCSLPHLKTIKFINFYGEQSKYMFVIPLLKCL
RKNATAIKKFDIACKFRGN
>NP_001288364.1 S-locus F-box protein type-13 [Solanum lycopersicum]
MADGIMKKLNEDVVIYILLRLAVKSLLRFNCISKTCYFLIKSSTFVYLYLNRTTTSKDEF
ILFKHCFEYERNMHKTILSFLSGDDDYFNPIIQDLDVTHLKTNNNYSIDQFIGPCNGLIA
MMDSVTTILINPSTRNYRLLPPDQFIGCQEDHYRSIQNVGFGYDSIANDYKVIRISKIYM
TDRDDYPEEMDRIVDIYDLSVDCWRKLDRDVVQQLSTFYCASSSQMFYRGICHWFASQYI
EGEIDEYLILCFEMSTEIFHSLKIPEPCYLMYGPSCKLMLLQDSLALIYHPYSEPVIPDE
KDLINIWIMKDYNVYESWTKKYTIRGHQIGFPLAIWMGYLFLYQSGSGSMMSYNLNSNVV
KELSFHGVPKSFRVIGYKDSLTSIPRENEHTTHVQKF
>XP_004228886.1 F-box protein CPR1-like [Solanum lycopersicum]
MSDIPPEILSDILSRLPVKSLLRFRCVSKSIKTLIDSPEFIEAHLKNQVLKPNSDMKLIL
KAHIDADNLFSLDFASMASTQIPRELAHPLKHLYGPTQVLGSCRGLVLISNNMNDNGVWN
PSTKVFRKLPFCHINPPRKPLGGQGPGLSQIRGGFGYDRLADDYKVVTIAQLYHPDAEPS
LVSETMVFSLKLDVWKKVQDCPYWLLKEDNGTCAGGALHWIVTKEPSAWWSPLILVGLNL
QNGTFQEVEYPEDLGNPQQINLAVLGECLCLLKGHLTCSNAKNHVLDRIDVWMMKDYGVK
ESWVKLFSVEQLEGRQHFRNLRPITYSVTGKEVLMEMDNRKFLWYSLERKSLKYAKMNSK
LDTFESIVCLGSLVPLYGGRNEKDRKKGIEQRE
>XP_025884002.1 F-box protein At5g03970-like isoform X1 [Solanum lycopersicum]
MNFQHKLFVSEEIVINILNRLPLKSLAKFECVSKNWQKVIAEIYRNRLWWPKPYQIGFFC
VERRSQSRFFFSSKESPLLVGAILDKSINFIGERVYIISSSNGFLLCNKLRSRQRVYYVY
NPATRQRLDLPKTQICMKDPYVGFTCKVDEDNSVSFTIVRYETPPSTWHELQYYLIIESF
SSETNVWTANKQILDVPLQLYPSRDKISSSSSGVVNGVFFWLDNNEERITVFDSVEKSFW
AYVLPEWRTPNYSNSCCLGFTGGELCFAYNRLNIITCWRLSNFRSRDNTVWVCKYVVDVT
YVFQKCSEDFGLGGGSNLGMEVQNMVFHPALPYILYLQIRGKVIACDVSTRTVELVYDFG
EAWRKTQEYKLFSYEWPQWPRLL
>XP_010314076.1 putative F-box protein At1g32420 [Solanum lycopersicum]
MEECNYIFACIPDELIVEILRKLPAKSLMKFKCVSKSFNSLMSDPSFIESHQKSYMTEFF
INRLRMEYYRLSKTDEDLLSTCPLEYLDQSCFRNLKCMQSTNGLVCLWNNHGDIAICNPF
IKQHIFLPRQQHYSRTIYAGIGFDPTTKTHKVFKEEIIFESGKVMYSIFTIGIDKSWREI
NGWINFRPMFYNSVCIDGVIYFINNCVRDVIAFSVRHEKFIRRIPFPTKEWPLRWCDFTP
ILVETKGQVAILGHVYFDFGKIALYTSEIEPWVKHIIELPLEYKNITRSLSFLSTTNPKG
DILSIPETKNPPLFLYDDEKKEWRIVAKNRIYAQSLHIRDGAQIYLSLVESIWPLK
>XP_010314855.1 F-box protein PP2-B10-like isoform X1 [Solanum lycopersicum]
MDYFLLLPEGCVCDILSFTSPKDVVIASAISRGFNSVAEFDVIWENFLPDDYEDINSRYV
SPRISPSKRQLYFSLCDFPVLMDGGKLSFSLDKKTGKKCFMISARELAISWGVDTPWYWE
WISHPDSRFSEVAHLKGVSWLDIRGTIGTQILSKRTKYVVYLVFKLAKDHDGLEIANACI
RFVNRVSDKEAEERASVVSLVGKRVRRRKCNVKRPRKRVDGWMEIELGNFINDTGDDGDV
EARLMEITRLHGKGGLIVQGIEFKPE
>XP_004253287.1 F-box/kelch-repeat protein At3g23880-like [Solanum lycopersicum]
MVRRYTTYKERIRPTASARRRGYKHATSSEQQVVEEPCQELEDPRLYVIQDIGADDVDVN
GFPDGPIDTLVLKTYTDHVAGGLWDEVSRGEERDDINKQLSIVELAFSPLKGIVRPYTKV
RVRPTASARRRGYKHATSSKQQVVDESCQEIEDPHQNVVQDIRDDADVNGFSGCLNDTSI
LKTYTDQVTDQPWDEVSQGEEIDAINKQLSILTITSSPPTHSSNHSFHVLPLPTLPFDLI
QEILCRLPVKLLLQLRCVCKSWNSLITDTSFTKKHLSMSTTRHIHFVRYYDPSNKYILTS
YPLHSNFSTMFTNVTRMEYNPNNYTPNSSCYIVGSCHGILCLAHFYDEGFILLWNPSIRK
FKELPSFQKPNAISDTRMTFGFGYDPIMDNYKVVVVLGFSVWFNNGDVVDKTEVKVHTLG
TKFWITIQEFPFGCIPYELSGKFVGGTINWLASKVGLRESPCFIVSLDLGNVSYQEVLLP
EFGEVDFNYLTLGVLRDCLGLISDHDVWIMKEYGNKESWIKLFTVSYMEDPFYMWGPSKS
YALTKVVYIFEDEQVLLESNGSWSKKLVVYDPKDDMFKLQYNCAYNLSDGAPEVYVESLL
SPWS
>XP_019066514.1 F-box/FBD/LRR-repeat protein At5g56420-like [Solanum lycopersicum]
MDKTSPELPTEILHQILSLLPTKTAARTALLSKSWLNACSTKPHLSFDISDPVEYQAHEF
LRIVDNTLERYQRDNNLPVSSFELCISYYDQIYCDGLVDKWLDIITDKRATKVSLFVKSK
TKEYTERYNLYVHNIFKMKFIQHLELNHCQLLLTKRKAFFYDDKIKCENLKNITLCCVTI
SQLALESLISCCAQIEKVSIQYCVGFNSIRVSKSLPKLWCFSIFCCPVVEVEIIDAPKLL
SFEYVNKGDSAPYSSHDNLHTCLRTIDIGTCQNLRKVEFVKVTVDYLDLFKLIRKLHSVK
ELILHYCRYLRKIQISSSSLEVCSVVQCDLVEEVIFDTPKLHSLAFSDQDRLPSLSFERA
PSQCRVSIRIDILWDVEHLMNLRRFLVELCDQVVDLTLCTISKSLILPRGIYRLPTLEVE
NLELSYSDITTATYSFYYDVMFAICLPKILTLQCDENLRKFLRQQWLKKRESRFIKCTWK
KYLINAEIEYKKRNGDDWMTLDRKILVANPRIIEEIYTIRFKKIQRIENNKYSYTPRCIP
RWIVH
>XP_004228739.1 adagio protein 3 [Solanum lycopersicum]
MKKMEEEEEENMRREKRFKCIKMDEDEDEDEEGEILDYYDDDEDEDEEEFENIEVTSQPV
GFFYPLTTPSSIVVSDALDPDLPVIYVNSVFESSTGYRADEVLGRNCRFLQFRDPRAQRR
HPLVDPVVVSEIRRCLEEGVDFQGELLNFKKDGTPVVNRLRLAPIHSDDGTVTHIIGIQM
FSETKIDLNTVSYPVFRETCQSHCDESSEYSIKSGNLLHCQHREICGILQLSDEVLAHNI
LSRLTPRDVASIGSVCRRIRQLTKNEHVRKMVCQNAWGADVTGVLEHMTKKLAWGRLARE
LTTLEAVCWKKLTVRGAVEPSRCNFSACAAGNRLVLFGGEGVNMQPMDDTFVLNLDAANP
EWRRVSVKSSPPGRWGHTLSCLNGSWLVVFGGCGRQGLLNDVFVLDLDAKQPTWKEVSGG
APPLPRCWHSSCTMEGSKLVVSGGCTGAGVLLSDTYLLDLTNDKPTWREIPTAWTPPSRL
GHSLSAYGKTKVLMFGGLANSANVRLRSGESYTIDLEDERPEWRQLECGAFTGVGSQNAV
VPPPRLDHVAVTMPCGRIIIFGGSIGGLHSPSQLFLLDPSEEKPLWRTLSVPGQPPKFAW
GHSTCVVGGTRVFVLGGHTGEDWVLNELYELCLASKQDSDA
>XP_004247682.2 FBD-associated F-box protein At3g52670-like [Solanum lycopersicum]
MADLLPQYLIHKILCMHSFKRAAQLSILSKTWLQAWLTIPNLSFSLGYLEHHMKKVMDNI
MERYRDQKIPIEKLELSYSTRSNEFFPLFDKWLDIALQNGVKYLVFRVSSREAYPLPMLT
ILATKSLRELVLTGCELHCDSSSSGGVVNCNSLRKLSLTRVNLGENTLQILLNSCRFIDT
LILDSCPWLKKIEILNNLPKIKSVSIRHSDQLQLVKIEAPSLEHLYYFTGAEKFCIDAPN
LVSWEYTGFKFPATFLDANLQRGCYPKRFVLDSTSKTIADFMDVLMHMMRWSYSTSHGSN
KLLHRQLIEVKAYKFDWENQRWHSDPMELGSGRKILFHEINATFLVSIVLPNI
>XP_025883964.1 F-box protein FBW2 [Solanum lycopersicum]
MEEGFEFRPWDELLPDALGLIFRNLSLQEVLTVVPRVCKSWGKAVKGPYCWQEIDIEEWS
KNRCPENLDRMLRLLIPRSCGSLRKLCVSGLSDKSSFEFIANNAKSLQTLRLPKCELSDS
VVEQVAGTFSNITFLDVSYCIKIGARALEAIGKHCKYLTGLRRTMHPLEVIDKLSQDDEA
LAIATSMPKLKQLEIAYMLVGTLSISEVLQNCRQLELLDVRGCWNVNLDENFVKKFNKLK
VVGPVVVDCYDKNGWDNCSDYSGSSGYIPWDFVAGDIDDDFDDDEMSDDYWEDEEHVEDV
EMWFYDDLNAVDAGYDWPQSP
>XP_010324683.1 F-box family protein isoform X1 [Solanum lycopersicum]
MNRKVVKKPPSMELPEGIWANILHKLGVVEILETTEKVCSKWRRLCKNPSTWRVIDMWNL
RDLSEMDYDLEVMCRHAVDRSQGEAVDINLQYFATAQLLEYIAERVSAILQVDAAVFERE
RMLLVKISELAVDSD
>XP_004229670.1 F-box/WD-40 repeat-containing protein At3g52030 [Solanum lycopersicum]
MDPRAAAPKIRQPSTTATATVKNKKKKTTAEALGHDVLCIIFSFLDLVQLIRCSAVSTSW
SKAVNKLKLHQTEYFKQQHSGPNGLIDAPFSQRSLSEQAEQLAMEQHKLALQRGPANVIQ
WKGHSVGVNQCRMKMGKVLTGVGDKVMRLWSAESCKCLDEYFLVDKAPLIDFDFDEGKVV
GLVGTRICIWNRTEERNIFSSRENLFTKALCMRYVDPEAVIGCEDGKVRVFDLYSRKCTQ
IIKMHQGPVSCLAFTDDQLLVSGSSLGSLSLSDLSSDQRVVQLGSIYSAGVKTLCFNPNS
YMVFAGSTAGNVSCWDLRNTTRTVWETRVSPNVIYSMHHLMNDTSTLVVGGIDGVLRTVD
QVTGEVISRCIMDDSTTVLHRSTERFGSVQIDSRKVKRLSEDDRIDLMTRTSKPQITCLA
AGMEKVVTTHNDKYIRVWKFSK
>XP_004244936.1 uncharacterized protein LOC101259656 [Solanum lycopersicum]
MPTKAISFCLLPSELIQYIILQLSLPEIIQLKSVNKSILSIISDGDFIRNYNHQSSSATW
LFLYKKRWRREALLYGISDCSNRWFTILICDMLKQVVPPGEDVYFLTANANIFLFALNNT
QQLMSLDIMTRVVKNIPPSPLGPRGTSLWRRSGMKLLSCPNCNCNHFRFLFAEYHQNRPT
LFEYDSRVETWEYCWGTDEVVSQDYYFDDEYIFLSASNGRNGSVIIGVVRPHECCNTTTI
TTNTPLVIRPTFNNEQEHQHHRLAVGFSWGNSIDLLHVYGDGNMMTIRSDKVNNNSNKRK
IKRIELWGLSRNNGRYWEFVSVAPNELIHKISKPYGAMMGCMQKSKGVTRAILMTNLEGT
WETIWLSYNNNNNHWAWLPLPDCNMKGSNLAGVTFSSGLTLS
>XP_004230265.1 F-box protein PP2-B15 [Solanum lycopersicum]
MADNREMKLDLLPEDCIVQILLFTSPHDASQLSLVSTMVRDAALSDLLWEKFLPFDYREI
IERFVLPIAFSSKKDLFLKLFKPLLIDGGSKSFSIDRRTSKKCYMLSARELSITWSTNPL
YWCWKPLLHSRFPEGVELIMVCWLEIKGKINTRMLSPRTTYGAYLIVNLAGRAFGLDSLP
SEVSVKVGDHESKGIVYLRHNNDNKRKQEFEMVIMRHRVETLRSRVDRSGGQEHVLCERD
DGWLEIKLGEFYCDGVNDQQVTMCLREIKGEHLKGGLIIEGIELRPKLIY
>XP_019069047.1 F-box protein At2g26160-like [Solanum lycopersicum]
MPDWSKLQSDILGVILSRMDMIEDYLNFSSVCKSWHSVAKEHRFISDLPRAPWLMLAEED
DGDEDDNTCRKFYSFYNDMIFKKRIPEAHGKGCMESMGWLITVGKEDGEISLLHPFSGVQ
IQLPHQNTTTLYEFNRTRFPWIFIKKAVLSANPSHTPDYVLMVIEGKTERLSFWRPGDLL
WTMITKSIRFGYFSDVIYFNGSFYAITYGGCIQVCDFTGPDPPSIRIIMQIARCIDCKYY
ILESLGSLFAVTQSGVGLRYVEDDSERIRLTLIPAIYDHDEVIRCMSGTIFFFVFKIDLD
AHIYTPITDLGDRAFFLGANASFSVQASQFPGIKPNHIYFTDNCLGAYLHSKRGGGLDMG
MFNLADSSFQPHYDGVSLSRVCPPIWVTPTLC
>XP_025884110.1 F-box/FBD/LRR-repeat protein At1g13570-like [Solanum lycopersicum]
MSPKGRRRCRSLPPDILSNLPDNIIDVILICLPCKEAVRTNILSKKWRYHWRRLTELTID
QSHWSTEEDLLYPTSKFLKIVYQLLTLHEGPITKFTLNITKLRSCPEIDFFIYLLSMNGI
QHLVLHLPWNEDEGEAYKLSSLFTCLQLRHLALENCFIHPPSNFQGFDRLITLELCDVTI
SSELLGSLISHCSLLEKLVLVISQVPVSNMIEINAPKLKSFDFSGCISYISLTNVPLLTK
VSLDLCEGSSLEAHNFHFVKFFKSCFALEHLDFQFCFEEVDVAFL
>XP_004237792.1 tubby-like F-box protein 8 [Solanum lycopersicum]
MSFRSIARDIRDSIGSLSRRSFEVKLSSHNRGKSQSAVHELHDHAIVIQSSCWASLPPEL
LRDVIKRLEASESTWPARKHVVACAAVCRSWREMCQEIVQRPEFSGKLTFPISLKQPGFR
DGTIQCFIRRDKSKLTYQLFLCLSPALLVENGKFLLSAKRNRRTTCTEYIISMNADNISR
SNSSYIGKLRSNFLGTKFIIYDTQPPYNSSSIPPPGGSRRFYSKKVSPKVPTGTYNIAQV
SYELNVLGTRGPRRMNCVMHSIPVSSLEPGGTVPGQPELLPPNLEDSFRSMSFSKSIDAS
TEFNSARFSDIGGPSEVDEEGKSSLLVLRNKAPRWHEQLQCWCLNFRGRVTVASVKNFQL
IAATQRAASAPTPAQPAQSSSDQDKIILQFGKVGKDMFTMDYRYPLSAFQAFAICLSSFD
TKLACE
>XP_004244737.1 putative F-box protein At1g49610 [Solanum lycopersicum]
MVIADGQLLKRENLKTMAGGDQLSNLPNSILLHILSMLPNNKEVVRTSVLSERWRFLWKS
VPISLNFKFPASDNEIDTLDYLVSIHRELYYWRSYEKIQKLNVQDLKYVQRFSKDVDLWV
HFATKLANVENFGLEFNTDNQRYEFPQFAYKNASLKSLFLVHFQLNPFGNVNWSSLVSLS
MYNMEFIDGVMEKVLSEVYLELDEFSGIHRLEISSVKLRELIMRVY
>XP_025884058.1 uncharacterized protein LOC112940316 [Solanum lycopersicum]
MITALYMPSTLAIKASQQLSNFVPIFLTIRSGRAKIQHNTTTKRPSGTGIYSNPAAADSN
ICIRVSQDLQKKISRYLISQEADYMSFRLVCKLWRSIAPPLRWKVAVDGDDDATRCYDQD
SMWLLSLNQNDGLCTFYNPFRNFNCYMSNNDLIGCEIRYAKDGWLLVSKGKSLFFVEPGK
QIIHLPQKADEYFCDIMSFSASPTKSSAWVIFGIALFMSLHVRISYLKKGDDKWTTIIRD
GNFPPSCCSPVYFGEEFCVLSQLGDVGVFGFFKDGTPYWFVHKLSDVYSPPICGACRLFL
VQHDEYLLHSVVVTPQYDVHVYELYFPSNIIVKLVKQVKNWLLFTSEASSFGVCGMKVNV
DNAVFFPTFNTSNNYTYYSLEDVAFKVLKDNCTEKTQQKELLNRVWIRCELKRN
>XP_004247637.1 F-box/kelch-repeat protein At3g23880 [Solanum lycopersicum]
MEFKEDEILQKRGKSTEIQSICSEASVFSMPNLPEELITEIMLRLPVKSLLQFRSVSKSW
LSLISTSHFVKTHLLLSASNKDYIHHGVISKPSNTSRGVKDCSVSSLLYDSVPESFELDN
PGKNPNAFPLLVGSVNGLICLAINLFYGFDCFIIWNPSIKKYKKLPYEEHIVPYFTFGFA
YDEFEDDYKIVGIFPIYNYASLCRVEVKIYSLKSDSWKRVKNYKGAELLGDSAKFVNGKF
HWLDKHWNIISMDLAGEKWEEVDQPCCFKGCGFLKLGVFESDLSVFCNYAWTHVDVWVMK
EYGVKESWTKMFTVKSPEDSGGRIFYPIILMSNEGEILLKFGSRFVKYNPKDDSIRYLDV
TKLAPCLEVQIYVKSLVCPFY
>XP_025887928.1 F-box protein At5g51380-like [Solanum lycopersicum]
MPTSPEENPNPKVKSAAAAAKKKRRSSLSDIWNNKDAQALKQLVLQMRAQSVSNSTTPPS
EPESDIQSLTQDDGEPTRFSSGPDYTAVLSDKLLLNVLSKLPEHQHISYSLVCKRWCKLS
GKLVRSIKLLDWEFLESGRLSYRFPGLIDIDLVRACVKSRRNSGIVMSHRLVSVHLDSNS
IHGGFVGKEGFLGQEVVDGGVKVLVEGCANLRRIVLINASVEGLGYLGEKCETLQELELH
FSDDFALKGLFGSRNLQILKLVGCIDGLYNSMVSDIGLTILAQGCPRLLKLELVGCEGSY
DGIKAIGQCCQMLEELILCDHRMDGGWLSALSFCSNLKTLKLQHCKVLDSCPGPDEHLGS
CSTLDELHLHQCQLRDKQGVRALFLVCGTVRELVFGDCWGLDNTIFAAASVCRSLRNLSL
EGCSLLTTEGLDSVVQSWKELERLKVVSCNNIKDSEITPELATLFSVLKELKWRPDSRSF
LSSGLEGTGIGQKGGRSLRRK
>XP_004230204.1 F-box protein At1g55000 [Solanum lycopersicum]
MGCCCDDDEQLLQPLNPSEIQNSDQIPPSASSTTVEHDGEAVISPMNSHFSALICHDTLR
AILEKLALPDLARAACVNRIWNFVASDRELQTKAFKDPWKIKDVIGDPSSGSFWRDNSLS
KFAISHRIVRGDSVASLAVKYSVHVMGIKRLNNMMSDHGIYSRERLLIPVSNPDCLINGT
CYIELDIYAKREVAVLYLDGGPDPKLTTMLNRLTSERSKKRVIDSLRRSMQVDGETAQYY
LAVSDGDPRSAFSQFSEDLRWEREAGLT
>XP_004239433.1 F-box/FBD/LRR-repeat protein At1g13570-like [Solanum lycopersicum]
MVSKLCDFNLLSMLFLLLNLIKFKAFSDVPLNLLKVRNLPENVLDEILIRMTLRDAVRSS
ILSKKWRYSWCRLPELTLDQTLWDTTDQSICFVTRFTDIIYHLLALHVGPITKFILSDIA
NLGNYSKIDNLVLFLSKNGIQHLVLQFPKHKPYKLPSSFFTCSRMSHLSLHHCSIQPLST
FTRFSELVKLELYEVTISSEMLGSLISHSQLLEKLVLQISSILDHIPIDAPKLKSFDFTG
NIELISLKKVPFLLELSLFNTVAPSPETGQHDFTKYFESFPNLEHLHLDYRSLKLLAAES
YDIAAKLSSPLNGLKCLCLSDICLDSLAELSPALCLIRSSPYLQDIQIKIEYVALNNLLF
PVPVDVVNEISSSFSDVTLNHLRSVEFEGITGKKAEMELVMLLLVSGALENANPAGHRKW
IC
>XP_025884671.1 F-box/FBD/LRR-repeat protein At5g22660-like, partial [Solanum lycopersicum]
QFVSFTLLLLLGIDCQLFFFSQGVCIAEDRISQLPDEILVYILSSLTVEEASYTSILSRR
WRSLWTCIDRLDFDATEPLDEVASKYKLRKKYLRWVNSTLQMCKEQTLSQFRICFDLDKY
AQYDIDKWLEFAFSRKVQRLELDLRIEENYPRDFNNCYAFPARLLGLGDFAHSSSSKPHS
DKLQIHPLVQQNFKSLKMLLLKSVNVTGQVLEFFLHNCPFIETMVVHESGTLVNLEVVGP
SLNLRHLEIWSCRNVESLKICDTNLVTLGTSSGRVLMLKNVPTLVNVHILCVPYTHLLND
ISSHLSCVLSQLEVLTLDAFSLVSEQNLSLSTLVLLA
>XP_004244536.1 F-box protein SKIP19-like [Solanum lycopersicum]
MEAEDMENSIAPPWLELPPEITSSILQKVGPIEMLKSADKVCSYWRRLCHEPAMWRVVKM
QNAGADFWDREDDLEKICGRAVECSNGELVDLSLEYFGSDNLLSYIAGRSPQLKRLRLVC
SYNVSAVGFSAAVKKFPLLEELHLYYVGISKEAIETIGRSCRGLKSFKLNNQICRHPYIE
YDDEAIAIAQNMPELRHLQLLGNKMTNEGLEAILNGCPRLESLDLRRCLNVQLEGELGKR
CSSQIKSLRHPEDPTEDYGLDTEMHDFESFDEDYPSGFSDIDLISDDDDDYEFSYGSNYS
DDDDDDEMFDY
>XP_004236202.1 F-box/kelch-repeat protein At1g74510 [Solanum lycopersicum]
MLEESYHVSRDLPCACEQASKWIYYAFQVIEHSKGKRPLEDVADTGLRKSSKLLDDQEKE
EAMQCLHDLSLCQEEHSDKQKNSGTHSDSSSLIHQIGRDLSVNCLLHCSRSDYGSIASLN
QSFRSLIQSGELYRLRRQMGIVEHWVYFSCNLLEWEAFDPIRSRWMHLPAMTSNECFMCS
DKESLAVGTELLVFGKAIESHVIYKYSILTNSWSSGMKTNTPRCLFGSGSLGEIAIVAGG
CDSRGNILSSAELYNSETGTWETLPSMNKPRKLCSGVFLDGKFHIIGGVGVGNLNVLTCG
EVYDFKARSWTEVPDMFPARNRGAVANDAPAIAKAPPLLAVVKNELYAAYYAENEVWKYD
KQRNLWITIGRLPEQATSMNGWGLAFRACGDQLIVIGGPRALNGRFIEINSWEPTEGAPN
WNLLGRKHSGSFVYNCAVMGC
>XP_004237494.1 F-box protein PP2-B10-like [Solanum lycopersicum]
MAVERFACGDELPEGCIATALSLTSPKDACRLALVASTFRSAAESDAVWERFLPPDYYDI
ISRSIDGPDSLNFGSKKDLYLYLCDNPILIDGGTRSFSLEKGSGKKCYMLAARSLQIVWV
DTPRHWRWISLPESRFSEVAELLDVCWFDISGKINTNMLSPDTTYGAYLVFTTKTRTCGF
ENQPAESSVGIAGHERYTHTFYLNPQGGRRQYRYQVVPRRLGIFTHHMARILREETEDAP
KGCRPKQRSDGWMEIELGEFFVKRGQEAEVEISLTEVKGGDRKAGLIIEGIDIRPKE
>XP_004237583.1 F-box protein PP2-B11-like [Solanum lycopersicum]
MDHLPEGCVSKILSLTSPKDAARSSAVAKKFMSAAECDNVWEAFIPSDYLQAISRSGNLM
GFPSKKQLYFSLCDTSILLDGGKLSLSVDKNTGGKCLMIAARKLGIIWGGTPAYWEWLSH
PDARFSEVAKLKSISWLDIRGKIGTRMLSKRTSYCAYLVFKLEDRFYGLTNVKAVVRFAD
RESDHDVRERAKVVHFSGEGSGATLPLIRSDGWMELKMGNFFNDRGEDGAVEARLMQTRQ
TWKHGLIVQGIEFRPE
>XP_019068726.1 uncharacterized protein LOC104646634 [Solanum lycopersicum]
MLINGHSRKNMKRTVRNNNKVIKENTSSPILLLPNEILTEIVGRVASSSFKSLINIKLSC
KILNEVANERFVYQKVTLVDFPIEPWWKEQTQEKKNKVVSFMELCRECGNTEFLYRKGVL
DFFKNDKPEVAMEFLKQAANGDHFGALYVIGIIRVFLGDEYKQKGVKLIGIMKKTEASRK
ITRQCRKSLLEMLKTIWVKNPLILGKRPACCTIQHEKNILRNGWLDRDDEHAYIHCDACS
CDVEISYILDVLPAY
>XP_010320071.2 F-box protein At5g07610-like [Solanum lycopersicum]
MKIIKIKNCISSISANEMILNEELMIEIFLRLPVKSLVRCKCVAKKWNNLITSPEFTRLR
VPCFNPARGLFLLCHSFLINPFHEFVPFTLENPIQSPFHKLIFVDDPYGIRILQSCNGLL
LCCSFRVRGPNENYYVYNPTTQQFVTLSRLEGHGQISKAVIGMKLAFDPWKSPNYKVICI
RLSDEVFPDDQHYQVEIYSSEVKQWRVVGSPFLARYDIGFKYTGVYWNDAIYWECGDNSL
RFNVEQEMFDKFPMPDNKESRVAYYGESSGHLYLVLVCKRQKLSFYDIYEMNSDGTEWYV
KYQVNVEDVVNAFPHMIQRYHDPTDWNHLAMSVLCVVRGEKEEEEEAFMILHIPKMIIRY
NLRDNTFYKLCEFENKSIEENQFEDEDEDYEAPISLQFNRFGAFQYVESLFCM
>XP_004243317.1 F-box/FBD/LRR-repeat protein At1g13570 [Solanum lycopersicum]
MPKRRRYYGRKKPPKQQRNSVDRISNLPIEIIREIHFRLPRIDAVKTSILSKKWQSIWAS
HPRIFLDEIDFGADYSRYSVTDKPKREAFLTHLIKSLEIRQKPSEYNCDVDKLCLRMTVE
NSPAELLVNKWISFALENSIKRLCLSLKTINRDHYYLCGFAFCAHTLVHLIISNCEITNC
SFELPALKLLFLFVVCIEDDDFKDLIAGCPLIEQLRIQDTKKLRTIVVSNPNLEFFGVHL
LCSDGKIRVESPNLHSLEFISFSIDMCEVEIASTTTVRELTLRDAYDPETLIHFIEKFPL
LEKLIIDGYSDLCEVEITSKPTVRSLTLCNINDEDLTLFDWDGDDLKMTWMNFIDNFPLL
EKLIIDTCSRLQKLHISQPNLVSLVLKDSIVKWEARINSPKLKSFEYKGGLTDFTGIEDL
QELEFVLLYLDPLKLRDYYYSWFRDILESCAHSKHLSLICDIEEVVLIPVEVTDILPVND
IKNLELEIISRHGTFEEVVDDFTWILPDLKTLSLTLGSTTKFFQFRREEDGELSAEEVHK
PKPDKRVSILRNDKLFHIIGNEIGG
>XP_004247808.1 uncharacterized protein LOC101250340 isoform X1 [Solanum lycopersicum]
MTETRTCEFGHIKKTTMSSEDGVSGLPCFGVEDDKGGILEDRFAEKGKKKRRICEMGWLS
DPLVVLGTDVMLMILSCLDARSVALCLLVSRGWRAVASSDKIWSSKCEELWRGKTHLPRL
AKVNDLSKLVVYSLSVMDGKRKRIRKEDLYDHVWEFHFTEAAPEYWRMLDPYRNGTGRPL
RRYFLPDGSQTAEPDDKIWGGHESCYSIVTSLLADGNIREHYVRINRWPPMYVTRKEDWS
WEISNNFCTYKSIPDADKKDGTGPLFLLH
>XP_004248570.1 F-box protein PP2-A13 [Solanum lycopersicum]
MGANVSSSIDSTQNKLSKSKKLEDIPEACVALVLSYLNPSEICMMARINRAFHAASSADF
IWESKLPSNYKYILHELLGLSVTGISKKDIFAKLFRSNSFDDGTKEIWIDKNNGGVCLAI
CSKGMRITGIDDRRYWNYISTDESRFQTVAYLQQMWWLEVGGDLEFQFPVGTYSLFFRLQ
LGRVTKRLGRRVVYNSEHVHGWDIKPVQFQLTTSNGERAISRCYLDNVGTWTHHHVGDFV
VEDPMIMTKIRFSLTQIDCTHTKGGLCVDSVLVCPISLAKVLRSFDSLIVTK
>XP_025884408.1 F-box/kelch-repeat protein At3g06240-like [Solanum lycopersicum]
MLNLLQFKCVSKSWLSLISYEEFINLHLSLAISDLNTNHFRILTMSPFKSLDYESPSSLE
DHVDDDSAIVDLLYPSMDHQELESNNVEIIGSCNGLICLLLYNTNKISLWNPSTRVSRDL
PSLTCNFHDDCPIFNGFGYDWINNTYKVVRGTSNGIVDVFSTSGERWRRINQGFKDTSII
FDDQEQGVFFNGTLHWLGYYNDINEIKKEKTIVTFDLGQEIFGVMKQPMLEHDENVNFHN
VGVLKGCLSLINKGNGLYCEIWVMKEYGVISSWMKLLVLDTNDFEHIGYVDPICFTKNGE
LIVDNEGYQLVRYNIEKKTCQTLKNHNDDWFQQIVYVQSLVSPYGNVIF
>XP_010325891.1 F-box/kelch-repeat protein At3g23880-like [Solanum lycopersicum]
MESEGSHLQPKQILILPVELIIEILSRLAVKSLLRFKCVSSQWSCLISSPNFIKTHLKLF
TNNKDFIHNRLLLTFIQPHRHLMDCSINSLLYDSDPKTFQLDYPMQNRRKLLKILGSVNG
LICLSIGKDLILWNPSIRKFKKFRDPQCGCYVLHGFGYDELRDDYNLVLISKEEVRLYSS
NSDSCRTLVHDRSVRAVREKNGIFVKGKLHWAKSLSQDQDQYQHSYNDWDIICIDVTDGE
WGKVEKPFYGEGDFDLTPSMGVLGSDLSILCNNHSLQTDVWIMKECGIKESWTKMYTMNR
PNGHPEGYQFSPLFCGMSNKGEIFFEDDQSTFIIYDPKNESFTGQKVIIDGYRFWEASIY
IDESLVWPVSQKGMMQSGILRSLRKQTRYEQRVQQPRRWEIPK
>XP_004237935.1 F-box protein At1g78280 [Solanum lycopersicum]
MRLESSPMEIDQIDRRPAALGDLRILPDEILCSILTYLTLRDVARLSCVSSVMYILCNEE
PLWMSLCIDIADRQLQYKGSWKRTALDQLNVTFENKESCQKPLYFNGFNSLFLYRRLYRC
HTSLNGFYYDSGNVERAKNLSVDEFRDKYDGHKPVLIGGLADTWPARTTWTTEELLKNYG
DTAFKLSQRSRHKIRMKLKDYVAYMKVQHDEDPLYIFDEKFGEAAPELLKEYTVPNMFKE
DFFDVLDMDQRPSFRWLIMGPERSGASWHVDPSLTSAWNTLLYGRKRWALYPPGRVPLGV
TVHVNEEDGDVNIDSPSSLQWWLDFYPLLAEEDKPIECTQLPGETIFVPSGWWHCVLNLE
TTVAVTQNFVNSKNFEFVCLDMAPGYRHKGVVRAGLLALDDISIEDVRKNMLSLESGLSY
SDLSRKDKRIRVDQPRSSEDGSTIDWVSKGINSTEVEFSYDINFLAMFLDKEQDHYTSLW
SSSNSIGQREMREWLSKLWVEKPETRDLIWKGACLALNADRWYARATEICTFHGLPLPTD
DERLPVGTGSNPVYLVGDNVIKILVEEGLEVCLHSLGTELEFYSSLQKMNSPLRNHIPNV
LSSGILYIENGLCKVQCWDGKGIPEVIANFRPIVEHGEADYPFGLWSKRQLDYTKAGMSL
AELVSTGSGTTIWPYVITQRCKGKIYAQIRDTISWEDTLNLASFLGEQMRNLHLVPCPAL
NDLTLLETQQKVVPTANGNLEDHEDKICVPAEWNLFLKTLNRKKKDVCDRLTKWGDPIPR
ELIEKVEEYIPDDLQKVDMGVRSCTWIHSDVMDDNIHMEPCSLPSRSGGTTDDPESIDNV
SANGSNLSEPIRAWRPTHILDFSGLSVGDPIVDLIPIHLDIFRGDPHLLKQFLDSYQLPF
IKTGVNASAKSNGFQRLSYRAMCYCILHDENVLGAIFSTWKKLKMAKSWEEVEEAVWGDL
NSYTGSC
>XP_004246541.1 F-box/LRR-repeat protein At1g67190-like [Solanum lycopersicum]
MEYLPVEVIGNILSRLGAARDVVIASSTCQKWREAWRNHLHTLMFNSNDWPVYHELTRSR
LEIIVTQTIFQTNGLHCLSILMDDVDEFSAAPVIAWLMYTRETLRQLHYNVRTTPNINIL
EKCGRQRLEVLALAHNTITGVEPSYQKFPCLRSFSLSYVSISALDLSLFLTACPKVEVLS
LVSIDIVMSDPQATMELTSNSLKDIYVESISLDKIILEADSLEKLHLKDCTLEVFELVSK
GSLSHLKIDDVSVIHLDIGESAEDLEIVDVSNFTIMWSKFHHMIAKSSKLKRLRLWGVVF
DDEDEAVDIETISTCFPQLSHLSLSYELRETALHYESQDSFQLENVTVLELGWMVIGDLF
SHWVAGLLERCPNLRKLVIYGVVSETKTHEECHTLANFTSFIVKLMRKYLHVDVQFEYE
>XP_010312123.1 F-box/LRR-repeat protein At5g63520 isoform X1 [Solanum lycopersicum]
MEELSRSTAVEMETTIDAINDDLLHNILSRLPALACANAACVNRSWNLIITSLLSLPNLS
SALSINPSLQDAVNEAVDKVLSKPIRPQFAIASVGPSFSLQQAHQLITGKLGSRIPIVTL
ISQGIFGCNAVDDEFKEVQWQFIENDEDHPDHVNENHGVLLTVGFLPGLKVSLIPLLSKT
RGTQALMIDELVRNIRECSSSVSGSASPVAILLFSDHETDMKPVLQKLDYAFCQETVIVG
EGGSQFLYQGEAAVDHSNDAEYSSAAVALSFLRDTGNPPAGVGETQFHVVLAPGMAQIGP
TYKAVAVRERPRDFSTWLTAKREAQVESLDGLTMFDQIYDEYGGDLYCSALYIGVSKRRK
CSIGKEKASWIYLQEFHEVLRGDEEYLYVNGVGIRSGDSFQFYLANANATRDSCNNASNN
ITRLKRDLDHQNAGCSTYKKSVFGCLMFSCCGRGEFFLQPILDCSPFVDNFPGITFSGTF
SAAEIARGDLSQYGPVSEERSSLRCCLHVYSTVYLIMSFTPASPST
>XP_004248894.1 putative F-box protein PP2-B12 [Solanum lycopersicum]
MENLNRNGKYKRSVSLLSMLSDDCIEEIMALTSPLDVCHISLVSKSLRSAANSDSVWERF
LPSDYQSIISASSTSVPDFASKKDLYVYLCHHPLLIDAGHKSFSLEKWTGKKCYFLGARD
LDIPLVDRLSYWKWTSESRFPEVAALKRVWSLDIGGTIRAGVLSPRTSYVAYLVYIFGDE
FGFSYRPSEVSVGVSSVELDKRFAILVPEDEESIYNLTPDLEDRLKKVYEEAVRPNLPSA
GEHNDICLALQHLPLQLLPENVSKSLFGSA
>XP_004236020.1 putative F-box protein At3g25750 [Solanum lycopersicum]
MAPKMPDWSEFPSELLVSIGRCLNLIEDYLNFGSVCKSWHSVATKNNFNNDLTRAPWLML
AEEEDNEVRKFFSLYNGMILNKRMPKASRKRCLESMGWLITVGEEGEIRLLHPFSGVHIE
LPHVNTTEDYYNHEIEPVTCFIGKAVLSASPSNTSDYILMVIDGNFWDLRFWRPGDIRWT
KIKFEGSNYFSFTDIILFNDQIYSVDQSSCLLVCDVAEVVGPQLTKCHTLAQIPTEPQDT
PDHLYILESLGSLFVIARYGVQLRLVQDDSDRIPLTLLPEGDTSEDGLWENITYGTTNFR
VFQFDSAAVKLIETRELGDAAFFVGANASISVQASQCTGIKPNHIYFTDDFYESYLSYDE
GGGLDMGVFNLADGSIQPHYRGVSLSRFCPPIWVTPTPY
>XP_010317272.1 F-box protein SKIP23-like [Solanum lycopersicum]
MASGWSELPKDLLWSIATCLVTYTDQVRFTCVCTSWRSVLPTIEVRSHAWLLLPRNNDTN
KEHEKFYSLHEKKDSPRISLFNPFTRVQIALPPRYKFPDVRKYCAKKLDTEYALEPYDGQ
KNTYLEAASHVHNSFLDKLVLSSSPTSSKAPNCMVAAIYGSHCNLAYCKVGDKRWTCIAK
GRMGYDDAIFHDQKLYAVTFTSYVEVQRHTKSTGDSKTYLYRTTFFNLYMYEPSRRSWCK
VENIGENVLFLGLNTSISIASSDLHGYKGNHIYFTDNFLDFHEFGVKGGYDIGVYDLDSR
RVQSLPCHDIEKRWLWPTPIWYIHNPEDFIEQDKDATTKLN
>XP_010321544.1 F-box protein At3g22700-like [Solanum lycopersicum]
MLPCDLLAEILSRLPAKNVCQLKSVSKHWLNTISTPHFKKLHYKKSIKNPHLVLIDESIK
CNNYFAKTLTISSINHLKQNPTPNLDKKFTIDILFQHNTNFSFNQCFICYNIKDNIWLYN
LTTQQNQELPHVTTPMISFDLGYIPSSNEFKIVHVFGKKDDKVGYEIITLKDDNFVPTSW
RILENHKDSYTRKIASLSVNGSIYWLVNDMQDNKKRIVCLELENEEFRKISCPKESSITQ
NSLMIYQAQQLVEVKGLFGVAQFSANFSNVNIFVLKQGNNKNKEEIWVKEFSVNLFHMGH
WFKIVGFVPFEEDNTNGELIFVPNNGRLLLYNTKKGSFKNVGEFNLLRYKHHSLYFDSLF
LFR
>XP_004242301.1 F-box protein At3g08750-like [Solanum lycopersicum]
MTSSTESCSREEILIDHILSRLAVKSLLRFKCVCKNWCDLFNSLSFIKKHCDSPGNRTHP
AVCKFGVNYNNEPEPLRSFNFYVLPEKIFTGIVPSPIRGFIVAKELQISDVFMVRECRLI
PKWNFELLDFFDDHTRSAGVGLDLVNNDYKFIWIRVFYDNDKYEVYPQAYAAIYSLNDDS
WKLLDEPDLPYDCNLCASFTCTYLDGLHYWMTVTRDSDSNLTYGIRTFDFATELFGQREA
PPIPSDHWGNLMLRCDSIAAISSKDTARAYISFYDIWVMVGEDKWIKVFTINPQVPSHWP
QGVWDYDKFIFELTETSNLAFYDHCTKQVTNLGFNHFRLLGSSFCWFLYYKESIVPVKRK
EPSPFDNTDYFLAKYR
>XP_010313235.1 F-box protein At5g03100-like [Solanum lycopersicum]
MSNQDQLSGGCRDTGNSKSLLIENSSQKKTKIDIECEEIDRISQLPEGLIVQILSRLSIK
EAFRTSILSKDWQYFWTSIDNIVYEEEYGRPDSSTETVHKFIFVTDNVLPLLSCSSIKKF
SLNIVFTNDNDVVSYYPIIDKWLEFATSKKVEDLCLNISYRYLDTSPPQPYSLLQVLCSS
SSIVTLNCEYCILSEDCVLNWTSLKSLKMQSLYLLDEHIKQISNCPQLESLELHDFFGFS
RLHMTSPKFRRLQLTQHYFPYTEWYSYEGDICCLEIIAPYVEHLTITGILSHTKIKLGDM
PSLNHATFNLYCDEHNEMDLNIEKDLLLRVCCANELILSSRFIKVISNLMLEEEHVSLPL
MECRCLTMSSRISKLSFPMLDNLLRSTHNLENLMIFPDKPYHPFFEVEDTDLPEDKYLSL
EENIFKDFLQNLKNVKVMPFCSPKRRSDATELHQFLKFLLEHAINLEKLVIVPEHKECNS
CSTNTSCLMKYLLDFPTFSISAIISLGPVSHNVFYNDV
>XP_010323887.1 F-box protein SNE-like [Solanum lycopersicum]
MDTNFFINDNEDVLIEILKRLDGRSLGVAACVCKLWCGIARNDSLWEHLCFRHVSPPLEG
VRTVVLALGGYRRLYMVCVRPVLNRLRKWRPVGIESDSEIVRRVYWTRHEVELSLSLFCV
DYYERVLLTGGSGDGGGGGGGGRHDGGDAAAAPCVSSLMFLCKAVNV
>XP_004239384.1 F-box/kelch-repeat protein At3g23880-like [Solanum lycopersicum]
MFSFLAFRNWIYRTLLFQFLFSWYRFIFTTNRHFIFTTNNDSILPNEIITDIFLRLPTKS
LLKCKCVSKSWHQLISSPDFVNIHLKLNKHHTVLFPGYIENIRFCSLRPLFNKQHLTQEL
LYHMVPPCSPPFFVGSVNGLICLFNRRGDTYIWNPIIRKSKKLLKSSWGTSRYTKYGFAY
DESRNEYKVLFIDHCGDSNYGVLSNLRVVVNIYSSRTDSWTTLHDPPKEILLLNYRGKFI
NGKIYWAASTGIHDNYVRNIIYFDVASDTWGSLELPVCGEEVFNIKLGVVDSELSVLYTC
KAGTTSDVWILKDRSVNVSWMKQFTIEYPLNAVLFGFDSPVYTFSIYLNLSDNDDILLLM
PGKIMIFDGSTKKLKHTTIVKECNTAEIYTAEIYGESMVNPLSL
>XP_010327655.1 uncharacterized protein LOC101259674 [Solanum lycopersicum]
MELLKDNMMTNSSDEFENNIMADAEEFSPAIQQQGSGTHKEWNEVSKLPADYIRREDMEM
KDVAMKYVLPFLPGKSLMKFRAVSNEWNHWIGCPLLAYQQSTSFQKLSGYFHQIVDVDLQ
SDPNFLSLDHSANGVPNPSLGFLPEGIKILSSSSGLLLCQGLESYYVCNPLTEDWKCIPP
HQYYHGSNPAVILAFDPEGNIESYFHLVAAFPLLDQPVVLFEIYSSESNSWRRSSSECLE
LEDTTLVGGGLYMKGMGYWSTTSNGVLAFDVKNEVAAVLRVPIPPGRYGALTQIKDELSY
VTVYNDCGDVFTLDIYGGMDMSLNRSVCINLGHKKSRRTLEQDPFIDNGSVLCSVLPCIN
SGDDIVVIWTTERIYLYYLSGQKVETIMTAGQLNPKRRFIPYTNSLAAIHEPKK
>XP_004246092.1 putative F-box protein At3g25750 [Solanum lycopersicum]
MSGDWADLPIDLLHLIANRIEDLKDFIVFTCVCTSWKNASPKDKFDVFTPQVPLLMLADK
DSDYRQFYSLSKKKVSSIFLPEARGRPCFPSEGWLCTMENNTGEMNLLHPLSRTQIHLPS
RENLMASNGLGDEQIWTCIEKVVLSASPCLTSDYVLVVHYHANINHLAFWRPGDLNWTHI
KCRRFGAITGINYYKGHFYFVTCMGQFWVFEVAGPTTSEPIVEPRLLFWSEDKTIFRRPS
VQFYLVELSDALLFVIRFAHYSNGGHKTFKFKVVELDLIEGELKEKEIKTLGDSAFFLGF
NTGACCIDSSKFSGIKPNHIYFTDDWNDILEGGGGKDTGVYNYEDGQIESIYPGLSLSLI
CPPTWIMPYPIM
>XP_004233124.1 F-box protein At5g46170 [Solanum lycopersicum]
MIYPEPMDHFDRLPDSILLFIFNKIGDVKALGRCSVVSRRFNSLVPEVDNVLVRVDCVIS
DDESSPPSSSSSSGYSSDKSRHPISSLFRLVFSGLLKPFQSITQFISISPRRAASSSAAV
VDGDDFEKNSVTHHSPTQVLKNFNEIKLLRIELPSGELGIDEGVLLKWRADFGSTLDNCI
ILGASSVIQPVTSTSGCSLPNTDGNGENDNGSIPDSFYTNGGLKLRVVWTISSLIAASAR
HYLLQPIIAEHKTLDSLVLTDADEQGVLCMNKDQLEELRVKPLSASSASKRTLVPALNMR
LWYAAHLELPDGTVLKGATLVAIRPSEQPKKEVVGADGNWVGAAFKEPYGTAARMLVKRR
TYCLEMNSF
>XP_004247681.1 putative F-box/LRR-repeat protein At5g02700 [Solanum lycopersicum]
MAATAMAATADIFPECVIHKILCYLSYGEASTMRILSKTWLQAWSTLPKLEFFVEYFEET
QIVDAIMETYRENKIPIDKFGFSHSSKLNRRDQVFPLIDKWLDTALQNGVRDIVYVDFLY
SVRLYPFPISNVLAANSLRELDLKGCDIVHFSPSTGFANCHSLRKLSLSYIFISKKLLQT
LLNSCPFIDSFTLDRCSGLVKIELMNLQKLKSVSLSINRNQRVRIEAPSLEHLFYNGYLS
RNLVVVGCHNLKSLELSYVKICNGFLDDIISGSQSLEVLKIQYCLGISQIETSNLVSLEY
IGYQIPELKIAKESSRLKHSKIVLHGNNNLDAAWFSMLRKLLSNPISWSQVLLCFPEYNE
IEMRDLQQHHGVASPRVDVLNVNIMRSYGECSTFVDALLWSCNPRRLNLSSTVEMIACFV
SRLMYMKNLSPWHSQLKEIKVFDGKNQELQLTSGELAPEDRKDVYFLLDW
>XP_004253483.1 putative F-box protein At3g21120, partial [Solanum lycopersicum]
MQVAKTRKKQYVNNISIPKEVVVEILRRVPCEELFETIKKVCMQWCSIIYSGSFAYSHVE
CRILKSSSFFSQYEAVVFYQIDNTRSISVSALEWQSRPFPNYPNEDLETKYMFTIDDVLQ
FQVPRMITVNSVNGFVCFWSRNARVHVLNPLTEEHFTTPPYTYEIRSVTPPCLAAIGFGF
CQLSYEYKVVVLQEDGEGFEIKPLVFTVGTDRSWRSLKAIPDIKFGTRFEKGVYVNGVLY
WYMDSCTRPRCGSNEIITSLICFNVSKEEVVTTMVPAELDIREGYESRIAQKGGNLCL
>XP_004237458.1 F-box/kelch-repeat protein SKIP6 [Solanum lycopersicum]
MADLSSQSQLIPNLPDDIALQCLARVPRSHHPVLSLVSKSWRCILSSTALYTTRSILRTT
ETFLYLNIRVNSTFHWYTLFHNLTFTNPEKPRKLFPLSSIPTKPIGPAYAVLGSRIYLIG
GSIGDIPSNNVWVYDCRLNCWEMGPRMRIGREFAAAGVVNGKIYVMGGCVVDNWARSMNW
AEVFDPMTGLWTALPSPIEVRDKWMHASAVVGEKMYAMADRGGVVYDVGGCEWGSVSKRL
DLGWRGRAAVVGGLLYCYDYLGKIRGYDVKEDVWKELKGVDKGLPKFLCGATMVNFDDRL
CVVWEGKGRGKEVDIMCAEIEVWKDKDGGLSGNILWSDMILVVPNGASIVQCLAVDL
>XP_004247556.1 F-box/kelch-repeat protein At3g23880-like [Solanum lycopersicum]
MESEAGYQQSKPPKSMLPFSILPPELNTDILLRLPVSSVLIIRSVSKSCLAFTSTPEFIK
AHLNVSANHKILLSCSQPNFNLKECSFTSLLNSFVLDTSDLDCSMTSYVWFVVGSVNGLI
CLSNTENELFLWNPSTRKHKQLPDFTFKFKNAERFIYGFGYDECHDDYKVVACIYPPGFL
PLFGDYVKIYSLKDDSWRSISIPQDWVKSFNCGKFVNGKLNWAYNSNCTGPFWRKGRNII
SLDLADDKWEKVEAPCYSEEDGIFVLGVLENNLSVICNGNYEGTDLDLWVRKEYGVKESW
TKMFTFKYPHPYPSLMFLFYPPHLASNKGKVLLMCGKTFVLYNLKGESITHPEFTTFRSD
LVSVESTYLESLVSPILQNDQGHNKMKGAEAHMDAIELQLQLYMVLSNSDVHFQQQERYR
DEKIPIDKFELSMDIVTPTTGYLFDSIDKWFDIALQNGVLQFRSDILFGTAVIVEYC
>XP_004238091.1 F-box/kelch-repeat protein At5g43190 [Solanum lycopersicum]
MIQSNQMDPKIWSRLPEDVLEHLLSFLPLKAFLKLRSTCKHFKTLLFSPPFISKHSPSSS
SSSSPFSSFFLLSHPQFPRQYPLFDTVHNNWRNLSLCISPVLPSSSSVLLSSSNGLLCFT
RPSSTSFIITNVLARSSRVLEYPNLPFSFESVTLISSANNGYKLFVMSAFGSSSKVFVYD
SLVHSWSQFGGFDRILNENHHQEGVFHDGYLWFITPEPYFIVSIDLDNGVWKRSNFELPS
EVTFARLVSDGDKKLFLISGNGSNGISRSMKLWELNGDSKIWIEVENVPELICRKFLSVC
YHNYEHVYCFWHKGLICVCCYSWPEILYYKVSRRTWHWLPKCPSLPDKWSCGFRWFSFVP
ELYAFV
>XP_025887159.1 F-box/FBD/LRR-repeat protein At1g13570-like [Solanum lycopersicum]
MTDPNQSVLSKLPNNVIDEILIRLPFRDAVCTSILSKEWRKHWCRLPQLTLDSDFWKSKK
DLTGDKRATSNFTMTIHNIITRHSGPLTKFTLCIQYWEIYPPIDNLLYFLSRNRIQHLVL
KLPRQFKLPPSFFTCLHLRHLFLQNCLLLPPPDFKGFDRLIRLELHEVTISSKLLESLIS
NCLLLEQLVLRISDTLSDIIEINAPMLKSCDFTGDMTTICLKCVPRLTELSLRYYRKDWK
EFDVANFLTSNFFESCPDHLEHLHLDYGVIAKGQEIPKKLPFDLLCVKHLCMCIYLDRDE
ILCPLSLIRSFPFLQYLEIQMEHNFKKNMPALECLEMEAFPDVIFEHLREVTLIEANASI
REMQLIKLLLAMSPALVKMVISPHRFLGKSTIVKTLTKLAEFECAPKAEIFLKLV
>XP_010323788.1 histone-lysine N-methyltransferase ATXR3 [Solanum lycopersicum]
MGDGGVACVPVQHIMEPFSVCAPKTNSSTFSTSSLNSTTATVKKKKKKMNGKMKAKREKK
VVNLSSKSVVKEIESNGDAAKDEVEEGELGTLPVDNGQLVQEKSFSRKYEIKSEIEKGEI
TPDVKRGEFLKGRWRKGEWEKANYISDKSDRKGEFDKNDTGYEPGEFVPDRWRKGEGSAR
DDFNYSRTRRYDFAKDKGWKGDLDWTPPLVKDKGWRDDREWTPPSVKDKGWRNDREWTPP
LVKDKGWRNDLEWTPPSAKDKGWRNDREWTPPSAKDKGWRNDHEWTPPSSGKHSGQKDGG
RSGGIQHVKRLSRYEPSIPERNPRISSKIVGEEGPSKSELRNGNNPARDYFSGNRLKRHG
TDSDKNDRKFRGEYDDFSSSKSRKLSDDGSRAVYTVDHSLRRSTEKLHKNAPSNRNIPPD
RYSSRHYETSKVPYDRLNSSPRHLERSPRDRARHLDNWDRSPARREKSPYDRGRHFDHSR
SPYDRSRHYDHRSRSPSYSEWSPQDQGRHHHRRDRTPNFMEPSPRDRSRTTYHRDTGRKS
GPSDKKDSHFEGKKHEGKFNNQKDVSMKDAKDSEVRSCPENSNCSIVKSGNHPVNNDGLP
QCPAVNALEPSEENGAVEEAASMEEDMDICNTPPHVTTVAEGAIGKWYYVDQFGVEQGPS
RLCKLKSLVEEGYIVADHFVKHADSERWVTVENAVSPMATVNFPSVVSDVVTQMVSPPEA
SGNVLEDKCDLAQLNDQVAVDTFPPPSEIVPCHGDNLTAAEPSSEHHIDERVGALLEGFS
VTPGRELEIIGEVLQVTLEHVEWEKWGSAEGEHWNQSSDELSLSSEVQKESTEPRTSDKE
TDFFCSDPAELFSGLWSCKGGDWKRIDEATQDRLWKKKLVLNDGYPLCLMSKSGIEDPRW
PQKDELYNPSHSRKLDLPSWAFTPDEWNDSNVVGRPNQSKPPVLRGTKGMMLPVIRINAC
VVKEHGSFVSEPHTKVRGKDRHPQRSSRPYVVTGDTKRSSEEAVYRSKSRQDQELHGSSK
SIMPLIIPKDRLCSADELQLHLGEWYYLDGAGHERGPFSFIELQVLVDQGVIPENSSAFR
RVDRIWVPVASSSKTSDLSKMCQTPNETLGASESELENSLLSAPSGAPCTFHGMHPQFIG
HTQGKLHELVMKSYKSRELAAAINEVLDPWINARQPKKESNPDFRASKKARCHGSEEEYE
MEEDISVFQNDECQFDDLCSDETFNRETITTYGIKNGSWDLLNDRVLGRVFHFLKADVKS
LVYASLTCKHWRSIVKIYKGISPQVDLLSVASSCTDSMMQTIMSGYNKEKITSLVLRDCT
SITPRMLEDVLFSFSCLSYIDIRGCSQLDDLAVKFPNINWIRSRSSNLKVKSLKNFSDRT
ASSYRTYNSQENQMDDSIGLRDYLESSDKREFANQLFRRSLYKRSKAFDARKSSSMLSRD
AQLRHLAMRKSRNCFKRMKEFLASSLREIMKENTFEFFVPKVGEIEEKIRSGFYASRGLK
SAKEDISRMCRDALKSKNRGDAKDMNRIIALFIRLATRLEEDPKSFRTRDEMMKTSKDES
PPGFSSSTTKYKKNPARMSEKKYFNRSNGSSYVNGVSDYGEFASDREIKRRLSKLRLKSL
DSGSETSDDLSGSSGDTSSDNESTASETESDMDLRSECGAAESKDYFTPDDGFDSFADDR
EWGARMTKASLVPPVTRKYEVIDHYVIVADEKEVKRKMLVSLPEDYAGKLSVQKNGTEES
DMEIPEVKDYKPRKTLGEEVIEQEVYGIDPYTHNLLLDSMPDESDWSLLDKHLFIEDVLL
RTLNKQVRRFTGSHTPMIYSLKPVFEEILETADKDQDKRTIRLCQFMLNAIDTRPEDNYV
AYRKGLGVVCNKEGGFSEEDFVVEFLGEVYPAWKWFEKQDGIRSLQRNNNDPAPEFYNIY
LERPKGDADGYDLVVVDAMHKANYASRICHSCRPNCEAKVTAVDGQYQIGIYSTRPIAYG
EEVTFDYNSVTESKEEYEASVCLCGSQVCRGSYLNLTGEGAFLKVLQEYHGLLNRHQLML
EACELNSVSEEDYIDLGKAGLGSCLLAGLPHWLIAYSARLVRFINFERTKLPDEILKHNL
EEKKKYFSDVCLEVEKNESEIQAEGVYNQRLQNLALTLDKVRYVMRCVFGDPEKAPPPLE
RLNPEEAVSFIWRGEGSLVEELLQCMAPHLEDSMLNDLKAKIRAHDPSRSDDLETGLRKS
LIWLRDEVRDLPCTYKSRHDAAADLIHLYAYTKCFFRIREYKTVTSPPVYISPLDLGPKY
TDKLGPGTHEYRKTYGENYCLGQLFYWYNQANADPENCLFKASRGCLSLPEAGSFYAKVQ
KPSRQRVYGPRTVKFMLSRMEKQPQRAWPKDRIWSFKNSPNVFGSPMLDGILNKSPLERE
MVHWLKHRPAIFQAKWDR
>XP_004247554.1 F-box/kelch-repeat protein At3g23880-like [Solanum lycopersicum]
MENSISIPVLPAELVTEILSRLPVKFLLKFKCASKSWLALISSPEFAKTHLRLNANNNEY
TRRHNKVMMFERIVPSFRDCSVSSLYNNSCIEAKDLYYHRQVPDCAYTVGSVNGLICLVS
PEKELILWNPSIRKYKKLPTPKIKTTLGYCLYSFGYDEFRDDYKVVVLWNDNLSPQIEVQ
KYSLKRDSWRWVDDCPSMVPLTQSGNFVNGKIYWITSIHPNTRSIISIDLADGKWGEMEL
PCYWKGGRGLLLSFGVLAVLGSDLLIWCGFVETDMVDVWLRKEYGVKESWIKMFTLNILR
DLSVYGYLEPIHLYMASGSEILVVLGSKFMIYNLKGDQLRSSKVINSYNWDEEEIYIESL
VCPFSTVGTEDATKMVMKSLGCETMK
>XP_004238393.1 F-box/kelch-repeat protein At3g23880 [Solanum lycopersicum]
MESPPPPPMKTTKRRAAATTSITGLTIDNSVLPIELIVEILIRLPVKTLLKMRSVSKSWS
SLISTPEFVKAHVKFSANNREFAHHRLLSIRSGTHTHDDGRTSRWKNFRTYSLNAILYGE
SPCLPVELHNFGISYYVLCSCDGLFVISKTWYNNDIEDLFLWNPSIRKLSKLPYSGIDVF
NRRFAYGFGYIESQNDYHIVEIVASKPSYLIADISVYSLRNNSWKTIHEFPSISLPENVK
FIKGKFHWITGGGSGSNATWFNPGDEGFGNVALPNPSGDTCNWKLVSSSGNLCMTCDYRN
KTDVWIMKEYGLAESWTIVGSIPKFVNKVVWPIFISHNDEILLQDVSGLVWWYVSRDDDS
VDRPEDQTRCECDRGSELNLYVESLVSPNSP
>XP_004246511.1 F-box/kelch-repeat protein At1g57790-like [Solanum lycopersicum]
MAGRKRRKMKSLAVTAPNNGAASSEEREESDEQNSLFCVPVDILEQILSRLNLKENILAS
AVCKQWLAAAISVRVANKPPWLMFFPKFGDLVEFYDPSVRQTYSVELPELRGSRLCYAKD
GWLLLYKPRTLRVFFFNPYTKEVINLPGLELTYQIVAFSAAPTSPDCIVFTVKHVSPTLV
AISTCKPGATEWTTANYQNRLPFVSSIWNKLVFCNGLFYCLSLTGWLGVYDPEEHTWLVR
VVPPPRCPENFFVKNWWKGKFMAEHDGDIYVIYTCSTANPVVYKLDQINKIWVEMQTLGG
LTLFASFLSSQARTDILGVMRNSIYFSKVRFYGRRCISYSLDKNRYYPRKQCYDWGEQDP
FESIWIDAPADLSAFT
>XP_004230267.1 F-box protein PP2-B15-like [Solanum lycopersicum]
MEHLYDLPEDCISSIICLTSPPDALKLSQVSSIFRSVAELDCVWDAFLPSDWQHIATKSV
TPLKFSSKRHLFICLCNSILIDDGNKSFALDKVTGKKSYLMSAKELSILYGDELTHWNWK
AIPESRFAEVAELKTICRLEIEGKMKTGDLSPNTTYGAYLLMKISDRSFGLDSIPSEVSI
IVGDQEPVNSSVYLRHPRSKKLESLFYRNRVETLKARVNKGEEKMVGEREDGWLEIELGE
FFNGGYGDEEIIMKLMEVKGCHIKGGLIIEGIQLRPKH
>XP_010326161.1 probable F-box protein At4g22060 [Solanum lycopersicum]
MADWAGLPHDLLVLIANRVKVIEDFVAFSCVCNSWRIASTKDNFDMLSPQLPLLMLPDDD
ENTYYREFSSLSKGKVSRRLYLPDLRGQDCFPTDQMGWLLIQSLDGEGEEVYLFNPFSAT
KIHLPNQFALIALQSPDDFLIEEPEFYRYIKRATLSANPSVTSDYVVVISYNTDVNHLAY
WLPGDINWTLFDMDIRPRHGGVCNMTYYNGKFYLLTWGAEIFVVDVQSHDRRVESRLIYL
NDNKDLFRHSIQYYLAGVNDVLLFVAKFGRYRSEDDGSIDTCKCEVDEMKCRLKRIDNSG
DSTIFLGLNGATSIDSTK
>XP_025887616.1 F-box/FBD/LRR-repeat protein At5g22700-like [Solanum lycopersicum]
MTKKESSKGRRGPDRISSLPTDIMREILSCLPLIDAAGTCILSKEWQRIWYAHPVIQLDE
VDFGADYCNYSDKHRAKRFAFLTYLENFLECRKRPSEFNSVDVDKFLLRMTVEPDSPAKE
LINNWICYALEKNVKSLFLGLYTFKHHHYSLHGIAFHTNWLVKLSLSGCEIKCCSFELPS
LKSLFLYSVCIEDYDFKNLMAGCPNIEWLCILVNNKKLQTIVVSNPNLQFFQVCLLSSNG
KIRIESPNLHSLEFVALNLDLCKVEITATTTVRELTLRKTYHKGTVIHIINEFPLLEKLV
VYGPTELQNLPIDQPNLDTLVLKDCKVKDEVRINAPKLRLFEFMGGLQDLRA
>NP_001334241.1 F-box/kelch-repeat protein [Solanum lycopersicum]
MEGETSWVSHCPDYVVPDMVEFDSFSELNDEENREASSVPVDLILPDDLLERILAYLPIA
SIFRASCVCKRWCEIVNSRRFLWNFSQVLSQKPWYFMFTSSEEPVGYAYDPSLRKWYSID
LPCIQTSNWFIASSCGLVCIMDNDSRSELYVCNPITKCSKNLQEPPGLKFSDYSALAICA
NMKTSCYSVAIVKSKQVPGNFYQWDLSIHIYDSGTMKWLTPLTEVLTGWRGGDESVICDG
VLYFLIYATGGGGLESRHGLITYNLSSRSSHCSLIKTFIPVPCSLTCGRLMNLKEKLVMV
GGIGKPDRPDIIKGIGIWALQGTEWQEIARMPHKYFQGFGEFDDVFASSGTDDLIYIQSY
GAPALLVFDVNQKQWRWSQKCPVTKRFPLQLFTGFCFEPRLEMSP
>XP_010317339.1 F-box/kelch-repeat protein At3g23880-like [Solanum lycopersicum]
MNNARRITGGIPGLNDEILGVIFSRLPVKTLMRLKCLYKDYSMLISSPWFINLYSKRFSS
IPDNHCIFVQTGEINRLIHIQNPGNLIKLNEPCTTDYTVIGSINGLICLVTTIASGRMIC
IWNPAIEQYKMFPVHNDDPEKTRKCYIGMGFGYDKDSDDYKVMRILSYKKGGPLTILEIY
STNSECWKEVKSNRHLRMISDFCDVIIEGLTCWIAQDLDGNFVLASFVWSIEEFFIIAFP
EEVITAFQNFVVTNYHGSFALLTYSSFTKFKGCVDVWEIELDIAAKECEWIKKNTFDTDF
SLSMPWVLTGGDIVVENAPNMPFLFNLTTKQRWEMRIKPIRSLTNYTQSLVSIKGFRRVR
NQLKRKRKASNPVRARLN
>XP_004250283.2 F-box protein CPR1 isoform X1 [Solanum lycopersicum]
MKRQSFSIWGRRQIMMDIDPVFRGISIHPSWHAGCRGYQKRISGIIDQVMAIHFPEVILM
DIFSRLPVKSLLRFKCVSKFWETLISDPYFKMKHLNRAKNDQDSQKLLTSLRCRNSRMFS
MYCCPLSPVQLVEGVQKLNFPSNYSVSRCKIHCCYDGSAVMEVPGNLNEDTAFLLWNPST
GESIVLPSPEFPPNKSPCFGLGYDSTSGEYKIVQIYQGLDLPCEILALKGGSWRRSDKHP
HGIYCLMFAMQFLTFVHAAFHWISMSRNYSVVLSFSISNEAYGEIPLTEEISRPGAVIGI
TVLDGMLSVHSNCRYDQSNRTIKLWVLKEYGIKENLGFHCYLPKIVILLLLYRNIDLQMA
KCYSGAQLWVH
>XP_004246222.1 F-box/FBD/LRR-repeat protein At1g13570-like [Solanum lycopersicum]
MKSARRCDVDTISNNLPRDILDGILGRLPLKDAAKSSILSKDWRYKWATRKELEFDYHFF
ESFAHFQEAKTIIYQVLLLHKGPILKFRLGGSNLIRFRDIDHWILFLSKKNVEELTIRVR
SDNDYHLPSNLFTFEKLRLLEVENCLFHPPPDFKGFKKLVNLGLHCVTFLPDSIKESYLS
MPIS
>XP_004236856.1 F-box/LRR-repeat protein 2 [Solanum lycopersicum]
MAGAGDDSHLQNDVVSVHCINDSLGDDELRAVLSRLGDDKDKEVFGLVCKRWLRIQSTER
KKLCARAGPHMLRRIASRFTRLHELDLSQSVSRSFYPGVTDSDLSVIATAFSCLRILNLQ
NCKGITDKGLAAIGSSLSSLQSLDVSYCRKITDKGLSAVAEGCHDLRILHLSGCRFVSDS
LMKALSENCHNVEEIGLQGCTNITNSGLSVMVEGCRRIKHLDINKCINIGDIGISSVSEA
CSLTLMTLKLLDCYKVGDDSILSLANHCKNLETLVIGGCRNISDESMKSLAASCSNSLRK
LRMDWCLNITDSSLDCILSKCRELEVLDIGCCEELTDAAFQQLGSDNFMLGMKILKVSNC
PKITVEGIKKLMKSCKFLEYLDVRSCPLITKAGCEEAGIQFPESCKINFTGSLAEPDVLL
>XP_004235699.1 F-box/kelch-repeat protein At1g80440-like [Solanum lycopersicum]
MDLLPGLPNDIALECLIRLPLHQFSKAASVCKNWKKEIKHPLFRQRRKESGLTRPVIVLS
QAMVTTIRDPYGITSLSSTQYYRLTLYDPERGFWYDLPPIPELIDGLPMFCRVVGVGSDV
MVIGGCDPVNWRVMDSVFIYNFVSGSWRRGADMPGGQRLFFGCASDSERFVVVAGGHNDE
KNALRSALLYDVAEDEWVTLPEMAMERDECKCAFYRGEFHVIGGYPTPAQGQFQRSAEVF
NSATSREWRLEEDFLGAATCPQTCVEGGDGRLYMCRDGDVVVKLDATWKHVARLPRGVSN
GAYVTAWQGKLLAMGNSILGEIQNIYELVDVNSESKEKTWRKLNTPNEYRGHVQSLCYLD
I
>XP_004244670.1 F-box protein At5g03100-like [Solanum lycopersicum]
MAKEDRLSDLPDSILIHILSMLREGSIRIVRTSLLSKRWQFLWMSVPVSLNFNLRDNLYD
SVMQDLVNSTHRNLHFFRFFKKIRKFKLNMHYDRPEEFVRDIDLWVFFATKLANVEDFEL
NCESGYEFPQFAYENTSLRNLDLRFCTVNPLANVNWRGIVSLSFTGMDLTDGVMQKILSG
CPNLECLKFYGCCGLHPLEISNVKLRKLIIDNSEITECDPWLDILAPYIQKLKISGWCEV
IRLRNVDSLVTAVLDFNFNFEEEDPLQRKRKESTCLKELFRSIAHVEKVELGPLCIQSIL
ELEGWQPPPSTWKFLQLSTTLRQLDFPGICSFLQSSSHLETLVIDGYKESRAQLLCYPNK
DEQMKRFETHNFSGSFLHLKTIKILDLSESMLPFVKYLLKHASVLEKVFIDESLDVTMVR
ELLRFPRSSP
>XP_004233618.1 F-box/kelch-repeat protein At3g23880-like [Solanum lycopersicum]
MGTKIQEQEILIEILTKLSVKSLFRFKCVSKSWNSLLTEPYFKKKHHNHAKNQPDSQKLF
TGTCKNFYCSSLSPNVNDIHTVPNICEPFSGFKIYCCCDALFLIEMWTMFFLWNPTTSES
VVLPAIESPEQDSTYGLGYDSTSDDYKVLRIDKAGIALDEIVALKNGSWRKIYSPLVSPV
GDGSILCSKEYLPFVNGAFHWLGIHPSHMMSLSISDETYKTIPLPKNTRLYPRKVVAIEV
GISVLQSMVCLFNHDEITFNLWIMKEYGVQEFWIKLLTLPSNGAISIIPIYRFPDDKVLF
RYEYLDELRGINMIYRTCDNQIWSVDIDPLSFVIDGFVYLESLINPREIDAYSISKTDSL
GKRKREGLLE
>XP_004238603.1 F-box protein At1g11270-like [Solanum lycopersicum]
MDDCVVHFPEDIQKDILLRCPVKSLLRFKCVSKSWCALIKNPKFVQQHLKNRSPPQLLAY
TVGTSNDAGRGPRSITLISEENPQTFIGMTHLIGSVDGLFLMYRIIDTMISCALWNPATR
EVRSLQIPLPAPIIFDAPLLGFGLDPVTNDYKIVYSHCGYWRKYTAAVYSCSRGSWRIFK
PKEPVPFYTDVKHSFGTAYLNGSYYWLLRGGDQRNYTILSFEFGSEMFEEIEGPDRNIVS
TFALGLMLIDDSIAMLNYTTYTMLAYDIWALIQPGVWNKIVTFELFTPIKTCYDSSLITV
VNDSQLVSYNVRTNSMRYLGFQHPGLSRHAILGGCGVSYYKESLVTFKQQEHEDLDH
>NP_001234642.1 uncharacterized protein LOC778198 [Solanum lycopersicum]
MAGTAKRHHTGEEGGAGSSDDVFEPSIDKFPVDVISCILEKLDLESVCSAACVSQTLSSA
AAQVFTSLSSLDLSGHYLDEETLEQVARRVQGAKSLTIDCLQLKNGTSIFNILGEHIEEL
SLLKCSRVSYHILSAIRERCPNLRSLLIEFAGSEDPQLFENKLAEMLQKLTLLEVLSIKI
RGTYFDVFDIRPLELFLPKSLRKLKLQQTEGDKFVHWLEKIRDIPWFNLQSLSLVLDVIS
DSLLRTVVNSLPLLVELDLEDRPFMDPTIEDLTNVGLQRVQSCKHLITLAIVRSSMNYRT
AFRRVNNMGMFLLSEGCGRLESVKLGGFANVTDAGFSTILNSCRKLKKLEVLNSCLLSDL
AFHNMRGVARSLIELRLLSCRLLTSEALEGLSLLSKLEVLDTSGCRSIGNPCLFVISRVT
TLTKLNLAEADITDKGLALLGMGNLGITQLCIRGCKRVTDKGIERLFCAEGKIGKTLSLL
DVSRMPGITDAAIFTIASAAKALTDLSLRYCFHVTDAGVKMLLDRPNHKVSLLQKLDLYK
CRGLSGDWIMSSFCGLRWLGVGGTLLVNKRDDFSTICNVRPWLVVCFDGCEFGCHDGWQF
HRIIIHH
>XP_004245274.2 F-box/FBD/LRR-repeat protein At1g13570-like isoform X1 [Solanum lycopersicum]
MPKRRRYYRRKKNPKQQRNSVDRISNLPIEIIREIHFRLPRIDAVKTSILSKKWQSIWAS
HPRIFLDEIDFGADYSRYSVADKPKRDSFLTYLIKSLEIRQKPSEYNCDVDKLCLRMTVE
NSPAELLVNKWISFALENSIKRLCLSLKTINRDHYYLCGFAFCAHTLVHLIISDCEITNC
SFKLPALKVLFLFVVCIEDDDFKDLIAGCPLIEQLRIQDTKKLRTIVVSNPNLEFFGVHL
LCSDGKIRVESPNLHSIEFISFSIDMCEVEIASTTTVRELTLRDAYDPETLIHFIEKFPL
LEKLIIDGYSDLCEVEITSKPTVRSLTLCNINDEDLTLFDWDGDDLKMTWMNFIDNFPLL
EKLIIDTCSRLQKLHISQPNLVSLVLKDSIVKWEARINSPKLKSFEYKGGLTDFTGIEDL
QELEFVLLYLDPLKLRDYYYSWFRDMLESCARSKHLSLICDIEEVVLIPVEVTDILPVND
ITNLELEIISRHGTFEGVIDDFTWILPDLKTLSLTLGSTTKFFQFRREEDGELSAEEVHK
PKPDKSVSILRNNKLLHIIGNEIGG
>NP_001288368.1 S-locus F-box protein type-1 [Solanum lycopersicum]
MENVEEKRMELLDELMIDILKRLPAKSLIRLKCVSKSLYSLINNPDFIFIHYNYDSFSNQ
FIFLKRYIEIEESTSEYSIYYNGKNMLALHSNDESFKCIAENIEYEDNYIGVNVAGVCNG
ILCICSYRGIVLYNPTLREFWKLLPSNLPLLDDLCPSKKINCCVDLATGIGFDTNTNDYK
VVRILDPSNEFEDFDINSKFISKVEIYNLSTNCWRRLKDLECIIDSLHCSRVLFNRAYYW
HGYLNIGHNCIVSFDFSTESFQKHAYPEDFDGNRSESLSVLNQNIALIYYSEFYSPDLLV
EQSIDIWIMKRESWVMEFTVGPMLIKKLLLVWKNGTELMIESKEGKLVSCNFFFQSTKEL
HMSGVQNTLEAFVCKQSLISIKKESAKWS
>XP_025883623.1 F-box protein CPR1-like [Solanum lycopersicum]
MDGCMANSPEDIVKEILLRCPVKSLLRFKCVCKNWCALIKTPEFAQGHLKNRSPPQLLIY
DNGDIDDDDDLSITLISEEHPRRFIGMKQLFGSVDGLFFMVGEIDREVSCSLWNPATREL
RPIRLPIPVATIHDAPVFGFGLDTLTYDYKVVYFHINNLCEHYASVYSCSRNFWRIFKPN
IPYFTDVKHTFGTSYLNGGYYWLLTGERPCNYTIILFDFGSEMFTEIEGPGHQLVDTNML
GLMSVDSSIAILNLNPSTIFAYDIWVMIQPGVWNKLVTFQCFFRLKSCYHNSLIFATKDS
QLVSFDVRTNKTRHLGFQHAALRKDAECDGDCGVFCYKESLVKIERRDYKDLDH
>XP_010317363.1 putative F-box/LRR-repeat protein At3g28410 [Solanum lycopersicum]
MSTRSEKDQFLSSLGDDGNSESWLVGNSPQKNVKIETGCNDETDLVDRISHLPHALIVQI
LSRLSIIDAFRTSILSKDWRYFWTAIDNLVYDNEEFNCSDSSMVHKFISLTDNVLPLLSS
SSIKKCSLNFVFRHNDEVSYFPVIDKWLEFAVNKKVEGLSLKISYDTDDIENDQPYSLPK
VFCSSSSIQKLKCQNCRILDDCVLNWTSLKILTLEDLLIQDKHISQIMSNSPQLESFSLY
KFCGFNYLHMTSPNCKKLKLIDHYHPTGDWFSFEGDCCFEVVAPYVEHLTIFGDFDYTII
ELKDLSSLDHAKLDLCSDEFDSLDEGILIDLLVSVGCANELILSSWFIKVSYQFQMSLVF
NFYVNCE
>XP_010325280.1 putative F-box protein At1g49610 [Solanum lycopersicum]
MDRISNLPIEIIREIQSRLPRIYAVKTSILSKKWQRIWASHPKILLDEIDFGADYSRYRV
KDKPKRDAFLTYLIKSLEIRERHKNCEVDELFLRMIVYSDADELLVNKWISFALENSIKR
LCLSLQTIRRDHYYLYGVAFCSHKLVDLITSDCKITNCSFKLPALKLLFLFVEDDDFKDL
IAGCPLIEQLRIQDTKKLRTINLVSNPNLQFFGVHLPCPHGGGKIRIESPNLHSLEFISF
NIHLCELEIMSTTTVRKLTLLHANDPETFIEKFPLLDKLVLDTCGWSQKLHISQPNLVSL
VLKDSTVRREVRIDSPKLKSLEYKGGLTDFTGIQYLQELEFVLLYLDPIELPDNLYSWFR
DILESCARSKTLSLICDIQEVVLIPVKVTDILPVNDIKNLELEIKTRHGTFEVVIDELIS
ILPDLKTLPLTLGSTTKFFKFS
>XP_004247942.2 F-box/kelch-repeat protein At3g23880-like [Solanum lycopersicum]
MSTNNEMKNSIPNDQTHTPSFPLEIIIEILSRLPVKSLLKFKSVSKSWLSLISSTHFSKS
HLNISSRNNKLSHKNLLLLSMYLPHTLYSCTLYSTLHEKSNLCVNKLNFPWNPSNIIAGV
SLCNGLFLICIGMYNNNLYLWNPSTRKNKILPFSSCTKYPRCDVTYGFGYDESNHDFKVV
EVFGVYGVHYVYGANIKIYGLRSNSWKNMKKYSNALFSSDSGVFLNKCVHWAVAHNDGSC
IYWDIVSLNLENEKFGSLALPSFGGFDGSRLLGDSCDFELGTMNWSLGKLGDFLCLFCDY
YKVKLDVWIMKEYNAEGCWMKSVSLPYVKGVGPCISPLWISDISGEVLLHDGTRVMVYDS
RNDEYKRVEICEMNGDDGVGAATVYAESLVSPYLDSVR
>XP_004249466.1 F-box protein PP2-A15 [Solanum lycopersicum]
MGASLSNTAENGTVTGKTGLGDIPESCVACVFMYLTPPEICNLARLNRAFSGAASSDAVW
ESKLPSNYHHMLDLLPPWRYEGLSKKSIFALLSRPFSFDEDNKDVWLDKISGRICMSISS
KAMSITSSEDRRHWNWFATDESRFQVVAYCQQVWWFEVSGTVKFPFPPDIYTLTFRIHIG
KFLKRLGRRVSNFEHTHGWDLGPVRYELSTSDGQCAVSECRLHDIEQDDAKGTVKRGCWI
EYKVGEFIVSRSNPVTEVRFSMKQIDCTHSKGGLCFDSVSIIPSNLRRRRKTGSFTKYL
>XP_019068231.1 putative F-box protein At3g10240 [Solanum lycopersicum]
MEKYGNEYITSEIISWLPVKSIVRFKCVCKAWNTWIEHPNFSKLQLARSQGLTRLLFELY
PCKSYRSKKKKKQRRLERYSLEFTRRFYFEDMFICSNHCNGLVCLYSSKDGQVYLFNVST
REFKALPVSVEGVRKNSMDPRLYLGFDKGKLIVRCGRSGENVICNDPKKDFTEFVDYHSD
DISEKVVILETEERTDRPTETLDAVLATASIINAPTSLLNPELFRIVHVSSFVDNVIPLT
SLF
>XP_010326731.1 F-box/FBD/LRR-repeat protein At2g26030-like [Solanum lycopersicum]
MGTADMLPVCLIRKILCYLSYREASRMRILSKTWLLAWLDLPNLEFSGKSIAIVDNIMER
YRDGNIPIDKFEFDNSKKPDRISGLIDKWLGIALQNGVRHLVYRDVTHSKIYPFPIFKFL
EANYLGELVLMGCDLMHVSLSSTSHVVTCHSLRKLSLSRVRLDKNMLQTILSSCPFIVDL
IIRNCSRLKNVELRNLPKIKSLAIDIDHPVRIDAPTLEHLYYSSFCLNKLSIDKYKNLKS
LEISCTKISDMYLNRLIFRPYCLEKLVLANISLGRFNICRCRSLKVLKIHNCKNIGEIYA
PNLVLLEYKGDDIPELEFALESRQLKQSQMILYPLFNVDAAWFCQLRQSLSDSISWSQVT
IYFHKYEEINMNYLHMQYFRDAIPKVDVLDVNFLRPTGECLTFVDALLWSCRPKKLNLQS
TSEMFICFMDCLMHMKSLRRALIHDISCLMHMKNLRRALSHQKRGQLKELKAYKFDQRNQ
SWHPVEHKREELSIRTVSTLEKYFFLLDW
>XP_025886756.1 F-box protein At3g07870-like [Solanum lycopersicum]
MDPESSMIIKRDCKKRRISHVTEIINLPKDIMLEILSRLSIKSIFCCKTVCKSWYSLITY
EPLFIDMYHKRSSSNFPSLLVSLNDTNHFFVELKAIDSQPLEKTIALNPKFHLPSSDMRL
IGSCNGFVCLLKGAYDIVHTLYISNPLLGEYYEVKMHKREKIYSSAYAFCFSEASRQYKV
LRSAFEQPKVSELEVYTVGVDEKWRYVGKAPKPLWKSFSNANVNGIVHWMDPEKNDRIYS
FNSWTEEVKSLLGLRGLITPSYKLTLVELRNCLCLCDSNDSKYIDIWWMEEYGITESWIK
TRILKDTIQPDFRSDRFIPILTWKDGEILMQRDGGMQVVSYNPKEEKFTKVRVYFGYEAN
RYIPSFYSVKTVVGESSQISYIHPKIDIV
>XP_025884114.1 F-box/FBD/LRR-repeat protein At1g13570 [Solanum lycopersicum]
MPPTGREHCQGLPPDILSDLHDNVIDVILMFLPCKDAVRTSVLSRRWKYHWCRLARWKFD
ESLWSTQKDKLYPTVKFRKIVYQLLTHHEGIYTVHHHPSACEGFDRLISLELCKVTISSE
LLGHLISHCPLLEKLVLKIGKTLNITEINAPMLRSFDFTGSISSICLKNVPLLAKLSLIC
ENSSMEAETFDYAKFFQSRSALEHLILNFRYSQFFADEAPTRLPFYLNRVKHLNLSHVEL
KESYTRSCALCLIRSFPHLEYLKLEVLSRRLVYDEADSGIQESLELEHFSDVTFNHLREV
QIIGFSGTTPEMQLIKVLLAKSPVLVKMYIDPGIIIDTGSEILTELVKFHRASPEAEINL
EYYGKLELNRLETDVDGVV
>XP_025883832.1 F-box/kelch-repeat protein At3g23880-like [Solanum lycopersicum]
MDGDIVKEILLRCPLKSLLRFKCVCKSWYALIIDSEFVQQQLKNQSFPQLLIYTNGTPDD
PDHDYHSITLISEENPQTFKGMTHLIGSVDGLFLMYGTIDGTISCTLWNPATREVRTLLL
PLPKPIIHVAPVLGFEFDPLTNDYKVVYFRCSFYHKCEAAVYSCSRDSWRVLKPKESFPF
YTNVKNTFGTAYLNGTYNWLLRGGHRCDYTILLFDIGSEMFEEV
>XP_019066601.1 F-box protein At3g07870 isoform X1 [Solanum lycopersicum]
MSDEEKSLLDLPSPILLQILSTLPPTTLLYVKIVAKTLLNLTLDSEFLKLSRSVSPATII
IHQFNSNRTNTLKFLKLVVDYNFDHDSNVHLDLQLYFPVEPVFLVGSVHGFVCFNYFFGN
VDGIYILNPTTREYIILPEPQRVRKWPNLVTYGFGFDPVRFEYKVVRIYQEEIRDNDTNG
FHYYKSEAQFYTIGKGYWRSSVEHVMFCFGCRAYGVNLYGRIHWLVSDANGNELICLFYL
ENELFESFPTAPGYNKENCPNLRSLGVFGRCLCVCDNNADTHFEVWVMKEYGVTDSWAKE
IVINITPEYNDWLCYEMINVLKVFEDGEVLFLWRNDFLFLHHPVKKTLKSLDIREGNLLA
CGHVSSSLSLKNFEAEVVNVF
>XP_004231551.1 F-box/kelch-repeat protein At1g30090 [Solanum lycopersicum]
MQRVRVSSHQAPVQRLGDSQMTLSPKFRLAAKQSDLLDPSFDLEMWRKGEPLIPGLPDDV
ALNCLLRIPVNDHMNCRVVCKRWYSLFATKDRFFSRRKELGFHDPWLFVFAFHKTSGKIQ
WKVFDLKNSSWHTIPAMPCKEKVCPHGFRCICFPHDGVLYVCGGVASDVDCPLNLVVKYE
VRRNRWTVMKKMITARSFFASGVIDGMIYVAGGNSTHLFELDSAEVLDPDEGIWCPVANM
GTNMASYDSAVLNGKLLVTEGWFWPFYVVPRGQIYDPQTGNWENMASGLREGWTGSSVVL
YGRLFVVSEHERTKLKVYEPENDSWDTVEGLPLPEQICKPFSVDCCDNRIVVVGRNLHVA
IGHIKSLQPSSKRCSFAVYWQVVDAPASLSDFTPSSAQVLFA
>XP_004249860.1 F-box protein At3g54460 [Solanum lycopersicum]
MEGDYSIPDHKLCGFFLTAVEISSPPHSSELHSTLPLNSQCYIAGDGSNIHFVTDNDVEL
CPIGSHTEEDRNDVVPMKKRSRIGMVNGSISVVHQLHKLVMQKCLKIVARVLEVVERGHD
EEVRAVVLVDVYLPLALWSGWQFPKSGPVAAALFRHISCDWDAWSSMLQSAKLGVEKDFS
IWNLSDCHVLGCKLHCSASDPSKKKLFELHEIFKSLPSVEKRGNPDSLRVNPLDTSRSGI
WVITDDILISILSSLCPADLLRVSATCRHLKFLAASIMPCLKLKLFAHQQAAVDWMLQRE
RSVELLKHPLYMDFVTEDGFAFYINAVSGQITTGHAPTIKDFHGGMFCDEPGLGKTITAL
SLILKTQGTLAEPPDGALVIWCMHNAHRRCGYYELSSEDTINSGVLSSNRATGHNGRRGQ
LSLEKLTPEKSLNSFSTSLGSMVVNSADHVAISEISSSTVTQSTPRRSTARCTSSYSQIK
RDLMYEYEGTSSFPEERNSRKNSKKRKLASNNQRKSSACEKSGYSHKLSRSSKRFHEPSA
ENYELKETWIQCDACHKWRRLADAGAADTTSAWFCSMNTDPLYQSCSVAEVSWDHKQHIT
CLLGFRSKETPGGLEENISFFTGVLKDEYSIMDSEAKKAIIWLAKLSPQKLLEMETTGLV
QPIVQTSIGVPHGHHKIFQAFGLVKRVAKGTTMWYYPRGLMNLVFDLDALRVALCKPLDS
FRLYLSRATLVVVPSNLVDHWRGQIERHVRQGQLRVFVWTDQKRPSAHSLAWDYDVVITT
FSRLSAEWGPKKRSVLMQVHWLRIMLDEGHTLGSSLTLTNKLQMAVSLRATNRWLLTGTP
TPNTPSSQLSHLQPLLKFLHDETYGQNQKAWEAGILKPFEAEMEEGRSRLLQLLHRCMIS
ARKKDLQNIPPCIKKVTLLNFTEEHARTYNELVETVRRNILMADWNDPSHVESLLNPKQW
KFRSTTIRNVRLSCCVAGHIRVTEAGDDIQETMDILVEDGLDPTSEEYGLIKYHILFGGN
CMRCKAWCRLPVITPCKHLLCLDCVSLDSEKCTISGCGNLYEMQSPETLARPENPNPKWP
VPKDLIELQPSYKQDDWNPDWQSTSSSKVAYLVGRLKEIKEANRMIIISNEDKIVETSVS
HVHTRINNFSMFSSQQYLVGPANDFCNINPQKVIIFSQFLEHIHVIEQQLAIAGISFASL
YSPMPSISKVKALLTFQHDVDCMALLMDGSAALGLDLSFVTHVYLMEPIWDKSMEEQVIS
RAHRMGATRPILVETLAMSGTIEEQMMKFLQEADEGRRLLKEEYGKLGHDGARAPRTLHD
FAESNYLTRLNFVRTSSKA
>XP_004247844.1 F-box/kelch-repeat protein At3g23880-like [Solanum lycopersicum]
MESEEDESSHQNSKRSKPISDSQFASISMQDSAFTAPNLPEELIAEILKRVPVKSLLQFR
CVSKSWLGIISSSDFVKTHLSLSANDKEYKHRRLMLSFVQPENNLKDCSLGSLLYGSVTE
AFDLDYPMKNPVKSVWIVGSVNGLICVAIEENDLFIWNPSIRKFKRLPSFRPTLRCGYYF
MYGFGYDEVNDDYKVVGVFCIFGVGSSYDVEVKVYGLKSDSWRNIDDYHGGVLLNDSGKF
VKGKLHWATSARFGGYNGWDIVSIDLKDEKWGKIEQPCYEKGNFDFVLGVLEDNLSVLCN
YNRTRADVWIMKDYGVKDSWEKMYTISCPNDPGKYMFSPPLCMSKKGEILLVFGSIFMIY
NPSDDSIRYPEVTNFDACLEAEIYTESLISPILQNEPIPQQQ
>XP_004233817.1 F-box protein At1g61340 [Solanum lycopersicum]
MALGKKCGSYGSGLVRSSSFGRKRVIVDVDFSSTIHMKKVCSHNSFFNHEKSPIEDLPQD
ILIRVLCGVDHDDLKRLYHVSRAIREATVIAKKLHFEYATPRKTVGFKNAIDDSGEFNDI
EAPNTPRQLKVRKLRLSKKKIADISVALFASEDDDDNWMAMNAEF
>XP_019067990.1 F-box/kelch-repeat protein At3g23880-like [Solanum lycopersicum]
MDMLIRLPVKSLFRFKCVSNSWRALICEPSFKKQHHLNHAKNDKLLLLRIVKDSNTVFYG
SSLLTTTPPQHLNIRDVQESLCVPQCVPWYYHIYGSCNGLFLIGAEQKCFLWNPSTRESI
LLPSHWDKFFHGYIHGLAYDPTSDDYKFVNIPEDKRAPTEILSLKTGSWRKIYGGYCSLP
SANMEYFTLLRGAFHWLTCSVDGMFSLISFNISNEVFGGLPLSKEMPMVCDIIEEGVKVL
GGNA
>XP_010323809.1 F-box/kelch-repeat protein At3g23880-like [Solanum lycopersicum]
MAILLKVPPKSMLKFMGVSKPWLRLISSRKLVKTHVKLTANDKECSNDRVIFQDSTGNFK
VSPLPPLFRKEQRIELFNMDSPMENPNTYTKIVGSVNGLICMYSKIEEPVLWNPTIRKCK
KMPTFEANLRRGCSYYLNYGFGYDESHDDYKVVVVQCIYDDGGSYDTVVNIYSLRTDSWR
TIDKFQGNFLINSPGKFVDGKLYWALSADINTFNICNIISLDLADETWKSLMLPTSYGEG
IYPLALGVFGNDLSVLCLNCHEVTNSDVWIMKHSGVEVSWTKIFTIDHPKDLGEFIFFSS
IFSVPSCQSNKGELFLLLLPPVIMIYDCSTRQLEAVDHFEECFAAEIYVESLVDPLLIAQ
NDNS
>XP_019066527.1 F-box/LRR-repeat protein At1g67190 [Solanum lycopersicum]
MDYLPVEVVGNILSHLGAARDVIVASATCRKWREACQKHLHTLSFNSHDWPLYRDLSTSR
LEILITQTLFQTTHLQGLSILMDDVDEFSASTVVAWLMYTRESLQWLFYNVRTNPNINIL
DICGRQKLEMLVLAHNSVSGVEPNYQRFLCLKSLSLSYVSISALDLNLLLTACPKIESLA
LVNPEIAMSDAQVTVELNSTTLKSIYIEAISLDKFILEADSLENLHLKDCALELFELVGK
GTLKYFKIDDVSIIHLDVGESVDNLETVDVSNFTINWSKFYQMISKSSTMTSLRLWDVVF
DEEDEIVDVETIALCFPQLNHLAVSYDLRDDLREGILHYGLQGLSLLENVNVLELGSTVI
NDVFTQWVTALLQRCPNLTKLVIHGVISETKTPEECQMLANFTSSIVQLMRRYLHVDIQF
EFE
>XP_004252592.1 F-box protein PP2-A13-like [Solanum lycopersicum]
MGSSLSFFLNPRGSVDVPPANPGLGDLPESCVASVMVYLNPSEICSLSVLSRGFRAASSA
DFVWESKLPINYELLIDRVFGGVDDFSNNLCKRDIYARLCRPSYFDDGLKKVWLDKGTGR
VCLSISANGLAITGIDDRRYWSRIETDESRFQSIAYLQQIWWVEVGGEVDFPFPAGSYSI
FYRLQVGRSSRRFGRRICNSEHVHGWDKKPVQFQLSTSDGQQATTQCYMKEPGKWKYHHV
GDFTVTGSAANTKVKFSMTQIDCTHTKGGLCVDSVLICPSEFTKRLKRF
>XP_004231878.1 F-box protein SKIP2 [Solanum lycopersicum]
MGQYSSTHCGGGTKHRHRSLHPTQLPNYNRSASDNSQSDFFSLMNSDEDESPIPFVFGNR
DYTDDLPDECLALIFQCLSSGDRKKCSLVSRRWLLVEGQSRHRLALNAKVEILPHVPTIF
SRFDSVTKLALRCDRKSVSINDEALNLISLRCSKLIRLKLRGCRDVTDVGMSAFARNCKN
LKKFSCGSCMFGAKGMNALLDNCSSLEELSVKRLRGMNDGFAADPIGPGAAASSLKSICL
KELYNGQCFAPLIAGSKNLKTLKLLRCLGDWDRLFETIGSRENHVSEIHLERLQVGDTGL
AAISNCPKLEILHLVKTPECTDAGVVTVASKCKLLRKLHIDGWRTNRIGDEGLVAIAENS
SNLKELVLIGLNPTSTSLFAIASNCKKLERLALCGSDTIGDPEVTCIATKCMALKKLCIK
GCEVTDQGIESFAWGCPNLVKIKVKKCKHVTGDVADRIRAMRQSLAVNLDGGEIDIEPVD
SSASDGGAIEEATEFQHTAAALPIIGASDIPSTSNVGRSSASKPWFGFFGGRGLVACTLR
RWSNGNGESL
>XP_004243661.1 F-box/kelch-repeat protein At1g16250 [Solanum lycopersicum]
METIDQPLIPGLPDDLALRCLAMISHGYHGILETVSRRWRKLFHSAEYSNYKAREGWSGN
WLFVLTGGSENQWVAYDPEADRWHPLPRIPTSHPDQEHLGFSCACVLNKFLLIGGTYGAR
DQVIPHQTALTTNEVFQFDPFRKEWRNVASMRTARSNFACSVVSGKVYVAGGRNTSSGGG
LVLAEVYNPLTDKWEDLPPLPSPQMDCIGLPYNGKFYVLTDLVGLLEQETSVVFDPSDET
WLSVNDTWPFSRAMHLGIQVLDGGHICTVVDWGGSAIETRDVDNTEWHRRGLVPPVVLPD
HPRPLEVFDYGFVALRNEIYVLGGRVLRWEESGTGKFNIVKLSTVRVCNPLSLPLRWREI
RPMCEPAFGSILGCASMETRSL
>XP_004249667.1 F-box protein PP2-A15 [Solanum lycopersicum]
MGASLSNLTENGSANGRPGLGDIPENCVACVFMYLNPPEICNLARLNRAFRGAASSDAVW
ESKLPSNYHLLLDLLPPQNFDGLSKKDIFAFLARSVPFDDGNKEVWLDRISGKICMSISS
KALLITNVEDRRHWNWFPTEESRFHAVAYCQQVWWFELSGAVSFPFPPGIYTVTFRVHLG
KIFKRLGRRACNFEHTHGWDLGPVRYELSTSDGQHTVNECFIDDAGQDDPIGNIRRGSWI
EYKVGEFIVSTSDPVTEVRFSMKQIDCTHSKGGLCVDSVSITPSDLKVHPRKGV
>XP_004242212.1 F-box/kelch-repeat protein At1g80440-like [Solanum lycopersicum]
MQATAMDFIPGLPNEIALECLIRLPVDQFSKAASVCKKWNGEITSPEFRRRRKFSGLTRP
VLVMVQSMVATVKKPEGDTALFSTQVYRISVSDPGNGSWYDLPPIPELIDGLPRFCRIVG
VGSDLVVIGGCDPVTWRVMDCVFIYNFISGSWRRGADMPGQQRSFFGCGSDSDRMIVVAG
GHDDEKNALISALSYDVVKDEWVTLPDMVMERDECKVVYHKGKFHVIGGYPTWAQGHFEN
DAEVFDTATWQWRLEDDFLSVINTSPQSCVEGDDGRLYMCRGGDVAVKEDHTWRKLAELP
AGIASVAYLTACQGKLILVGRGPFDEVYSSYALDLDAESDGKVKKWTKVETPNEYSGHVQ
YGCCLEL
>XP_004233874.2 F-box/kelch-repeat protein At3g23880-like [Solanum lycopersicum]
MAAKGKGNGKRKGKGKGNSKKTKSKPPDPTSNCIFPREIISNILSRLPVKTLLRFRCVCK
PWRNLISKPNFIDTHLHRSSSLKPTFSPILIHTLHVKYTDHVLSLVDSPESSVTELDNPF
PFFYYNMVVVGSCSGIVCLCKPPWGDLITLWNPVMRKFRTVQLPKKKPLLGVHAGVSIGL
AYDSQENDFIILSLFCFREESRVPVEVEMCSMKSFCWKQVKNEVGFRVIRPCCNVIINGV
PYWTALLEDKYGLRDVLVYFDVDRKVFDKLPMPGITVGTQWQLVNLEDTVGMLIWAKTVK
HNIDVWVMHDEDGWSKKCTVGLVLGFDRLIGCLRNGDILAEDENGVLLLFDMVTSSVKAK
LCIDNAKRGSSVIFNYSESLVLIREMLPVEKETARDKQHRENLLKAGINLKIISTDDPQQ
ANWVNRIV
>XP_025886190.1 F-box/LRR-repeat protein At3g48880-like isoform X1 [Solanum lycopersicum]
MEFQKNGKTEAADMGKGDSPVRRWEDLDINILVMILLYLDIFQLTSVIPQVCRAWRLACC
DPLLWITLDLSVLQSNFIRLQVKPYVYVDSPSEEKLTGLLNNCLNLSRGNIQTLIFHPNL
YVNDNQLTTAAERCPRLKRLVMPSWDKIKKRTMCRAIHIWNDLESLTMPSIKNPARVIEE
IGRSCQKFVALKIMEPCDMLFASSLASFLPNLEVLSVRCTVLSKPALAIILEKLKKLKVL
NISHCAITEDSPLEPMRILTKLDKSILEKASRLDEFLTCMSDSCIMCQRTLNDRGFLRWY
RYEEDLWKVDEVKSLAV
>XP_019066637.1 F-box protein At5g49610 [Solanum lycopersicum]
MDRGKRPDRSLTAPNNKMYLDLKDIIREHSLSFLPAKSLFKFNAVCRDWKLQISSPFFAH
SQSLFCRSTSGFFIHSLDGSPSLIPIDPSFCGVPDPFLKFLPEPVDLRSSSNGLLCCQGR
AEDKAYYICNPVTQQWKKLPKSNVNHGPDPAIVLIFEPSLLNFVAEYKIICAFPSTDFAD
AVEFDIYSSKANSWEVAGEIHFGARATRMPKSGLHVNGVVYWMTTSGSILAFDLTKERSQ
LLQNYDSRGILGEYSGKLCKMNVCGNSISLSILDNVHTNTMQMGSQTKMWAVKPKVVLDS
KIVGNAAGDYTALHVDSNMLVVRSLGKAFLYDFKSRATKCIPGEFHNSRCLPYVNSLVSL
>XP_004228556.1 F-box protein At1g70590-like [Solanum lycopersicum]
MNQKTWPATKSSSDGLRRFTAFPFIRKQTHLQNRPSENPFSDHSKKINTTTPPSSSNSCC
SSSSSSNQYCYNQDFSQLPYDIILKIAARFSLSNVRASSLVCRSWCEALRPLRESMVFLR
WGKRFKHGRGGVKRNLSKALDSFLKGAARGSTLAMVDAGLLYWELGKREEGISLYRKAAE
LGDPAGQCNLGISLLQVNPMDPKEAVKWLYKASVSGHVRAQYQLALTLHKGHGPKRNLQE
TAKWYLRAAEGGYVRAMYNTALCYSVGEGLMQSHELSRKWMKRAADRGHSKAQLENGLSL
YSDGDRMQAVVYLELAARAGEAAAHPVKNVILQQMSTFSRDHAMLLVNSWRSLPSSH
>XP_004248377.1 F-box protein SKIP27 [Solanum lycopersicum]
MAMGKKICENVGFGLVRSTSFGRKRVCLPNIRDLDFISTTPTKKICRNNSFSTCVKSPLE
ALPQDILIRIVCGVEHEDLKRLFHVSKPIREATLVAKRWHFEYSTPKKTLGFKNATDMDD
WNESNDVELPNAPRQAKFPRTRLSQKKLADISVALFTSDSEENWPRRELFMQMDTEL
>XP_010316835.2 F-box/kelch-repeat protein At3g23880-like [Solanum lycopersicum]
MNNARRITGGMRGLNDEILGVIFSRLPVKTLMRMKCLYKDYSELISSPWFINLYSKRFNS
IPDNHCIFVQTGEINRLIRIQYPGDLIKLNEPCTTDYTVIGSINGLICLVTTIDSRQWIC
LWNPAINQYKMFRVHNENPQEKRKCDISMGFGYDKDSDDYKVMRILSYKTGRPLTILEIY
STNSECWKEVKSNRRLKMSTSFCNVIVEGFTVWVAEDLDGDIVLASFVWSKEKFFIIAFP
EEVILTSQNFVATNYHGSFAVLAYSSPTKFKARIDVWEIELDIAAEQCKWIKKNTFHTDF
GLSTHWGLTGGDIVVENAPNMPFLFNLTTKQRWELGINPILSLTNYTQSLVSIKGFRRVG
NQLKRKRKDSNPVRARLN
>XP_004246877.1 uncharacterized protein LOC101256913 [Solanum lycopersicum]
MEAALWSDGIPSDILGLISSRLIAAEYFIFRAVCKKWRHTPVTPPHCPAQSEKSPRLFTL
RGDTGIVDFFHPVYNFMTTTSIPIPKLMNSRIRSSKGNWLLMSHGDCDMFFFNFISNEII
ELPNLQGESRYITCWIFSCPPNSSSSACFVVGLDYSGNPPDVCIIKIGETNWTFHNLSDL
ADTYKHFALTGCSSPIFFRNNIVYVVGDKGNLGILTINENSTPSWEFYGKPFRGRRVKSI
NYVFTAEDVENKGILVVFLSHHEGKVEVWRYKMNGEVLEREEITSLDNNKTLFVSLVGSY
LKTCVAPGLGNKIYFSMFHNENGVFYCLVNRKYYSSDYLGIKTYSSPNIFNFIRPISCIL
DRIRG
>XP_010324854.1 F-box/FBD/LRR-repeat protein At1g13570-like [Solanum lycopersicum]
MTSTTLSNLPCNVLDKILGGLPLKDAVKTSILSKDWTYKWVTRAELDFRSEFYTYFNENQ
EAMKIIYQVLRLHQGPILKFALERPDLICDRDIDNWMLFLSKKNVQELTLQIFTGSEYHL
PSHLFTFKQLRHLRLEMCFFQPPPNFKGFSNLISVNLQHVIFDPSIFRNLITKCPLLESL
MLTRCTAFDILEIDAPTLKCFDFLGTSKSICLKNVPMLRTVVVCLNRIFMDTSSFSSNLT
KFFHFVPSLEALELGGSSLEYLTMGGIPENPPAALNNVKSLCLSDMSFGNVEEVSSAVYL
ITSCPKLQELAIECEAVGIIMEPVIQFLRTKAISCNAMKLLKSVEMRYFIGFEMEIEFVK
FILASAPGLEEIFIWSSGQFHRGTQMMDEMKQFHRKSPNVRFKFEEM
>XP_004234997.1 F-box protein SKIP31 [Solanum lycopersicum]
MDKLPPELFLRIFCLLDRHNLATAQLVCRRWKMLGSDNSLWCDLFIERWGSDQATFYAPS
DSKSWKHVYMVQDRCDRNGLGLKIIREGDDYYLIHQGEIQRHLGSRKSKMEDLSVSSADY
KDVKEEVPSLSILDKILFFIGDLESASVQAKRSRLV
>XP_019071154.1 putative F-box/kelch-repeat protein At3g17570 [Solanum lycopersicum]
MEQKSNFFSDLPEDIEMEILSRLPVKCLLQLKCVNKKWYVLIENPIFIQKHLHNTKNPTC
YFVHHYFLDTMKSGFTLFNHNEQNQLIPKSHLYQDVLNTSTHLWQVLSPLNGLFLLYNDQ
EDVALWNPSTKEFKPLPISQPLNCPLSSYKFDFGIERPLYKLSSYKFGFGIEPSSGDYKV
VWMRDYWNVDSEDWHSPTIISVYTLSTNSWRTFEEFRVSSRNVAKSNGNTYLNGFYYWRA
CQNDKIFGFDMSNDKFFEIQTPKSFISKQGDLSLFNDFIAMYIYEPIILGRETSIDIWIM
EKNGYWTKNMRIGPFLNIKRSIGYGKNGEIFLEVVTYQLDIFDPFLKNNKVLSQQKNGYS
LQAFAYNESLVSLKNISFL
>XP_004247545.1 F-box protein At4g00893-like [Solanum lycopersicum]
MEEEEYIRTRIPSRTWCDLYPELLSEIAESLGIIDLLGFRGVCKDWRSASFTASASIEST
SLNSKLCFLLHNDRDENTILFNPTTNKSYTINIPELKQATCLASTQGWLLISQRGNIFFF
CPFSRVKIDLPPIQGLENTPAVAAFTSPPSSTDCVTAIIYKKNDDIVEVNVLERGASMWI
KYDYDLKFYQKSFGDAKCATFQQGCLYVMDSFKKLLTFRLEDKRFEMFIIVDHTTNRDQN
METLSFRYKDKHFSRSNLKKQMNLGDDVTITTCGATYFGRDVEVLIHNENIEAMEGTNAQ
HFKGIWIQPRYFQLPPNYTW
>XP_004245050.1 F-box/LRR-repeat protein 15 [Solanum lycopersicum]
MRIWCCLCFGEEEDNKKGYKSMRDPILGNNGDESPDENSAFDWRNVFEGVNVAAVVSPQA
GAVGDLGVPKNEEIDFDSNWTSSTVEVKNESYSGEKMLDVNLNLGLSGEASSSTVLKEDS
DPFTCSKRPKVNSFSLDWDNHLLQETSYLCPMNEGGGDVSLSNLLGATDDEGKDSKMEDL
DVRMDLTDDLLHMVFSFLDHIDLCRAASVCSQWRAASSHEDFWRYLNFENKQISSNQFED
MCRRYPNATTINLYGTPNIHPLAMKAVSSLRNLETLSLGRGQLGETFFQALTDCHVLRSL
TINDATLGNGIQEIPISHDSLRLLQLVKCRVLRVSIRCPQLETLSLKRSSMPHAVLNCPL
LHDLDIASCHKLSDAAIRSAATACPLLESLDMSNCSCVSDETLRDIAQTCGHLRVLDASY
CPNISLESVRLVMLTVLKLHSCEGITSASMAAIAHSYMLEVLELDNCSLLTSVSLDLPRL
QSIRLVHCRKFIDLNLHCGMLSSITVSNCPLLQRINITSSALKKLVLQKQESLTTIALQC
PNLLEVDLTECESLTNSVCEVFSDGGGCPVLKSLVLDNCESLTLVAFCSTSLVSLSLGGC
RALISLALRCPYLEQVSLDGCDHLEVASFCPVGLRSLNLGICPKMNMLHIEAPQMASLEL
KGCGVLSEASINCPLLTSFDASFCSQLKDDCLSATTSSCPLIESLVLMSCPSVGCDGLLS
LQSLPNLTYLDLSYTFLVTLQPVYESCLQLKVLKLQACKYLTDTSLEPLYKENALPALCE
LDLSYGTLCQSAIEELLACCTHLSHVSLNGCINMHDLNWGFSGDQLSQIPSVSIPHVSSL
GEQQLSNEQPKRLLENLNCVGCPNIKKVLIPMAQGFLLSSLNLSLSGNLKEVDIACYNLC
VLNLSNCCSLESLQLECPRLSSLFLQSCNVDEESVEAAVSRCMMLETLDVRFCPKICPLN
MTRLRVACPSLKRIFSSLVPS
>XP_004230578.1 F-box/kelch-repeat protein At1g22040 [Solanum lycopersicum]
MGGILSRSNHNSNVGDLIEGSQSASCKRQRTSDSFWEHSPRLIPSLPDEISIQILARLPR
THHLNAKLVSASWKAAIMSPELYRCRKELGTTEEWLYLLTKTEGDKFLWYAFDPISMRWQ
KLPPMPAIAVNDEPRSGLSGLRAWNMAGSSMRIADAIRGWLGRKSALDQVPFCGCAIGAV
DGCLYALGGFFRAAAMRSVWRYDPIVNAWNEVSPMSTARAYCKTGVLNGKLYVVGGVTRD
RGGLTPLQSAEVFNPHTGIWSEVPSMPFSKAQMLPTAFLADLLKPIATGMTSYRGKLYVP
QSLYCWPFFVDVGGEVYDPETNAWIEMPLGMGDGWPARQAGTKLSVTVEGELYALDPSST
LDSARIKVYDHQNDTWKVIEGDIPINDNSESPYLLAGFLGKLHVITKDANHNIMVMQADK
QNHSAPSPSTSANSLQKNLHEVPEPVLGSEANMWRVVALRSGGSAELVSCQILDV
>XP_010317065.1 F-box protein SKIP14 [Solanum lycopersicum]
MAWNQGEGSSSGIKFDEGGGFSFNWEEEEFDETADLLPSDPFNMECRNQRTGFSTMTSWL
EDFWFKIDENEVAKLDSFLIRKMGIHQGAGFQLIDGNCEPVGMIVKEGLNGGHGLMDGDT
TDNDQGRIKDHCGVNEGNPHQALLLSLGYLGLGDLFVVERVSKPLRDAVVGDPLLWKNIN
IVPPFCTNITNDILINLTNRAQGNLHSLSLFHCSKLTDAGMKHVLDRNPNLSKLNVQGCA
RLTADGMLSNLKDWKTAGKNRLKYLGIYGLSGLTDKHMDEFKLLTGVDNSKLPTTRKPRF
FGGGRPRLIFDDDRDIDVEVCPICQRFELVYDCTSESCQKQQSSSQLCRGCVKCIKRCFD
CGCCLINCDYVELFHFESLCLDCPIDPVGSQ
>XP_004236535.1 probable F-box protein At1g65740 [Solanum lycopersicum]
MAQNMPDWSQLQHELLALIARRLNLIEDYSIFRTVCKSWHSAATKNNFNSDLPRVPWLML
AEEEEEDGRKFFSLCNGMILKKRIPKASRKLCMESLGWLITVGQDNGEVSLLHPFSGVQI
ELPHQNSTADNNGRRSRIPCTFFKKAVLSASPSHASDYILMVID
>XP_010324721.1 F-box/LRR-repeat protein 25-like [Solanum lycopersicum]
MMAAAGGGDRLTDLPEEILLHILSMLPNSRQVVQMSVLSSEWRFLWKSVQASLYYNSEVY
LKPYKKENILDYAASVNRELHYWRFCDKIKSFRVFPNSYEDFIAHDVDLWVHFAFNVGKV
EEFTLKFCYFKSLGFAYNFPEYAYTNTVLRNLVLGYCWLRPSGNVKWSNLVSLSIGDAVM
TEGVMEKVLSGCPNLECLELDKVVGIRCLDITSAKLTKLIVTIYETDYDEDHCLEIHAPH
IRHLELLGLCYDKIHFQLRNVASLVTALISVEVYFADLEENLEKECKYLQELLHHVANVK
NLELGPWCIEKLLSMYSNEDERRRRFETNSFNCSLPHLKFFKFINFRGKPSEKKFVHPLI
KCLCKNATALKKSVIACNFRRRDVFWDFVVRSLQMCNVPYYSEQRHWFLGTL
>NP_001288370.1 S-locus F-box protein type-12 [Solanum lycopersicum]
MMNGTIKKLSEDVEIYIFFKLPMKSIMRFKCVTKTWCNLMQLFSFINLHHNYTSSKKDEF
VLFKQSLKEQNVFTNPLSFLRTPNGDDDLDYITRDLEVPYLSTGYGSIFHQFNGPCHGLI
VLTDYVNFVILNPATRNYRLLPKSPFVCSRGFYRAIGGVGFVYDAIQRTYKVVRISEISG
EEPFNDPSVVDWIGEVYDFSVDSWRNLPFGEEEFPWPYNCPFAEMYYKGVFHWYAHRNLV
AILCFDSSTEVFRIMQVPEICSLYDEKVHWLTILDECLTFICYPDPRRVSSPLQEITDIW
IMKEYNVNDSWIKKFTIRCPPIESPLAIWNDSLLLLQDKRGIVISYNLNSDKVEEYKLHG
YPGSLRIIVYKESLMSIPKGSTQVENY
>XP_025883822.1 LOW QUALITY PROTEIN: F-box/FBD/LRR-repeat protein At5g56420-like [Solanum lycopersicum]
METLDRVSKLPDSLLVQILSLLPTQEAFTTFILSKTWRYVWSYVDNFNFSHKNYLKTKEF
VPFVDYVLSLKSINLEYVXFTDEDIVKLLSGCPALETMEVDIVGGFSRLKISSLKMKRQN
LRGLLYFSIGNDHFLENDAPYLHNLEI
>XP_004228659.1 F-box protein SKIP22 [Solanum lycopersicum]
MKLRIRCFETKETIKIDVESSSCTLQELKNRISQAFPSSSIPNSIHLSLNRKDELQFSEE
DMLQSIGITSGDLIFFTQNPNGFSISTETHIPKSKNSDTQIVKESETVKKSDPQIVKEAE
TVKKSDTQIDQLEPHETETKTQPGGEEMEEEFMEVDDNGDYSDVKFTKSFSVPGFLRKVF
TEELKDDDGGREHKLLVVAVHAVFVESGFVLLDPNTLTEVNVSQCLNYWCLGYRKTLFYT
LPEVIDHVKGDNCNVIHCIELKFQSLGKFFIAHGSLSGGGKGSTFRVTLNEDQLVPFLNV
VWANCGLNEVVDGDFGEKEVFVFWRNVKDGLVLPLLIDLCEKSGFVLPPCFTRLPTELKL
KILESLPGVEIAKVSCLSSELRYLCSSDDLWKKKCGEQFGDGEISAGGHWKEKFVKSWES
RKRRKVINRRRVVDGLRILGGRHPFPIPWTPHVIGGDYDVFPPQFDNTGNPLGRAPPSPL
LHPWSNHVRRCHLGGHRSNFP
>XP_004238126.1 F-box protein At1g47056 [Solanum lycopersicum]
MGQSASTVAGAQNRIKSRSSPVISSMKEIDDSDDVIDVFDVGEFDYSSNIPDECLACIFH
FLSSGDRKSSSLVCRRWLRVEGQSRHRLSLNAQSELVAVVPVIFSRFDSVTKLALKCDRR
SASIGDEALVLISLRCRNLTRLKLRSCRELTDAGMESFAKNCKGLKKLSCGSCAFGAKGM
NAVLNNCSALEELSVKRLRGITDGAAAEPIGPGVAGGSLRVICLKELYNGQCFGPLIIGS
KSLRTLKLFRCSGDWDKILEVIAEQVSELVEIHLERLQVSDTGLAAISKCSILEILHLVK
TPECTNNGLKAVAENCKLLRKLHIDGWKTNRISDDGLIAVAKHCPNLQELVLIGVNPTCA
SLEKLATNCLNLERLALCGSETVGDPELSCIAAKCIALRKLCIKSCPVSDQGMEALASGC
PNLVKVKVKKCRLVTSGSADWLRTTRGSVAVNLDTPEPENPDASASDGGLPEVGNEIRQV
AGQVRGVSIASSSTGRSNSFKARLGLATGRNLVACTFRRWSSFGGSSSSSSRNN
>XP_004234134.1 F-box protein At1g61340 [Solanum lycopersicum]
MALGNDCENLGLGIVRSTSIGRKRVTLSNSGDVNFVSTTPTKRICSQNSFSTDDKSDLET
LPKDILIKIVCRADHDDLKSLFHVSRTLREASVIAKGWHFDFSTPKKTLPFRDALDVEEF
VDNDEEEKAPNAPMQSKMARSRFNSKKLAGISVALFTDS
>XP_004239401.1 F-box/FBD/LRR-repeat protein At1g13570-like [Solanum lycopersicum]
MNMMCRNLKRRNVEGGKLDRLTNLPINIKYRIQEQLSVEEAARMSVLSTQWRYVWASKPK
LVFSPQFCARKPLTDVIEAILSHHYGDIKSFCVDISSIPCSQHSVIDRWISFLSRNGITD
LTLQNQSNALYKLPSCMYDIELESLRLSNCIFKLPCGFRGFHKLKNLTLHQVVLELNDVT
PCLWMPYLVTLHVRECSGFPNSKVYAPRLSELFFFTRRTEDLELGHFMDCQKLKTVVLVS
SKQNQHEVMNLTYLLKCWPEICSFGLDSCYFLKSFATEAERLPTYLNSLKSITLSEFDFD
DDDHIFSLLRILTVSPHLVDLHLALNSKKKKTDDMKVINVVNHFEGPAYRTLGVLHKLQR
LMINHFHGSKIEMFFVKFIFASAPVLLNTIIHEDVGSVDESQSLKISQELMSFPRASPKL
KIHVNRRSNRSITAPNCSSHVGG
>XP_010326664.1 putative FBD-associated F-box protein At5g56690 [Solanum lycopersicum]
MYRRNKKSLKGEATEDKILVERMFESTERLEWKVEKRDEELITEFSSSTEVEEQVPNNYM
TIRTETADVLPECVIRKILCFLSFKEAAKLSILSKTWLRAWLTHPNLDVIVDYNGNNLDI
VDNIMKRYRDRIIPIEKFELSYFDSSSQGFPLIDKWFDIALQNGVKDIAFNVPKYSSYRL
PIFKILATKSLRELVVWGCHLKRASLSTGVVNCNSLRLLSLSYVTLSEKMLQTLLNICPL
IVSFVCDYCDGLEKIELVNLQNIKSISIWKGRKQRVKIQAPTLEHLSYFSVSRESSMLDM
LDVPNLVSLEYKGDQIPETFVDANFQWSCYPKRLILESTSKTIASFMDRLMNMKSLSHSS
PDESKSFNSQLKEVKVYTLDSSWQLVEFRSFVQNIEFGRLEEAAEGYLMDIISSNAVMAS
K
>XP_010327041.1 probable F-box protein At3g61730 [Solanum lycopersicum]
MGKRMRRTRPLCSCVSPRLKFLTPHSIFSWYEEDLWTEIAKFLDGRSLVMLASTSKWFHR
IIMEDIIWKHACLRDLQVPDPGKVAFKWINLYAAAFNGCHSYKFRQQDKHIDWMRIGAFS
FDSQNALLTENLIPPLKVLKEKTTEKMLESNGCCVVRNVKSGIWIADLQLVRCPVCDLNT
CDGTMQVLDARHIELFLSEGYQDGSWDYELLGSHNEKKQANGASAGIFDIKHLKDHSTSA
VLDLKSWVGKPNDWQPKAMITSYAVAVNTNLQENEGLHVKFHVMKSGKNGEIVSIRMSEQ
LQ
>XP_004249450.1 F-box/LRR-repeat protein At1g67190 [Solanum lycopersicum]
MGLLPLPKKAMEHLPVEVIGNILSRLGAARDVVIASSTCRKWREAWRNHLHTLTFNSNDW
PLYHELTRSRLEIIVTQTIFQTNGLQCLSIMMDDVDEFSAAPVIAWLMYTRETLRELHYN
VRTTPNINILEICGRQRLEVLGLAHNTITGVEPSYQKFPCLRSLSLSYVSVSALDLSIFL
TACPKVEVLSLISLDIVMSDPHASMELSTNSLKDIYVEAISLDKIILEADSLEKLQLKDC
TLEVFELVSKGKLRLLKIDDVSVIHLDIGDSAENLEIVDVSNFTIMWSKFHHMIAKSSKL
RRLRLWAVVFDDDDEVVDIETISACFPHLTHLSLSYELREAVIQYGLQGSFQLENVVVLE
LGWTVISDLFSQWVAGLLERCPNLRKLVIHGVVSETKTHEECQTLAKFTSFIVRLMKKYL
KIDVQFEYE
>XP_004229312.1 F-box/kelch-repeat protein At3g23880 [Solanum lycopersicum]
MAHESEFVSLLPPEIISEILVRLPVKSLLRMRSVSKSWLSLISTRQFIKTHLKFSTNKQD
FDMLLLSTSCYEYSLKFYTCSLYAIMYQESPHVPDDLNFPYKDPLVDYNFVGSCDGLLCI
SSGVRDLFLWNPSIGKSKKLPISGSNVDCSSYLVYGIGYNECQDDYKVVQVVGSSHSEYG
FQNEFRVYSVRTNSWKMIQEYPGVIFCNDPAKFVNGRLNWIATRVSDKNDSWFVFSLNLV
DETYENVALPDLVYGNFDWELGILGGNLCVFVDYYKVRMDVWVIKAYGLVESWTKVASIP
YFRAIEHSPFPVFISHNDEILLQDGSSLLIYNSTDNTFKHPQVQIHRGYEIQFSLYTRSL
VSPHFVEEG
>XP_004249386.1 F-box protein At5g06550 isoform X1 [Solanum lycopersicum]
MLGSKSLLFKQQKRKRKNGKIKKSKRISVSAKEETVAEPCQIAPEEEEEEEEEGFSLKST
AQSDSYGVQPLGNLYFNPSSHNSRNTGLGNLQTLTDELVLDILGLLEGTHLGILSTVSKG
FYIFCNHEPLWRNLVLETCKGGFLFKGCWRSTFISAYRPSFPVLSFGLKVRDFYSDYLFQ
SWLCANLEMKPEWLERDNIVRRKGISLDEFVMDFEEPNKPVLLEGCLENWPGLEKWNRDY
LVKKCGDVKFSVGPVEMKLEDYFKYSDQVREERPLYLFDPKFAEKIPQLGKDYDVPMYFN
EDLFSVLGNERPDYRWIIIGPAGSGSSFHIDPNSTSAWNAVTKGSKKWILFPPDVVPPGV
HPSPDGAEVASPVSIIEWFMNFYNATKNWKKRPIECICKAGEVIFVPNGWWHLVINLEDS
IAITQNFVSRRNLVNVLEFLKRPNACTLVSGTSDRVNLHDKFKNAIEAHLPGTIDELTLK
AEEKKAQQNKPSFWESVTDSNAGVFRFSF
>XP_025887881.1 F-box protein At3g07870 isoform X1 [Solanum lycopersicum]
MSDYLPQELLVDIFTKLPVKSILRCRSVCKSWYSLLTSPSFTFTHLNRKRDDHMLIRNYG
RSTRLDMYPLFGNNERLDPDHFLDFSFRRGSVSIVGSVNGILCLADTDTDADTDTDADAD
TDADADSAILTHLYFCNLSIRKSVKLPEPVRSTYRFTLGFGFDSVTNDYKVVRVVHAMGQ
SKPHADLYKLSTGVWEDISNVPEPYILISIEPQGPQVYVNGACHWITTKLEFTPARRNRR
VILVFNMHDETFSDMILPSSLISESQTHFDEVFLFASEGCLCLVDNNYDKREPIKIWMMK
EYGVPDSWEKQFSIQNYHFALHFPLREDIFWTPYLGTAAPTEFEFANDFIKPMAIRKNGE
ILWKGSQRLLVSVDHTIGRFTDIDIGNSSNDWCYNPRYVNFYKESLVLPDRWTNNCVGDA
CEESSDLWKRDPKDGKKRISRAKSNIESGVHLFLT
>XP_004243826.2 putative F-box/FBD/LRR-repeat protein At4g03220 [Solanum lycopersicum]
MKNKKIILMETRSVKKKRLLHEIYASFSCGEDRISDLPDAVIHHILFFLPIKSIAKLSVL
SKRWRHIWHTFPDLDFTTINVPSTSSSSGYYNLTSKVSSYVRNNYKKFHANCTSSGGADF
IDQVLSFREKNSGIRVLRFHANLSFSRLNALIRGAVKHNVQELDVEVATNDYFNFPRSAI
TSESLRVFNLKSKYPGFRLPPSSIMKNGFKNLFSLSLSCLIMYEQPSLRDLFTETSFPLL
KKLSLDGCTGLTYLHVSCRVLANLNLENCFQLENLDIMCPKLEKLSVKSCFDSYTSGTEV
KIVGPRLKSIVWSNNTITDQSCLEDLTCLIEAFVGFFVLLEDIGTMKLRSVNDFLSGLSH
SHSLVLENPSVEILSKNNHLAGISLRPFSELKSLELHTGFHKHNIPGLANLFRSSPATNT
LILNITNEHNIQRRKWNRDLWQLSNSGEERFWESQSNAMNSFLQHLKVVKIHGFSECESD
VSLVKFLLKHGKVLQEMFLCVAELSKSRDSLHREKIKSQIMGFSKASCNAKIVFK
>NP_001305147.1 F-box protein 7 [Solanum lycopersicum]
MASDYTVELAVELETAAQLRASQFIFPHRPWLDLYGINVRPVAPFGSASSKQFVDPALIH
RVLPDELLFEILSKTTPYTLGKAACVCRKWRYTIRNPVFWRNACLKAWQVSGLVENYKVL
HLKYDGSWRKMWLLRPRIRTDGIYVSRNTYIRAGIAEWKITNPVHLVCYYRYMRFYPSGR
FLYKNSSQKVKDVAKYLNFRASKADCVFKGNYTLSEDKVEAALLYPGMRPTVLRFRLRLR
GTTQGANNRMDLLALLTSGVNDNEVNGPDEDILGVVERWEEDETHNPDVPAISHKRGLTP
FVFVSFEEVETSVLNLPVEKMDYYVPG
>XP_004250187.1 F-box/FBD/LRR-repeat protein At1g13570 isoform X1 [Solanum lycopersicum]
MNQDETRCVIEGDSEDRISGLPKNVIDHILEFIPVKDAARTSILSRKWRYIWATFPELVL
DNGFRQNFIGKLKSDFTEAVNCILLLHMGDIVKFVLDTKGVFTAKSSYAIIDRWILYVTR
NGVKMLTLRTSNDDTYTLPLSIFNCSTLTYLELSNCVFKPPNPFIGFQNLIALHLKGTTF
VPATSFCVIKAPLLAKLDLILCRGTQYLNIVSPGLKFLVFRDSHSYLVLDCFMNCKNITL
LKLEFNGVVDDRTNDKRSTLEKLLVSSPALEVLRLDSFFVELLSARIVPNLQPSTLSCLW
HLHLGVDFSKMCHISYVLQLIKSSPNLRKLHISVHATSDDAEAILKYLDTPSCLEQPLDK
LEHVAINCFSSSKAELLFVKLLLSRSPSLLKMCIDQLADIDIDIALELMRFPRASPRAEL
FYSRYKDNSVI
>XP_025886678.1 F-box protein At2g26160 [Solanum lycopersicum]
MANWSEFPLELLEMIAKRVTVMEDFIRFGVVCKSWGSAATKENFDVLVPQVPLLMLAAKG
DDDYREFYSLSKRKISRRIFLPEARGKLCLPTQGWLFTVNYRAFTGEMTLLHPFSRVQIQ
LPPPTGLRDEESKRPYVTINHVVLSASPSVTTDYVLIICYGRPTYRLALWRPGDLCWTKI
PTLEETYAYYHMIQYFNGQLYINKGRWLVSAIDIPEPSNPQPIVKQREVVQMVGLSNHTN
QSAHFLIEVSGELLFVQQLMIVKDVANVSKTYKFRLFKIDAIKGEAEEIKSLGDKAIYVG
CNASIAIDCSKFVGVKPNHIYFTYDWTRVYTEGDDSREIGAYNVEDETIEPLNQGISGFN
IVSPAIWVTPSF
>XP_004242782.1 EIN3-binding F-box protein 1 [Solanum lycopersicum]
MSTLVNYSGDNEFYSGGSLCSADLGLILALGHADIYCPVSKRARISGPFIVEERTKNPSI
ELLPNECLFEIFRRLEGGRERSAAACVSKRWLMLLSNMRSSDIRHTNLSAANGASDDTKM
ASSDEDQVECDGYLTRCLEGKKATDIRLSAMAVGTSSRGGLGKLSVRGSNPVRGITNVGL
TAIAHGCPSLRVLSLWDVQDVGDEGLMEIARGCHSLEKLDLTKCPSVSNKGLVAIAENCP
SLTSLTIESCKHIGNEGLQAIGRCCTKLESLTIKDCPLVGDQAVVSLLSSDNTRLRKVKL
HSLNITDFSLAIIGHYGKAITDLNLCKLEHVSPRGFWVMGAAHGLQSLASLTVTSCIGLA
DESLEEVGKGCTNMKSMCFRECKHVTDSGLVAFAQAAGSLEHLLLEQCDKITQTGILNAV
SICSKLKSLSLVKCLGVRDLPPQASSLSPCDSLRSLSIRSCPGFGSTSLAMVGKLCPQLH
HLDLSGLTRITDAGLLPLLESSKAGLVKVNLTHCMNVTDEVVLSLARLHGETLELLNLDG
CRKVTDASLVAIADNCLLLNDLDVSKCSITDSGVAALSQGVQMNLQVLSLSGCSMVTNKS
FSSLRTLGESLIGLNLQHCSSIGSSRVEALVEDLWRCDILS
>NP_001316390.1 S-locus F-box protein type-9 [Solanum lycopersicum]
MMDRIMKVLPQDVVIYIFLKLPVKFLLRFKCTCKTFCNIINSSTFIHLHIHCSNDELIIF
KHSIKQEDDDLFKNILSFLSSEENCFDFKAVSPDFDVPEVTTTSACTFVQVIGPCNGLIA
ITDSFATILFNPTTRHYRSIPACPFGIPKRYRRSSSGIGFGYDSIQNDYKFIRISEVYED
YMDKDMKVDIFDLSTDYWRELNGQQVPLVFWTSCSEILYNNPCHWFASTDDTIILCFEMN
TEEFYHLELPESCHWYDGKSDGLIIVNNCLSYIRYPDPLSDRPAEVLIDIWIMKEYNKRE
SWIKRCSIGPITIDTPLAVWKGDLLLLQTVTTQIGSRLAPTLTLLCERTNQSKP
>XP_004253366.1 putative F-box protein At3g25750 [Solanum lycopersicum]
MAGGWADLPIDLLVEIANRIDVLKDFIVFTCVCTSWKIAAPKDKFDVFSPQVPLLMLADK
DNDYREYYSLSKKKVSSIFLPEARGRECCPSEGWLCTMEDSTGDMNLLHALSRIEIQLPS
RDDLMASNGLGDDQVLWDWTVKAVLSANPSITSDYILVVMYHANINRLAFWRPGDLNWTN
INISVDRMGDIMDMNYYKGKFYYVTVGGEFWVFEVPGPTTPKLKPTVESQLLYWCEDDIF
RHHSVQYYLVELSGALSFVIRYACQFEDHRYKTYKFEVFEVDLVKGELKMEPIKTLGNLA
VFLGSNASCSIESSKFIGIKPNYIYFTDDWHEKFRCLDGAGRDMGAYNFEDGKIESIYSD
LSLSHICPPAWIMPFRIM
>XP_019070747.1 putative F-box/LRR-repeat protein 23 [Solanum lycopersicum]
MPIVHKASTIEPPLQSASWAELPVEITMDILQRLGTVEIVESAQRVCSTWWKVCHDPAMW
RVIDLKYDPNSDMRGVLNKICRIAVDRSQGQLLKISIGSKDLLNYIAERSSQLRHLRLVN
CGNVAGALVSAAKNFPLLEELHTHLTFITAEDIQSVGRYCPLLKSFTLNASRIGYSLSTD
DAQALAIAKSMPELRHLALLLNPLTNVGLQAILDGCPHLVSLDLRHSNVNLEGDLGRRCR
QQIVDLKQPHDSTHDYEFDSKIHYYYGCWSYDEYEYQDYLSNIVRYIDSENENW
>XP_025884772.1 F-box protein DOR-like [Solanum lycopersicum]
MNTPIPEEIVIQIFTWLPVKSLMRFKCVAKFFNSLVSESYFTEIHTSHSMIHQGGTKYFL
NGTEFYCIADQQKEYGKSSASRLVQIRSSVEFPFYIPVGSNISCVNGLFCIQKPPAILNP
STGEVRYLPKLNDDRCLLYYWLGFEPEENKYKVLLTRDGSGLYIKQCVFTLGVDKSWRKT
QSISRCVSYKPGVCINGVIYRFVFHGGTLAIDAFDLKTESFKLIVLKNSSNWWYYELIEV
RSKLAIINCPTWSCEFFNLRVLRQIQKEEEEEWESHIIHYPSMWKHIPPKIIPHVILSCM
FCDGQILFILNLESGALWSSYNITRRSWRKLEMKGLSTNHRITGIYSYRERLVM
>XP_010317338.1 F-box/kelch-repeat protein At3g23880-like [Solanum lycopersicum]
MNNARRISNIPGLENEILGVIFSRLPVGTLLRLKCLSKSCCKLISSPWFITLHHKRYNSD
PDNHCIFVQTGEINRLIRIQNPGNLIKLNEPCITNYTVIGSINGLICLVTTIASRRMIFL
WNPSINQCKMFRVHHENPQEKRKCDISMGFGYDKDSDDYKVMRILSYKTGRPLTILEIYS
TNSESWKEVKSNCRLKMNTCFCNVIVEGLTYWVAEDLNGSTVIASFVWSKEKFFIIALPK
QVITKSQSFEATNHHGSFALLAYSTHRKFKACLDVWMVELDFSTMEYEWTKKYTFQTDFG
FSMHWGLIGGDIVVENAPRTPFLLNLTTKQMRPLGINPLLSLFNYTESLVSIKGFRRIGN
QLKRKRKDSNPVRARLN
>XP_004239345.1 F-box/FBD/LRR-repeat protein At1g13570-like [Solanum lycopersicum]
MSPRTRSKSARDLTKSIISELPIGALHRILELMPIKYAARSSILSKHWRQLWSTQPNLVF
DPMFFQHVSNTEDSAASIIHKILMKHTGDILGFHLISDADTLTQSDVDKFIIFASNHGIQ
KLTLEMANDEKYVLPDSIFTCATLTHLKLSMCTFNLPDGTRFPNLISLQLEHSKIAGHRG
FENKLNLPILETLELRFCVDVHSVSLVCPKLENLSIISSYTITFRCFFLNPIFSIIKHLC
LNGTSLEKLRSAYVEDKLRQPLKLQSLKICNFKISVESIACAVCLLRSSPNLYKIEIDKV
AKVDETLNQKRELLSYLSMKKKCVDEALRLIQTLRLRKFKGSRIEMCLIRVIFSHSPNLE
RMIIEQCGELGNTTNYKEKLREQLRSITRASPKAIVVFALS
>XP_025888781.1 FBD-associated F-box protein At4g13985-like [Solanum lycopersicum]
MFEFAARVRQKLQKRGEELIGGVEKWGFKVWLYNRTPSIDRLSECLIHKILCFLSFKEAT
RMSILSKTWLQAWSNLPNLDFTIDYLKDNDMKIVDDIMRRYWDGKIPIQKFELSVETFIE
NSHEVLLVPMIDKWLGVVLRNGVKHLTISSYPLFIFAILAVNSVRKLVLEYCTLLPSVVV
VNCNSLRKLSLSYLTCDENMLQTLLSSCPLIESFTFDCCWGLETMNTQKIKSVSLKFLKI
QNCGGIWEIDAPNLVSLKYAWKDIPQIKIVSESTQLKYSRIVFKLSESDNVYAAWFCKLR
KFLSNSISWSEVRTVSYRASDINIQNLQVDHNDSNPHVNVLDVTIIWNNRESSTFVDALV
WSCQPRRLDVFSTSEKVTFFIDHLMYMKNSSHGSTPLVSQLKGVKVYKFYLKKGSWQPVE
HKSGELVTTNSDIWVWCYFLLDW
>XP_004247952.1 F-box/kelch-repeat protein At3g23880-like [Solanum lycopersicum]
METQNKLAEAKIPQELLQFSCLPDEIIIEILLRLPVKSILKFRCVSKSWLSLISTPYFIN
TQIKFCVKKSKNVNLRLVIVASVAGLMGKMCSVYSLDCENSSVNVDKIDYPLKPPFGSAK
FLGSCNGLICLTPMSFKLMIWNPVTGKHKEFEDSFVQCAVNCYIRYGFGYDYVNDDYKVV
KIFSFPRNEGRYENKVKVYSLKYDSWKMGEAFDSGYVNAQSGMCLNGYLHWEVSHCRDSG
DGDGGGGSSEIMTLDLSTETYGIMALPNCGNGNTSWSLSVLNGCLVACCNYHSVRTDMWV
MKEYGVESSWTKLVSNITAPSGRLGYVSPLSVSENGGEVLVRLGTNISLYNARNASHESL
DIHSLGYCLQVQAITYIESLASPNVGDT
>XP_010316918.1 F-box protein At1g52495-like [Solanum lycopersicum]
MQNQELQQRHRQKEDPHSLPLKPQVPSLYSVRNQIQPFQFFMKKKSNMEVPNDVTREIIR
KLPYKSQCRFRCVSFFWKDVIDSVKDYNVYTLIQKKDVIHPVFSLLDSSRELVLPLTNPF
PSYLYEMKIVGSLDGIVCLCRPNWGDVITLWNPFESSFKFVQLSTNSKRHKHLASVAMAH
TGTNIVIVRIILSSHKKVEILPTNSLHSKWISKKVDLQFELENQDSCGIIYSGQPYWIGI
QHEKNREREIVLKFDGGTFKMTSYPIIFKEDRGKNYHKMLVNLYSHHMLGMLVWDDKPTS
KIEVCGFDHNEQWIMLWTVSPPLEIDRILGMSVKGHIIVEYDDRILLIVSRGVHMGLAQC
KIQIGDRRRELGMNGCFEILEIQRSTLIVEGMSTVEEKRWSHADIRDYVN
>XP_004248429.1 uncharacterized protein LOC101267274 [Solanum lycopersicum]
MPPDEQGLSLPSPDRLSNLNIYLIDDILSRLSFRDVVRVSTLSKDWQYICWRIPHVKFDQ
TVWKTPEDLMSPTIGFIPILESFLRLPNFFLNCSALRHLYLKECEIQLPCFFKGFNKLIR
LILKSVTLSSDTFESLISNFPLLEDLVLKDIDNLYPMSINAPKLRSFIFRGDIQLKHLEN
VPVLSNVLYAPRELVLQDEDDFVNIFSSIPALECFSWDFFEVNNGSTEVILTRLPLALNC
LKRLFMSWITLGEFFDLSFALCIIRSSPNLEEIGIKECILSDGDYFESVPQEVVDEIPAS
FLDIRFNHLRTVKFYDVLLEEVEMQLIKILLAKYPALVKMNYLEHARREAVDDIPESFSD
MTFNHLRTVNIYDVTGVAAEMQLTKVFLDKSPTLVRMIAKPLKRKIKNLLKYSLR
>XP_010324105.1 F-box protein CPR1-like [Solanum lycopersicum]
MNLSEDVIFEILTRLPVISLIRFKCVCKFWYSLIKNPNFISNHLHNLNNKQNHLHLLISR
RGNITNKRILSLSQNDTFDVFINQDFPEYFNDKFGHIRLIGPCNGIVCLCGYPDNIVLWN
PSIRDYKILPQSQIQRLVGSTIRGSDFGLGFDSKKNDYKVIQILFCLTIDRVFVYQVEIY
SLNTNSWRKYKGVVPSKIKYGNTSWSMVYKNEIFCWLGQDVDNHEVILSFNMSEEIFQNI
KLPSNIEIFGVQEIMRSVWVIVPFKESISLIVYCLKEVEKYYDVWVINNELGVENCWTKL
QRIGPISRVERPLGLWKNGELILENSSGQLVIYDPSNQEMKTLGFYGKRGRLEIVVYKES
LVSIS
>XP_004229840.1 F-box protein PP2-A13 [Solanum lycopersicum]
MGANVSSIDTNCDDGLNYLPFKPKLDDIPEACVALLLSYLDPPEICKLSRINRLFRAASS
ADFIWEPKLPSNYNYILQKLLALNVDDALCKKDIFAKLSSPRSFDGDTKQVWIDKKNGGV
CLAISSKGMSITGIDDRRYWNHIPTDESRFKTVAYLQQIWWLEVDGDLEFQFPEGTYSLF
FRLQLGKATKRHKRRACNYEHVHGWDLKPVQFQLTTADDCRVTSRCYLDNLGTWMQHHVG
DFVVKDGTVPTKIKYSLTQIDCTHTKGGLCVDSVLICPTSLSKQLTC
>XP_004242905.1 adagio protein 1 [Solanum lycopersicum]
MEWDSNSDLSGEEEDGVIEEEEVEDELEELGFMLSGGGSTLPFPIDSLLQPAPCGFVVSD
VFEPDHPIIYVNSVFEMVTGYRAEEVLGQNCRFLQCRGPYAKRRHPLVDSTVITEIRRCI
DQGIEFQGELLNFRKDGSPLMNRLRLTPIYGDGVAITHILGIQYFQEVNIDLGPLPGSLV
KEPTRLLDRYRSSLSLYGPASEGNRSNNHGVCGILQLSDEVLALKILSLLTPRDIASVGS
VSTRLHELTKNEDLWRMVCQNAWGSETTRVLEAVPGAKRLGWGRLARELTTLEAAAWRKL
TVGGTVEPSRCNFSACAVGNRVVLFGGEGVNMQPMNDTFVLDLNSSNPEWKHVKVSSPPP
GRWGHTLSCVNGSHLVVFGGYGRQGLLNDVFVLDLDAKQPTWREISSLAPPLPRSWHSSC
TLDGTKLIVSGGCTDSGVLLSDTFLLDLSIEKPVWREIAVTWTPPSRLGHTLSVYGGRKI
LMFGGLAKSGPVRFRSSDVFTLDLSEEEPCWRCVTGSGMPGAGNPGGLAPSPRLDHVALS
LPGGRVLVFGGSITSGLHSGSQLYILDPTEEKPTWRILNVTGRAPSIAWGHNTCVVGGTR
AIVIGGQTGEDWMLGELHELSLASSVVV
>XP_010323727.1 putative F-box protein At1g49610 isoform X1 [Solanum lycopersicum]
MWFLNSCEMNMYAKQTSCVLNEDHLSGLPDDILIHILSLLPLKDAVKGICNASRRFHKLW
PFIHTLNFDQCMFPEHDCNYYLEASRPDYDESFLHSVRHVLLRSKSPTILKFCLKFHFRL
SYSFWQRISNSTDIRLYDFLRSEKRMANEIGTWIQFALNKNLEVLDLSFSEHGIVGPQAL
YDLPNCVLNSPHLVELRLTHCTINAKKKSKLKSLKTLYLNKVVLMGQSIDYILSGCPMLE
ELTLQLCYGHIRVVVLNSNLKTLKLDIGWSLRRIYVSCPTLLSLDVSGAVDVLDIANVAS
IAEVSVKRNLIFDFDVHKDYQGIRILLQTFTGTKTLNLCSWFALVFSAWQLKNLPSPTFS
CKSLHLKSDFMIWNLPGILNLLKHCPCLENLTIEITSSHNEFTSHKQLSWYRLYKFDADE
YWNMVDAPVQCLIHHLKTVEVAGFVEKHLVIQFLEYLLRHSMVLKKMKIFAEKQTAKYYE
ERLLNIPKASASAAVLFY
>XP_004244667.1 F-box/LRR-repeat protein 25-like [Solanum lycopersicum]
MAAEGGDRLSNLPESILLYILSLLPNSKQVVQTSVLSSQWRFLWKSVPVSIEFDFSDGPK
AYREKHILAYVASVNRELHYWRFCEKIKSFSVFIHSYVNIDRDIDFWVYFATNIGKVEEF
WLKFYVITYPDLAYKFPEFGYTNTVLRKLALGYCQVKPYGNVNWSNLISLSIGDIDITED
VMEKVLLGSPNLECLELDNVVSIRRLEISSVNLRKMILKHDSDDCHCLEIHAPYIRHLEL
WGLCCKEKHFQLRDVGSLVTAVLSINVYIPKNAEKECKYLRELLHHVAHVENLELSPCCI
ECLSILELKGLPIPPSNWKFLKLNAALEKLDYPGICNFLSSSSNLETLIIDWFNRKPRKL
LSKCTNEDERWRKLWTRYFNCSLPHLKTIKFINCCEKPMENNVVQPLVKWLQKNATALKE
FVISSRRNRGK
>XP_004244215.1 ultraviolet-B receptor UVR8 [Solanum lycopersicum]
MIYFDLDYKISPPSPSFSYSISSNFLTSDIFLIKCVNCFHFRIKDCFCEGKMGDRLRSTL
MEDLPVHLILEILMCGRLAVIDLISLELTSRTFRGTHGLFPKKFKSLVDYAAFQLCGLSS
IYASLHCNAQEELLTRCNGNWKRLLRFLMAVEQSSDMVETSAGNMQIRSGRYHTLLINDS
AAYSCGSSLCGVLGHGPETTQCVEFTRISFPVPVQVAQVSASHNHAAFVTGSGQVFTCGD
NSSFCCGHRDTGRPIFRPRMVEALKNIPVKQVAAGLSFTMFLTRKGHVFTCGTNGHGQLG
HGDTSDRPTPTCIELLASIGSVVQIAAGPSYALAVSDDGTLYSFGSGTNFCLGHGEQQNE
LQPRAIQSFKRKGINVARVSAGDEHVVALDSTGYVYTWGKGYCGALGHGDETDKTTPSHL
TSLKSHLAVQVCASKRKTFVLVDDGSVYGFGWMGFGSLGFLDRGASDKVLKPRILESLRS
HHISQISTGLYHTVVVTNCGRVFGFGDNERAQLGHDAVRGCLEPTEMFMEKAISTKY
>XP_004244283.2 tubby-like F-box protein 7 [Solanum lycopersicum]
MSLRRSFLSRRIISRSFTFSKSFKEFKLPEPSTRDDFAVGDEQNGAAGESDSGDATSSWS
NMLPELLREIIQRVEATEDSWPLRQNVVACGCVCKRWRQVTEDVVESSLQAGKITFPSCL
KQPGPRDPPLQCFIKRDKKNATFYLYLALSPSLMDQGKFLLAARRYRNGAHIEYIISLDA
DDLSQRSKAYVGKLRSDFLGTNFTIYDSQAPHNGARPSSSRSCRRFASKQISPQLPAGNF
EVGSVSYKLNLLKSRGPRRMICSLNCPCPGEAASDKSQDALKKKLVGSAEANSTVLKNKA
PRWHEHLQCWCLNFHGRVTVASVKNFQLVATMDQSQPDGKGDEDTVILQFGKVGDDVFTM
DYRKPLSAFQAFAICLTSFGTKLACE
>XP_010321279.1 F-box/kelch-repeat protein At3g23880 [Solanum lycopersicum]
MKMKEIPTLPQDIIIEILIRLPLKTLLKFRSVSKSWLYLLSDAQFHKTHISFSTNNPKFT
DYTLAAIPTLSGLGKICHVYTISSENSSVIVSKHGCPSKTLSLSAWILGSCNGLICLTSD
SFNLMLLNPCTGKFSLFPDLMIEYEVGDGGVHIRYGFGYDASTDDYKVVKMFSFPRIDNE
GRHVNMVSVYSLKGSSWSSIQGFDSGHVNGNVAVFANGVLHWEGCYDYVSGGVSSEIVTL
DLAKERYGRIALPRYEGGGIHWTLGESRGRLVACCNYESDKADMWVLKEYGVEKTWTKVV
TISSPDDRRVSISPLFVAENGDEVLVKLGTEVTLYNSRNASFKRIADYVSMDDFLQVQVT
TYLESLASPHI
>NP_001333987.1 F-box protein GID2 [Solanum lycopersicum]
MKRQFDAGETDWANFTGGDHVKKMKKEMLELEEERKLPMKRQFEANCAAKVSGDLKKMKQ
VIESPDADADADTEAVLLNENLLYEVLKHVDGRTLATAACVSKQWNQTALDERLWELICT
RHSCNQQQQLRAVVLALGGFRRLYSLYLWPLSKPSPSPSASSSNPPASAWPCLPPAPTRP
LKYAAANTRWGKDEVNLSLSLLSIRYYEKMNFKANK
>XP_004229272.1 putative F-box/LRR-repeat protein At3g18150 isoform X1 [Solanum lycopersicum]
MAEETLDDRLSDLPDSLLLQILSLLPTEEAFRTCILSKRWQYLWTSLDSLIFSPRRFWGR
NKGFRSFVDYVLSHSTAPKITKFEIHCSGLHSYKSQISQWLTFAVKKNVQHAVLYSPPPS
IMSQCFFNCSSLISLYLAESSLVSTVVIAWKSLKTIKLEEMVVVDAEIENLLSGCPALEA
IVFNNVGGFRHLKINSLKVKSLKLEGYWVDDGGESDHSFEICAPYLQHLELLHDFHDFKC
SLVDVSSVVNAKITFDITCIKHLHDDYAQYSDSDEDDEDSCSDYHQTFKTLIQDYLQKLC
RATELTFGTFFTQVLCILLFKGVPIPELECKHIVLKLHLEKFSLYGAAGLLRASPLVETL
NLEIENQPFHDSRCYFERKYLVKGDNIDLQSYNSSSVCPNLKNVEIAISSGMCMKEHLNW
EYIRKFFKLSMFLLKNAVVLEKFVIVSKKRRCEFCGIKCLSRFLSRLASNLRSSAEFVIT
YQELVDVSSVVKAKDSPCQDSDDEEDSCSDYYQDSDDEEDCPSDYYYHDSDDDEDNFDLD
FDDDDEDNTDQDSDDEEDNTDQDSDDDEEDEP
>XP_019066407.1 F-box protein At3g07870-like [Solanum lycopersicum]
MILDFFTWLGSLVETICKGSNVVDDDDNRFERLPDCLVIDILSRLPSHSFLRCRWVCRHW
RALLVSSQHSFTNIHHLSRHTTPMFIIHEDLAKYDAKSDFAKHGQDVFVYNENKKIKKKK
KVMFQKLHLKPELRINKDKPCLLYSCEGVLVFVSSKWKSTYYIVNPITQEELTVRYTPGE
VFVCALYFCPYTRQFRVLIAQLQDTCCTYFVHIVKIWKCEKIHSSISFNFLPNSGNPAVV
NGALHWITLHDLKRKGIAPCENGIMVFRMDKEELFTMPHPPVSKVCKSNQDHLAMKLMVK
DDHLCLCNMILPWYIVDMWWLEDYETRSWIKRYKINLLNERIFPFSKRLSEREIRHRHAW
NVKFLYLQEGGLLIYLIHYYGEEIYLYNLDRRTVKKLELPREKLLASSHEWALYHKSFMA
IV
>XP_010320626.1 uncharacterized protein LOC104647254 [Solanum lycopersicum]
MAANTLSDCDQIFSEFTEDIIHEILSRVTLKQRPNVSLVSKKWCQMIESLDDDLSLVQTK
SEKITCGYCGFSHIYPNESCVCSDTDLYHVDPLIKLALDKISFKELYLSIPPNFRYCASL
GFLDSRFLTVLHINGNCNMNLIREFNVMPSLKELYFHSVCIFSRTFSSFAPKCPLLVELT
LINCDNLVEFTVPHLNYLEKVHVNSSKKIKKLEVKAQNLLEFHLCCPTFTKLDLFASTKL
QVLHIDSINVPDSFPRDFFSTFPFLKSLCLVLCGGLKKIKIVSPQLECLTLNNTTDLREA
FIATPNLQLFNVLYSFNFQTPRPMMGSRQMEIEMDACATNNLRELRTFAENLGENITLSL
ETNTARAKEEVTFQSSLQPVCIKRINLVIQYSFKPRYESFLAEFFAYFHPRSLVVTVNSD
ARKHDFIRVLMNELEGWNKDGTKRYKRSEYMSWHRALKSFTILGSTAFALQERESRCDNP
TLCAWLGEGSSQKGLLLDLPNISTITRQEREARHDKLPICAGSEEGREQQCLLSIVLPNL
SLVTREGAHQINLEFEWHN
>XP_004243798.1 uncharacterized protein LOC101260065 [Solanum lycopersicum]
MTKRRRSQDRISDLPEESVNGISDLPEESVNGISNLPEESANEISNLPEESVNGISNLPE
ESVNGISNLPEESVNEISNLPEDSVNGISNLPEESVNEISNLPEESVNRISNSPVDRISN
LPVNGMSNSPVNRVSNSPLDRISNLPTDIIREIQSYLPWKVGAKFNILSKIWRRIWASHP
RIILDEMDFGADYSEYRVSDKAKRVAFLSYLIKLLESRKSPSEYDCDIDKLFLRMTTLED
SPPPKNLVKKWICFALEKNVKLLSLALKTIYPNHYYLHGIAFCSTTLVDLTISDCHITNC
SFKLPALKFLFLFVVCIEDHHFKDLIAACPRIEKLRVLDTQKLHTIVVSNPQLKSFGVHL
PCSDGKIRIESQNLHSLEFISFIVDLCELEITSTTTVRELTLRKAYHQETVMHFMKKFPL
LEKLKIDDCTILSEAEINPLPTVRNLTLRRAYHEETLLNFIGKFPLLEKLEIDDCSILSE
AEINPMPTVQKLTLRNVCQENTAWAVFLEKFPLLEKLLIDDCDMVSEFETGPLPTVRNLT
LCNVREKYTTWTDFINKFTLLEKLIIADCKLQMLHLSQPNLASLVLMDCIVEDEVQINSS
KLKSLEFKGRLTKIKGIEDLKELEFVKVYLDPVRLSKCWYRWFRDILKSCARSKHLSVIC
NSKKVIINPKYVTDILPVTNMEHLELEIISRHGTFEEVIDDFISILPDLKTLSLTLGYTT
KFFQFSRADNVLSAKEVPNPNLIRF
>XP_004247553.1 F-box/LRR-repeat protein 25-like [Solanum lycopersicum]
MRATSDILSDGLIHKILSFLSFKEATKMSILSKTWLRAWSTHPNLEFEVDYLNDNMKKVD
SIIERYRDEKIPIEKFELSNASFPQEIFPLFDKWLHIALQNGVKNIVFRVPCYTTYTLPV
LTILAEKSLRELVLRGFDLKHVTLSSGGVANYNSLKKLSLSSICLDDNMLQTLLNRCSLI
VDLVLEHCDGLENIELLNLQRIKSVTIKTFRKQRVKIDAPTLEHLYYLDAGEAYPTLDII
NAPNLASLEYIGDQIPKAFVDANLQWNCHPKKVILFATNEMISRFVNRLTSMKRSKPLRN
RLQQVTTYKFDWENQIWHLVEFRSGKLALTRDKFYFLLDW
>XP_010325361.1 F-box protein At2g26160-like [Solanum lycopersicum]
MSDWSDLQQDLLVLIVRRINLIEDFLNFGIVCKSWRCVVTKENFNSNLCRVPWLMLAEEE
DDKTCRKFFSLYNGMILKKRIPKASGKRCMESMGWLITVGKDEGEISLLHPFSGVQIQLP
HQITTDHYEFNQTPVPWTFVQKAILSANPSHTSDYVIMIIEGHYQFLSFWKPGDLLWTRI
RKPVLFPRTSDVVYFNSHFYAVSYSGCVKVCDVIDSETTKSLTVAQLPSCFDGKYYILES
LGSLFVVSQNGVDIRYVKDDCEDEEEEEEEKMYMYKTRNFLVFQIDLDACKTMPTRDLGD
QAFFLGANASLSVQASRYPGIKPNHIYFTDNCLGAYLHFEEGGGFDMGVFNLADGSIQPH
YDGVSLSRVCPPIWVTPNPC
>NP_001335104.1 F-box family protein [Solanum lycopersicum]
MVEIAESSESGSGLLNSTQVKSGSLPEEDSIHRQVSSFGSSGSRNTSPLGRIGSRNTSPS
RQKVVKTKPRGLDEETVTTFVKAVQPDVQMEDNIWAMLPEDLLNEILARVPPFMIFRLRS
VCKRWNSILQDHSFLKFHSQVPSHGPCLLTFWKNSQTPQCSVFSLPLKQWFRIPFTFLPQ
WAFWLVGSSGGLVCFSGLDVLTFKTLVCNPLTQTWRTLPSMHYNQQRQLLMVVDRKDRSF
KVIATSDIYGDRSLPTEVYDSKIDKWSLHQTMPAVNLCSSKMAFCDSRLYLETLSPLGLM
MYRLDTGQWEHIPAKFPRSLLDGYLVAGTHKRLFLVGRIGLYSTLQSMRIWELDHSKVVW
VEISRMPPRYFRALLRLSAERFECFGQDNLICFTSWNQGKGLLYDVDKKVWSWIAGCALQ
SYNSQVCFYEPRFDASIY
>XP_010320469.1 F-box/kelch-repeat protein At5g42350 isoform X1 [Solanum lycopersicum]
MVSVPFLFFSIWDNKMTSERFTGEESLQQDLESLSVSKRLVRSVSQKLKKKNLRSGGEEE
DDSKGISLRCLTLYGRGGGCKVGADTGDDLGDSCGRRRSNASEEGKGYNPICGNEETSVD
CFSYGMREKFWRKSNRKSQELEAALQNKSMNVFLPDDILEMCLLRLPFISLVNARMVCKK
WRNLTLTPRFWRMRQEGSFQRPWLFLFGVVKDGCCSAEIHAFDVSFNQWHKMNSEVLKGR
FLFSVAGIHDDVYVVGGCSSIANFGKVDKSSFKTHKSVLAFSPLMRMWRKAAPMKHARSS
PILGTYEISSDCLIIRNQQTRGDRRFYRPRVGGVSDVYEDPHRLSVRRQFRHSLDENEVT
FLPNVKPYKFVKQKSEHSNKDQRRFLLIAVGGLGCWDEPLDSGEIYDSMSNKWTEIQRLP
VDFGIACSGVVCNGLFYVYSESDKLAAYDVEKGYWVRIQTSPFPPRVHEYHPKLICCNSR
LFMLSVSWCEGEGQIGRRNKAVRKLWELDLMPLTWREVSIHPDAPMDWNAAFIADKNSIF
GVEMFKIFGQVLDFLTVGDVTDAGINWSHISRNRLAQELDAASCLTKSMAVVHL
>XP_025884097.1 F-box protein At2g17036-like [Solanum lycopersicum]
MEVYLFFNWKKASFMMAPWCDVPAELVERISKFVESHIDILRIRAVCSSWRSTLSPDFKI
PKSEFPIKLPYEPPFPHQPMLCTTDFKSHFYLIESSVYLIQLPHPPHTGWLVKILQTGPG
KFKILNPLTIRVMDNLPDTTKLNFLDFRVSQVCKFYHVHWDLNYYIHCMLGYELFNKALP
IWNDQTNQFSIMATIDHLLCVKSGDNKWTTLKHPTHSKIVDIIVYKGNFYVVDTYGQTIM
YDSSLSNDHTIVSSTLKVFNEWGTKKRLIESGGELFLVDMLLDTDVKTKWHVHTLGDQIF
FAGDDCCFSVSSSNFGDHYCRENCIYYVNGGIIVDRKCYPSKYYAYDFEDHLVSGLSEEV
KLRYEGLDGHHTGIFSLRDGKLGSLLSFIEYADIFWPPPSWIFTTDDHQAEFWHFVIDDR
HVRSFNDTPYMKKVPFHR
>NP_001293065.1 EIN3-binding F-box protein 2 [Solanum lycopersicum]
MSKVFNFSGDHGGTVYPSPKESSLFLSLRNHVDVYFPPCKRSRVAVPFVFSEKKHKLSSI
DVLPDECLFEVLRRLSDGKDRSASACVSKRWLMLLSSIRGDETVISNPNPSLETEERSIQ
TALVKSVDCVKKGEVVDSNAAEVAEAESQDIEGEGHLSRCLDGKKATDVRLAAIAVGTPG
HGGLGKLSIRGSNPIRGVTDTGLKVIARGCPSLRALSLWNVSSVSDEGLTEIAQGCHLLE
KLDLCQCPAITDMSLMAIAKNCPNLTSLTIESCSKIGNETLQAVGRFCPKLKFVSLKNCP
LIGDQGIASLFSSAGHVLTKVKLHALNISDIALAVIGHYGIAITDIALIGLQNINERGFW
VMGNGQGLQKLRSLAITACHGVTDLGLEALGKGCPNLKLFCLRKCTILSDNGLVAFAKGS
VALENLQLEECHRITQAGFVGVLLSCGEKLKVLSMVKCFGVKELACRFPSVLPCNSLQSL
SIRNCPGVGNATLAIMGRLCPKLTHLELSGLLQVTDEGLFPLVQSCEAGLVKVNLSGCVN
VTDRSVSFITELHGGSLESLNVDECRYVTDMTLLAISNNCWLLKELDVSKCGITDSGVAS
LASTVRLNLQILSLSGCSMLSDKSVPFLQKLGQTLMGLNIQHCNGVSSSCVDLLLEQLWR
CDILS
>XP_004239435.1 F-box/FBD/LRR-repeat protein At1g13570-like [Solanum lycopersicum]
MKDARSINVLQEWEEKTQAYGTSGKRSWADEVEEDEGSKRKPSIWDKFDITRVSNAGLKL
EYVTPNRQRGVVVCEIEHEDMREDKMLIIMPPEEQRLRLPSPDRLSNLPIHLVDDILSRL
SFRDVVKTSTLSVDWQYTCRRFPEVKFDQTVWETPGDLTSPTIGFIPILDCFFRFHIGTT
LKVTLDIASLKVCPNVDRLIHLLDTNFIQHFVLKLPFTYPPYKIPYFFFNCSALRYLYLM
ECEIHLPRFFQGFNKLISLKLKFVTLSSDTFESLISNCPLLENLVLKDINNPYLMSINAP
KLRSFFFRGDIQLIYLENVPLLSNVQYEPKELVLEEKYGFDNIFSSIPALEYFSWDHFEV
DIGSTEFIPTRLPSVLNCLKRLFISWIALGEFVELSFALFMIRSSPNLEEIEIQGCILND
GNYFESVPQEVVDEIPASFSDITFNNLRTVKFYDVLLEEGEMQLIKVLLANSPALVKLEI
KPSQMENDKSLKVLAEITKFQQTSSKVEVVYLVD
>XP_004230503.1 F-box protein At1g10780 [Solanum lycopersicum]
MDFLPDAIVTCILVYVTNAKDVASASCVSKRWKESIPYLNKLVFHRNIFDDVKRFSPDEI
IEQMVSSINKLEELVVYCPFSGSGLASWLSMAGHSLQKLELKMDDNLIDLNSCSRKLDSI
GAATNLESLKLWGVNMTRGPKWHTFHKLKNLEIVGAVTDDSNLRAALGACPNLSNLLLLG
CEGVTDVFIELPHLEKCKLDFNGLGNCSLTVNSRNLQHLEVQGFSGIRVLETQFLRDLII
ANTAGRVSALDFGKLVALESLEMRGVQWCWHAIHYMLQLASEVKHLLMKVEFTGDFDALQ
PFPEIDIVDFFNSHPKLTKFEIHGAMFAALCQRNSLRNVDSRFMIPCLEEVVVTVRSPLN
AEQKMSTLESLINYGKKLRKMRIRILQMKSSHSSTDDFFEDICKFTHSHRRIVSIE
>NP_001316503.1 F-box protein FBW2-like [Solanum lycopersicum]
MENEREEMESTNGKSKRVCVRVENDAVCSTGGRWDELSPELLASIFVRIVPPVLMVKSVA
LVCRNWMEIVSGPYCWTDIDLEQWCRDCCVANRPHLIDQVVRKIVRRSRSTFRRLSTFRL
GDVGFSFAASRGRCLKTLQIPMCEVTDDVVVKYVGCLANLTFLDISYCFKVTEKGLKAFG
TECKSLTHLRRNMPIWELPDSVEPSDVKDQEALIIADTMKGLQRLDYAFNRLSDTGVEAI
LTQCKALTHLEIQGCWNVELKGDLEARCKNLVNFQKPWIDDHDDLIYSSDDDSTEGESDD
ESIYSESSSSSDLD
>XP_004234661.1 F-box protein SKIP2-like [Solanum lycopersicum]
MGQSSSAHGFSPTNSNYPHHRCSGTDHSQSEFFYPTQSDEGHFPISQPCENRDYTDGLPD
ECLALIFQSLSSGDRKRSSLVCRRWLLVEGISRHRLSLNAKSEIIPDIPTIFSRFDSVTK
LALRCDRRSVSINDEALILISQRCVNLTRLKLRGCRDITDLGMACLAKNCEKLKKFSCGS
CMFGAEGMNALLINSISLEELSVKRLRCMNHTISTEPISIGSNAACLLKSICLKELYNGQ
CFGPLIMGSKNLKTLKLLRCLGDWDRVLETIASRENHLVEIHLERVQVSDIGLGAISKFS
DLEILHLVKAPECTDAGVVDVARRCKLLRKVHIDGWRTNRIGDVGLSAIGENSINLKELV
IMGLNPTVTSLLAIASNCQKLERLALCGSESIGDAEVTCIATKCMALKKLCIKGCEVTDE
GIVSFAWGCPNLVKIKVKKCKNVTGEVADLLRARRGSLTVNLDVGEVDVEVVDGSASDGG
ALEEGIEFPAIARIVPILGAGGVVDIDTPSTSNFGRSSASNTRIGFLGGRGFVACTFRRW
SNGNANENL
>XP_010316378.1 tubby-like F-box protein 5 [Solanum lycopersicum]
MSLKSIVRELREMKDGIGNISRRGTERKHWSNRTRSHIVPDVALSDQIEQGQWANLPPEL
LLDIIRRVEESELSWPARSALLFCASVCKSWRGITKEIVKTPEECGRLTFPISLKQPGPR
ESPIQCFIKRDRANSVYRLYFGMIPSEDERDKLLLSAKKIRRATNTDFVISFVADDFSRA
SNMYAGKLRSNFLGTKFSIHDSQPPSDAAIQQPGRLSRRFHAKQVSPRVPACNYRVATIS
YELNVLRTRGPRRMHSAMHSIPLSSIQEGGSAPTPKSFPQSFDEKSFSAPLAIAKESAMD
ISSSGISRSAVTATSQDILVLKNKAPRWHEQLQCWCLNFKGRVTVASVKNFQLVAAVDPS
HNIPVAEQEKVILQFGKIGKDIFTMDYRYPLSAFQAFAICLSSFDTKPACE
>XP_019066659.1 F-box/FBD/LRR-repeat protein At1g13570-like [Solanum lycopersicum]
MPPNERNPCQSLTPDVLTDLPNDVIDSILIRLPSEEAVRTSILSKRWRYHWCRLTKLTLN
RSLWRTENNLLNPADKFTEIISQISTLLEGPLIDFTLDVADLESCPDIDSFVYFVLRNTI
ERLVLYLPEDSKLPTSVFTCSQLRHLSLDNCSIHHPGAFEGFDKLISLQLCEVTISSDLL
ESIISHCPLLELLLLHIPKLLDTIEIDAPMLSRFYFTGNISSVCLKNVPLLVEVSLTGEQ
IMKKDLDFAKVFNSCSAIKYLSLNISCYWGSAQKGYEAPRLPFDLNSVKRFDLLELELVD
AYELSLSINLLRSFPYLEHLEIDVFHEDEDSGTEESDELKGLSDVTFSHLREIRVYAVDG
RTSEMQLIKLLLANSPVLERMLIDQRLLDLDTRLKVFAEVSNYSRASPEAEVLFVNWMRY
RFF
>XP_004251806.1 F-box/LRR-repeat MAX2 homolog A-like [Solanum lycopersicum]
MATLARPTIINDLPDVILSNIIAAVSDVRSRNTAALVCRKWLVLERATRTSLTLRGNIRD
LFMLPTCFRSVTHLDLSLVSPWGHPLLSPRATASSDDADSVLIAHLLRHAFPIVTSLIVY
ARNPHTLQFLPVQWPQLKYIKLVRWHQRPQLASGDEFNLLFQGCPQLGSLDLSTFYCWTD
DIPPALELNPLVAGNLTVFNLMNASFSEGFKTDEIRVITKCCPNLKELKIACMFDPMYIG
FVGDEALVCISINCPKLTVLHLADTSTLSNCRADPDDEGFTTDDAKFTVSTLIEVFSGLS
LLEELVLDVCNNVRDSGPALEILNTKCPKLRSLKLGQFHGVSMPIGSKLDGVALCQGLKS
LSIRNVGDLDDMGLIAIGRGCSRLTKFEIQSCKKITMRGMRTLASLLWKSLVDVRISCCK
NLGASSSLKALEPIQERIQRLHIDCVWDSVEEIENLNGVEYGFDLNKTNGGEASTHPNGS
GDTFGSMDDDIVFNRNKRCKYGYDLNSVCMEDNGHGNGFGGRTWDRLQYLSLWIGVGDLL
TPLAAAGLEHCPNLEEIKIRVEGDCRLWSKPSERAFGLSTLLRYHKLVKMHLDCGDIIGY
AHTAPSGQMDLSLWERFYLFGIGTLNLRELDYWPPQDRDVNQRSLSLPAAGLLQECITLR
KLFIHGTAHEHFMMFLLRIPNLRDVQLREDYYPAPENDMSTEMRSDSLSRFEAALNRRQI
CD
>XP_010326530.1 F-box/LRR-repeat protein At3g59200-like [Solanum lycopersicum]
MADLLPGCVIQKILCLISYKEASKMNSLYKTWSQAWLTLPNLEFTVSCRRGREGHTKKVD
TIMERYGKGKIPIHKFELTELFSDSSKLFHLVDKWLLIALENGVEQLVLHFTSYPPPILT
ILAAKSLRELVLDDCTLMPVSGVVNCNSMRKISLSNVTLDENMIQTLLDSCPFIVSFILK
DCPGMTVLKIKSDSLKVLKIIQFFQTCDIDAPNLVYLDYAGTEIPHIARETSQLKNSKII
LHFSSLDTEWFCNLRKFLSNSSSWSEVILCLSDCDDEINMTDLQMDHIGSIGLVDVLNLN
MLLMDEIIECSTFVDALLWSCHPCRLNVSSIDIETVTQLIDCLMSMKNSSHSSSNGSTPQ
NNQLKDIKVFDGKNQLLQLESEELAKRITKEPEKPYFILDW
>XP_004228650.1 F-box/kelch-repeat protein At1g55270 [Solanum lycopersicum]
MDQTIERSPNAQRGFRVQAPLVDSVSCYCKVDSGFKTVVGARKFVSGSKICIQPDINPHA
HKTKNSRRERSRVQSPLLPGLPDDLAIACLIRVPRVEHNKLRLVCKRWYRLLAGNFFYSL
RKSLGMAEEWVYVIKRDRDGRISWHAFDPTYQLWQPLPPLPGEYSEALGFGCAVLSGCHL
YLFGGKDPIKGSMRRVIFYSARTNKWHRAPDMLRKRHFFGSCVINNCLYVAGGECEGIQR
TLRSAEVYDPNRNRWTFVADMSTAMVPFIGVIYDGKWFLKGLGSHREVLSEAYNPETNGW
SPVTDGMVAGWRNPSISMNGRLYALDCRDGCKLRVYDGASDSWNRFIDSKLHLGSSRALE
AAALVPLNGKLCIIRNNMSISMVDVSSPDKQVETNPHLWENIAGKGHFRTLFTNLWSSIA
GRGGLKSHIVHCQVLQA
>XP_004236987.1 F-box/FBD/LRR-repeat protein At1g13570-like [Solanum lycopersicum]
MDTDSDSDLLSDLPQSIIESILVKVPLVDAVRTSILSRKWRYKWAAITELVFNDTCLTSG
HDKSIISCNLVNFITRCLFLHDGPIHKFELNTSYSPASPDLDQWLLFLSRKDIKELIIDI
GEDDWFRAPSCVFFCPKLTHLVLVRCELNPPPNFKGFLCLKHLSLQQVIIPPHDIEVLIS
SCPLLESLTLSYFDSLELTIRAPNLKYLNLEGEFKDIRLENTPQLIGISVAMYMTDDIAE
HFEQCSGCNFDKFLGGVPCLERLIGHIYFTKYLSIGNEQGNFPVTYQNLKFIELYQVSFE
DMKELFVVLRLIVSSPNLEELQISSSSITTTTDIYDLEFWERDWPADCIFGKLKIVHMTD
FSGLPHEIAFIKFLLGHSPVLEQMIVAPTIYVTDKVVKMLIDLLTFRRASPQATVKFIQE
PL
>XP_025885550.1 uncharacterized protein LOC112940989 [Solanum lycopersicum]
MNEGAGIWCPVFNSGDREEDNDGFEAIFEAMNITNVVGGDFVMSILLALPVKSLLRFQSV
CWSWHDLILSRRFINIHHHRTNRSSSLICFHSDDSGRTTYNSVSVSSEDGRTIVSRPESR
PQTRPASLTSQRSQTSLLTSFLLYID
>XP_004242549.1 putative F-box protein At1g32420 [Solanum lycopersicum]
MEITKICKRQKKHVMSIPKEVVMEILQRVPGKDLAEKLKMVCMQWCSIIYSGSFAYSHIK
QIIKSSSFSQLEAVIIKEANDQQSITVSSLEWHNYCNQNRDEFEHWETKDLYTTKIVSAQ
PRPMLHLWQWQIMKTANSMNGFICFWSRHDACFHIFNPVSKEHVITPTYTHKGLQNGYVA
MGFGFCPVTYEYKVVVLYDTNSNNIKPLVFTIGRDKSWRALKDIPHKNFANEVQAVVYLK
GKLYWSGENVIGEEIVNTLICFDVSKEEFEIVVAPIEIPEGPLTVAENRGRLSDRIDDDL
SNLNSWKIKFCVTLPSIAYRMDGLGDVYLVKITDEILLIQLDKKNWGLFHVTNGKLLGLI
PLPYFVTAAIPYVPSLVALRHRPLLASSSYSP
>XP_010316352.1 F-box protein At5g49610 [Solanum lycopersicum]
MDRGKIPDLAARSNRIYLDLEDIIKENALPFLPAKSAVKFQAVCRDWRLQISAPLFAHKQ
SLSCNSTSGIFSQLNRGSPFLIPIDANSCGVPDPFLNFLPEPVDIKSSSNGLLCCRGREG
DKVYYICNPFTKQWKELPKSNAYHGSDPAIVLLFEPSLLNFVAEYKIICAFPSTDFDKAT
EFDIYYSREGCWKIAEEMCFGSRTIFPKSGIHVNGVVYWMTSKNILAFDLTKGRTQLLES
YGTRGFLGTFSGKLCKVDVSGDIISLNVLANTHSNTMQIGSQIKMWSEKEIVVLDSEIVG
DGAARNHTVLHVDSDIMVVLCGRRTCSYDFKSRLTKFLSSKVGILDRCFPYVNSLVSL
>XP_004239208.1 F-box protein At1g67340 [Solanum lycopersicum]
MRTRRGFCYPNPKVNMCRENKIVKRRRDDFPGVGDHRKRSRLSPGVTGHHPDLFDSLPDD
LVVSILCKLTSSAASPADFVNVLITCKRLNGLGCHSLVLSKASQKMLTVKAQNWSDSAQR
FLKQCADAGNVEACYTLGMIRFYCLQNRGSGASLMAKAAISSHAPSLYSLAVIQFNGSGG
SKNDKDLRAGVALCARAAFLGHIDALRELGHCLQDGYGVKQNIAEGRRFLVQANARELAA
VLSMTPSALTAGGWLTWNPLPHHRHGAGSGCPLLSDFGCNVPAPEAHPANQFLTEWFASK
GGVPGSGLRLCSHAGCGRPESRRHEFRRCSVCGTVNYCSRACQALDWKMRHKAECTPVER
WIDEDGENDGNGNGEMGEEGQNMGES
>XP_004237207.1 F-box/FBD/LRR-repeat protein At1g13570-like [Solanum lycopersicum]
MAEEVASRRSSDRISSLPINAIDDILTRLPLRDAVRTSILSRKWRYDWVKITKLTLDESL
WKDLPTHEVRVKLGRILLHLFSFRQGPIRECRISIPNSKYLPELDNLIFFLSRNEIESLF
LELPNGEKYKLPSSVFTSPKMRQLTLEYCVINLPTTFRAFGQLLSLRLFNVSISEEHLEI
LISRCSLVEDVELDISNPLSYIQFNAPNLKFLNIGSKIISICFKNTPLLADVSIMAESLN
HGPVESLDVNRDFVERGTCDLREFFGSLPAIKNLRLDHFIIKTLIAGIDEIPTTLPMPLL
NLTKIYLFDLCLTGLEEIRFLLCLIKSSPNLEEIVIIIQAINNERGDDRTSLELLKAEYD
SGIKLNRLTNVSLIDIRGTKTEMKFIKLLLAKSPVLEKMMISPFYIGPESPQTLVEILMQ
INTFQRASLRAIPYAVSRGSAIGPDVAQAGDLRSDQTGEVVAELRESSRRLKPSLCP
>XP_010317578.1 F-box protein At4g00755 [Solanum lycopersicum]
MEGCGDFVQCLLPDMSIKILSCLDNPSDLIRVSAVSSSWRQFVIGNDLCKHLCLKRFPEI
SSVGNMIEVENTVLPVVSQPEKSTEWLCLERNHRVYAFLSRGLSNCMTEDCLIDAIHASS
TDNYPEESILNTLKPGDRVERRASYWSSGGQSDPTVPETLTYKLISKLCLISEIHVQPFQ
AYFQFGFPIYSAKAVRFRVGHPNVKIDVESDNGQESVAGQARSFSDKVVWTYTSPEFPLV
QDNILQKFKLPEPVLCIGGILQVELLGRVQKQQLDGLYYICVSHVQVVGRPLLSTFDVEI
LDESGKCSLKYCPKERLLCESSNKSTKGESSSPPRFHRFRASLRGWEQMILTTLLGAGAG
VVDDDDSDD
>XP_019069807.1 putative F-box protein At1g67623 [Solanum lycopersicum]
MKEEFSSTIESLPKELLTEIVAKIASTSFKNYINAKLNCKVFHEVANERYVYQNATLAEF
SIEPSWEKENQEKINKVTSFLELCRECGNPEALYRKGVMDFFKDDQPELASEFLKRAAKG
GHIGAFYVIGIIMVFIGGEFKQKGVKLIGNMKNTKQLRKITRECRKKLIEILTHIWVKNP
IVLEQRPNRCTIQHQRIHRNGWPHDSEDEDGDMHVHCNACSCDIEIDHIISVLPKVGIY
>XP_004245513.1 F-box protein At2g26160 [Solanum lycopersicum]
MRTMVDWSELHPELLILIAKRINLIEDYLNFRTVCKPWYSVATRDNFSSNLPRAPWLMLA
EEEDDRTHRKFVSLYNGMILKKRIPGASEKRCFESKGWLVTVGKDEGEISLLQPFSGVRI
ELPHQNTAAFYEQNRTHDLWTYIHKAVLSANPSHTSDYALMVVEGRFESLSLWRPGDSLW
TRIWIPEHIGHISDVVYFSGHFYAVTFGRCVLVCDVVGTDLTKVYCVAHLAPWADGKNYI
LESLGSLFVVAQQFVDIRYVKEDRESIPPTRIPGGDEEKDQICTYRTRRFLVFQIEFSSC
KAIPVMDLGDQAFFLGANASLSIQASQFPGIKPNCIYFTDNWIGAYLFFEKGCGLDMGVF
NLADGSIEPFYDGISVSRVCPPIWVTPNP
>XP_004242393.1 F-box/kelch-repeat protein At3g24760 [Solanum lycopersicum]
MEESICIQKLNVQNDQKIKNWDFLSSDLTEKILSYLPIRSIIVASSVCKIWNSIITSSSF
TTKISATKKQPWLFLCGQNSIFYNSNQPFAYDPDANEWFSLPTSTLLSQDFFFGSNGFFF
ATTSENFSFKPIFNGIWVQTSPLRFSRCNPLVGVYNKGLNPKFIVVGGVRFVGGLVDVED
RLAVEIYNPNLDYWELCPPLPADFRSGNSSQWLCSALLRDKFYYVFGIYSCFITCLNLDE
HLWSQVQTLRPPGILFSFLVSCQDCLVLGGLCNSTNGPNFVLWKVDEETMEFSELAIMPQ
ALMYCLFDSDEDDKFASLKCVGLGNLVYVYNEEHHKNYTACVCEFSNDFRMCSWRKLPNL
PPNASKFHRVISFCSNVSLDNILVGARI
>XP_010325351.1 F-box protein SKIP8 [Solanum lycopersicum]
MDISFFSGAVTLICCFFAVAAACLTHRSKSVRTKGGEDSCNCACSHGSCGGGRFDKTSVL
NGGSSGSSVFGGFEEEMVEKVSVTVAAEKLTGASMMEQLVPEITTHALSYLDYPSLCRLS
MTNSLMRKAANDDNAWKALYHKDFTLEQDSLSPINGWKAYYAATRAIMNVNADFFNIIRE
RSVPAMERFWLNADYVKCFHASGECFTGHNAVIGSWQLAFNWEQNVDFEIRDVKARVMTD
SAWVTMKAYLNMGSGTVTNVFELHNGRWYMVHHHCSVMLIHGGAGQQAVQG
>XP_025883596.1 putative F-box/kelch-repeat protein At1g12870 [Solanum lycopersicum]
MKISKRKKRKEDDEQPMMNCNIPNEMVIEILGRVACQDLVQNLKLVCKKWYSIIYNGSFA
YSHFEHNNNNNKKKKSSSFSQLKALVISTSNGKSVTVSSLEWHDNFLEKPFENLTMNDCK
DLFTVEYTSESRIEQMSFHKANCVNGFVCFWSTRHARFHICNSMTMEYVTTPPNPYWSSI
RGNHITAGLGFCPITYQYKLVVFQSHYDFDAPKSSELVKGSISTINGKDQSWRPLKWIDD
SLEPGPRSPACVNGALYWTTNTTCADYSRGIYDTTILVAFDIAKEESYVIEVPIESEAHH
VSIEEKGGKICLITNELCHDSRCILFKGYIAHNMNDLENLNSWKLEFNVTIYDIYGEFGD
QHMSFTNEILMVDTYESMSFFDVATGKILDEFQTSNSTRSILIPYVPSLISLHHRPVREK
KYLDAVCGL
>XP_004247155.1 probable F-box protein At2g36090 [Solanum lycopersicum]
MATSVTSAESRGSLSSDLFYDILRRLDGATLASAACACEAFCSISKEEKLWENVCSSMWP
STNRDDVKSLISSIGGFKKFYADCFPLIVNKEVPECRWNEYLEYPEELTEAEYYGDMDEI
EIVAPSDFVSIVDVRYKDKTICSKVLWGIPNANGFPHWFYSCPFRIDLFTYSTRDDEHAG
EVTLSVSDGLPPITSMEKERKDGKLWQELRDGIRLSWIVVNTKIKQAANLSSWSPLGGQR
HWPTDKDFLLRFGSVLPAKDILPCQAVECIVLMKFRVIYTEEGGVPTTLKLTELSMQVGD
MEGAHLNGRNSLLVLKEALSCKRSKNYDEALESCQLYSKVQSELREEKMRNESRLDRLYI
LGGIMACITVCFYLW
>XP_010312919.1 F-box/kelch-repeat protein At3g06240-like [Solanum lycopersicum]
MSNKEKSLLDLPSPILLQILSTLPPTTLLYVKIVSKTLLNLILDSEFLKLSRSVSPATII
IHQFNSNRTNTLKILKFAVDYNFDHDSNVHLDLQLYFPVDLVFLVGSVHGFVCFNYFFGN
VDGIYILNPTTREYIILPEPQRVRKWPNLVTYGFGFDPVRFEYKVVRIYQEEIRDSDTNG
FRYYKSEAQFYTIGKWYWRSSVEHVMFCFGCRAYGVNLYGRIHWLVSDANGNELICSFNL
ENDLFESFPTAPGYT
>XP_004237754.1 F-box/kelch-repeat protein At3g23880-like [Solanum lycopersicum]
MDGGRPIPEDVVVDILLRLPVKSLLRFKCVRKNWCALIKSPSFIKEHFQYRNNNCARLLV
CNMKMAPELHPIVKSVVFSLLPEEIVPGVTPEQKTLLQLPRVTDFTCVAGPFNGLFLVEK
SLYGVDVCLGLWNPATKEFRSLPPAPFEIEGFLSHNNDHQYGLGFDMSTLDYKVVWIRVF
WDDLGLSDNNRVYTCVYSSCNNSWRRLTPKFPPSSILSAPLDATYLNGVYYWLSRGLDGI
FMILSFDMVCEQFGEMQVPDIPTKHWGTLTLHGGSLVMLTSGQPMTSIYDVWVMKQEGNW
SKVHTIQPHIDAHWPINIWDNNKMVFENMETSQLVLYDPKTRRVTDLGFQLDPNIDGCWV
FNYKESLVPIKRGSNTQGEDNAVKQIEHYFNTLPADEASS
>NP_001234464.1 coronatine-insensitive 1 [Solanum lycopersicum]
MEERNSTRLSSSTNDTVWECVIPYIQESRDRDAVSLVCKRWWQIDAITRKHITMALCYTA
KPEQLSRRFPHLESVKLKGKPRAAMFNLIPEDWGGYVTPWVMEITKSFSKLKALHFRRMI
VRDSDLELLANRRGRVLQVLKLDKCSGFSTDGLLHISRSCKNLRTLLMEESYIIEKDGEW
AHELALNNTVLENLNFYMTDLLQVRAEDLELIARNCKSLVSMKISECEITNLLGFFRAAA
ALEEFGGGAFNDQPELVVENGYNEHSGKYAALVFPPRLCQLGLTYLGRNEMSILFPIASR
LRKLDLLYALLDTAAHCFLLQRCPNLEILETRNVVGDRGLEVLGQYCKRLKRLRIERGAD
DQEMEDEEGAVTHRGLIDLAKGCLELEYMAVYVSDITNEALEVIGTYLKNLSDFRLVLLD
REERITDLPLDNGVRALLRGCHNLRRFALYVRPGGLTDVGLSYVGQYSPNVRWMLLGYVG
ESDHGLLEFSKGCPSLQKLEVRGCCFSERALALATLQLKSLRYLWVQGYRASSAGRDLLA
MARPFWNIELIPARRVIANDGNNAETVVSEHPAHILAYYSLAGQRTDFPDTVKPLDPTYL
LAE
>XP_010325174.1 uncharacterized protein LOC104648861 [Solanum lycopersicum]
MTKRRRSQDRISDLPEESVNGISNFPEESVNGISNLPEESVNEISNLPEESVNGISNLPE
ESVNGISNLPEESVNEISNLPEESVNRISNSQVDGISNLPVKGISNSPVNRVSNSPLDRI
SNLPTDIIREIQSYLPWKVGAKFNILSKIWRRIWASHPRIILDEMDFGADYSKYRVSDKA
KRVAFLSYLIKLLESRKRPSEYDCDIDKFFLRMTTLEDSPPPKNLVKKWICFALEKNVKL
LSLALKTIYPNHYYLHGIAFCSTTLVDLTISDCHITNCSFKLPALKFLFLFVVCIEDHHF
KDLIAACPRIEKLRVLDTQKLNTIVVSNPQLKSFGVHLPSCDGKIRIESPNLHSLEFISF
IVDFCELEITSTITVRELTLRKAYHKETVMHFMKKFPLLQKLKIDDCTILSEAESNPLPT
VRNLTLRRAYHEQTLLNFIGKFPLLEKLEIDDCSILSEAEINPMPTVQHLTLRNVSQVNT
AWAVFLEKFPLLEKLLIDDCDMVSECENDPLPTVRNLTLRNVREKYTTWTDFIDKFTLLE
KLIIADCKLQMLHLSQPNLASLVLMDCIVEDEVRINSSKLKSLEFKGRLTKIKGIEDLKE
LEFVKVYLDPVRLSKCWYRWFRDILKSCARSKHLSVICNSKKVIINPKYVTHILPVTNME
HLELEIISRHGTFEEVTDELISILPDLKTLSLTLGYTTKFFQFSRADNVLSAKEVPNPNL
IRF
>XP_004242860.1 F-box/kelch-repeat protein At3g27150-like [Solanum lycopersicum]
MLDLNKTVPEEGKLDLDLRRVNYDVDVKSHLRYGDWVTFKSHSSKKVRISRPESSRGENS
DRQPQDADYPSLSYELESEILARFPRWEYWKLSLVNKRCSTLLKSGEIFEIRKENGFREP
SVYMLASGETNWWTFDREFKSRRKIPDLPSDVCFKFGDKESLCAGTHLLVSGREIDGLVI
WRFELATNCWYKGPSMVNPRCLFASATCGTSAFVAGGVGIMANSEVYDTAEKYNPNSRSW
ETLPRMKRKRKLCSGCYMDNKFYVIGGRNENGELTCGEFFDEGSNKWELIPDMLRDDPVL
TCHSPPLIAVVNNELYSLEASSNKLKLYLKKTNTWKMLGQVPVRADSNRGWGIAFKSLGN
ELLVIGAASSSASYSGNSMAIYTCCPDPDAIELQWKPLDSGRNRLSSFILNCSVMVA
>XP_004229313.1 putative F-box/LRR-repeat protein At5g02700 [Solanum lycopersicum]
MDVLSECLIHKILSYLSFEEAAKLSLVSKTWLHAWLAHPNLEFTLVSSEHGHNIHDRNIV
DQIMERYRQTKIPIENFHLSVTIFAHPFAFPQMDKWLDIALQNGVKYLSCEVSLPSYPFP
IFKFLAPNSLRELVLSGCNLMDHSLSITKICHSLRKLSLSEVGLDDSMLRDLLNCCPLID
DFIIQHCRSLTKIELRNLQNIKSVSISCCRNQSVKIQTPTLQHLSYFGCFREDSPVFDIV
ECRNLKSLELTDMRVSEGFLQRLISTSQFLESLALDNVSTRLERFKISGSPSLRFVAIEN
CKGLQEIDAPNLVSLEYDGDQIPELKIAKMSRQLKKSEIYLDNLKKLNAAWFGELRKFLS
KSSSWSLVSLSFEECGEINMKDLVLNSIVATPKVHDLVVCIESSNKYPRLLVDALLWSCH
PTRLVLKSTIQMICCFMDRLMDMRNSRRSTCHESKRRKSSQLKDVKVCKFETEHPCVELE
SGELAMRDLTETETVSFELYW
>XP_004244414.1 F-box/LRR-repeat protein At3g03360 [Solanum lycopersicum]
MAAAREGDRLSNLPESIRIHILSKLPSKQVVQTSVLSSQWVSHWKSVPASLKFESTDDED
VSGFVRSVYRELFYWESCDKIKSFSICPSTYSGHVMDSDLYFWLHFSTYIAKVEEFSLKF
CVKAFPEIVYDFPEFAYTNTVLRNLVLQNCELKPFGDVKWSNLVSLSIGDAEIKEDALEK
ILSGSPNLECLELDKVVGIRLLKISSVKLRKLIVTMYERLDEFYCIEIDAPYIRQLELKG
SCYNEMHFQLRNVSSLVTAVLSLNVDFSGVEDSSEKVCRYLQELLRHVAHVKNLELGPWC
IEYLSILELEGWQPPPSTWKFLQLSSELDQLTFPGISSFLQNSSDLETLVIDGYKYQSSD
VLLKYTNKDEQTRRFETHYSFPYLKTIKILNFSRSVMPLVKYLLKHATVLEKFIIAARRK
EGDVFTDYVEIEQQLLTFPKSSPQASVSFSY
>XP_004239122.1 F-box protein At1g70590 [Solanum lycopersicum]
MAMAAISPESQMIQRTWPCNSDGGPRFTAISFIGKHVNKNDNRRITNNPTTNNFQISPKN
QDFADFSQLPDDVLLKIAANFTLPNLRAASQVCKSWCDGLKPLREAMLFLKNGKRFKHGR
GGVKPDLNKALESFLKGAALGSTLAMVDAGLVYWEMGRKEQGIAFYRKAAALGDPAGQCN
LGICLLQVNLTDTEEAIKWLYKASVAGYVRAQYQLALCLHKNRGPSRNLREAVRWFLKAA
EGGYVHAMYNIAVRYSVGEGLVQSHKLARKWMKRAADRGHSKAQFEHGLSLFSEGNMKKA
VVYLELATRAGETAADHVKYVILQEMSTSCRDRAMLLADNWRPLPSSSH
>XP_004244968.1 F-box protein At5g46170 [Solanum lycopersicum]
MGSSKSDLRSTIYPEPVDHFNQLPDPVLLLIFNKIGDVKTLGRCCGVCRRFHSLVPQVDN
VVVRVDCVISDDDDASSSSSSSSAAASSDKSRHPISSLFRLVFLGLVKPFQSLTQLISIS
SRRCTASSSLVDDDFEKYSVTHHSPTQVLKNFDEIKLLRIELPSGELGIDEGALLKWRAD
FGSTLDNCVILGASSVIQPVSIDDLVEEQCGNGSNSLGDGNGETDNGSIPESFYTNGGLK
LRVVWTISSLIAASARHYLLQPIIAEHKKLASLVLTDVDGQGVLCMNREQLEELRVKPLS
ASSASKRTMVPALNMRLWYAPHLELPDGTVLKGATLVAIRPSEQPKREVGPDGNWVAAAF
EEPYGTAARMLVKRRTYCLEMNSF
>XP_004249705.2 F-box/kelch-repeat protein At3g23880-like [Solanum lycopersicum]
MFICFLYLLALTFFQIKSLRLFGRKFNGENSASSHQNRDLINPANRCMPTEILVEILSRV
PVKSLLKFRCVSKSWLALISSPEFINSHLSLSASNNIQESNLDYLMKNLEVSFLFEGSVN
GLICLVNRAKKIYIWNPTIRKYKKLRDYKFESWHFGRFIYGFGYDKLRDDYKVVLYNFHE
VAIYSLKSDCWRRINHPPNGGRFINTGKFLNGKLYWASVVDDVVWSITSFDLNDEKWRMV
EEPPCGNDIFVLGALESNLSIMICSRTSNVDVWAMKEYENKESWTKTFTIICSLDRAEYF
LAQSFYLTKRGEFFIMSRPYHMMYEPSDNSIRYLDLKTFDYDLLADFYVQTLVCP
>XP_010312830.1 F-box/FBD/LRR-repeat protein At1g13570 [Solanum lycopersicum]
MPIKGRRRCRSLPPDILSNLPDNIIDVILICLPCKEAVRTSILSKKWRYHWRRLTELTID
QSHWSTEEDLLDPTVKFSKIVYQLLTLHKGPITKFTLDITGLRSCPEIDFFIYFLSMNGI
QHLVFHLPWNEDEAYKLSSLFTCSQLRHLTLENCFIRPPSSFQGFDKLITLELCNVTISF
ELLGSLISHCSLLEKLVLEFSEVPISDIIEINASKLKSFDFSGCISFISLTNVPLLTKVS
LNLYEGSSLEAQNLYFVKFFESCFALEHLHVHFCFELFEFAKPDEAPTRLPFDHSRVKRF
YVRDIVLEDIYDTLCCFSLIRSFSYLEYLELKLFTEDDEGTAEFLELERFSDVTFNHLRE
VKLEDFYGRAPQMQFVKLLFAKSPVLVRVTIDSYSRPKRRSKILAKVSKFWHLSPKVEVI
YRDLWSGNVFEVEVE
>XP_004244145.1 F-box/LRR-repeat protein At4g14103 [Solanum lycopersicum]
MVTVVSRSRWHTINSFKRHTTLEVHNPEGGEDEISNLPDSILLHILSYLPTRDVVGTCIL
STRWKNLWTCVENIDFDDSFLYSSRVFGYPMKVTSFMHLVHRFLQLREKSVIKKFRLSCR
VCFSASHVCSWLSTVIRHNVQDLDLCLFVEEPFMLLQCVSSCKTLTSLKLEMNCVLELPT
STYFPFLKILHLCLVTFRDDSSTQRLLSSCPMLQELAILDCEWMNLKQVAISISSLKSLI
IDDLPFFGSTDDLNGCKIKIDAENLTFFKYSGYLSNEICLYSISSSANASIHIPILYEKR
NQIAFRAVELFRGLHKISAARISSRAIESLFIADIEKDRLPVFYSLTHLELSMELENHSI
GPLMELLQCLPKLQSLHFSEGLDPCIHLCEDDWSLRSVPPCFLSSLKTVKYSNFHGNDTE
ISFLRNLLEIALVLEKLNIVCSKRPFWDLKKQKEVEDQLRSRHGGSVSCAIKFM
>XP_004244478.1 putative F-box protein At3g25750 isoform X1 [Solanum lycopersicum]
MLTSDWCKLPVELLGLIASRLHFAEDWVRFGAVCKSWRICVKQNGNSSCSFLPWLMLPQR
KDEILRRFYSPFNCKSYDICLPDVLDKRCWGSSHGWLVTLGANFEMHLLNPLSGGQISLP
PLHKCPNLNLICTGKSFRDSFVYKVILSASPSSSDCVLFAIYSDNWKMAFTKPGDVAWTP
LSCIHGHVDDAMCHDGKFYAIDTFGEILIWDLTGSLLERIAFPASRDLDNLVYATTYLVE
VNGQIYAIMRLLFDTRIIDTPCLNTWCFKIYKLDICNEKCEEVKSLGDWSIFVGNNHSFS
IPSSTYPECESNCIYFTDDFSGVHYSAVHGYDMGIYRVQNLRVQPLLQQDVSDSAFSLPL
WIIPCFS
>XP_004232171.1 F-box protein At5g39250 [Solanum lycopersicum]
MACEEILKAVFPFLEGIELATCMIVCKQWRDIARDDYFWKCLCSKKWPSICKRSSPPTVT
YYNLFQNFHKRPYRRTVLPPKLSFSDLEFYIDIWTEEKIIFSDVVPGPVLQKGIWIPPPG
ICDVLRFHLEGPEYKMTLPVEPRFTIPLCQTVSVSVLVGRKDTNKVACIIKKSLFDYIDR
TAYRALAYDYLDFSSPMCLFVSGVRAWISLLFMDHGNEGALDVFGIEMDFCDAANSEDEV
LWLLDMLEWK
>XP_004243284.1 F-box/LRR-repeat MAX2 homolog A-like [Solanum lycopersicum]
MAAQLTCVTAINDLPDVILSNIIAVVSDVRSRNSASLVCRKWMVLERSTRSSLTLRGNVR
DLIMLPTCFRSVTHLDLSLISPWGHPLLSPTAFADPFLIAQLLHHAFPAITSLVLYTRNP
LILRILPPLWPNLKEIKLVRWHQRPQLSAGEELSMLFTENCPKLHSLDLSNFYCWTDDIP
VALESHPTVAANLTSLNLLNSSFSEGFKSDEISSITRACPNLKEFRVACVFEPRYFGFVG
DEDLVSIANNCPKLSVLHLADTSALSDARGDRNDEGFTQEDAKFSASTLIEVFSGLPLLE
EFVLDVCNNVRDTGSALEILNKKCPKLRLLKLGQFHGVSMPIESKLDGVALCEGLQSLSI
RNVGDLNDMGLIAIGRGCSRLTKFEIQGCKKITMRGMRTLASLLKNTLVDVKISCCKNLG
ASYSLKALEPIQDRIQRLHIDCVWDSVEEFEDLDGYGYGFDLNVNDGGQASSNSAGSGDT
FECEEDAFTFKQQKRCKYEKVNSHANGHSGQSWDRLQSLSLWIEVGELLTPLTAAGLEDC
PNLEEIKIKVEGDCRLWSKPSGREFGLSTLLYYPMLSKMHLDCGDTIGYAHTAPSGQMDL
SLWERFYLLGIGNLSLTELDYWPPQDRDVNQRCLSLPAAGLLQECVTLRKLFIHGTAHEH
FMMFFLRIPNLRDVQLREDYYPAPENEMSTEVRADSLSRFEAALNRRPISD
>XP_010325132.1 F-box only protein 13 [Solanum lycopersicum]
MASKRNLKRKLLDQHLVFPLDELNQDLLERVLSWLPTSTFLRLTSVSKRWKSAANSPVFH
HACSQIPSREPWFYMVDSSQSSEIKNQQQFVYDAAEMNWKFLTYPSNFIGEKKLNQSNFL
PVAASGGLLCFHNGENDSWEDTAILSKKSPTCPAAQFCTTDDDDDDRMLYFLSKCGNVVA
TEIQKNPCKQYSSITTTTKGDRQEILCFLNSSGKVVACNLTEKHFFEYPRLLPLHHEYSI
DLVECGGELLAVVLSEFLETASLRIWKFDEKEWAWNQVLTMPSAISHEFYSKKVDINCTG
SSEHMFVCISNSGSSDDESCRYFLCKLAENEWTELPACSGKFSCAFSFQPRIEASV
>XP_025886752.1 F-box/kelch-repeat protein At3g23880-like [Solanum lycopersicum]
MISEGRHRRPKQRRLRRRTEISREDSMGCLPEELILAILVRVPVKYLLQFKCVSKNWFNL
ISSPEFVKTHLDFSANDYTRHMSLLQYNALSTEIKYCYVTCLFHEPVIEALDLYCPMKNT
PQSVQISGSVNGLVCLSDGFGRLVLWNPSIRKFKNVFGFLPTKMGSAWFKSGFGYDEVHD
DYKVVGIFSNMVKAYFEAVIYSLKRDSCTTLEDFKPGVTYCGDAKFVHRKLHWITYRRRG
WGISCIDLVEEKWGKLELPSCKEEQELKLGVLQGDLSFLSSNDERNHSDVWVMKEYGVKA
SWTKLYTIRYPENYKLVTPLFTYSKGKILLAFKSSLAIYDPKNDSITYPTVTNVELTDSI
THATYNIDVTSYYSIVEAEICIESLVCPDLPNKY
>XP_019066740.1 F-box/FBD/LRR-repeat protein At1g13570 isoform X1 [Solanum lycopersicum]
MIIVCVLRADNLVITYLCCSCLFSADSHWHCMMPPERRKSGRHRSSIDRLSNLPKNVINS
ILMRLPLQDALMTSILSKKWRYKWCSLPQLTLDDELWEETRALLSPSIKFTKILYQILTL
HSGPLTKFTLSISALRKYLKINSLIYFLSRNDIQDLVLKFSEWNRYRLPPSFFACSQLRH
LTLQNCVICPPPAFKGFDMLNSLNLCDVTISSKLLESLISCSPLLEKLVLKISDTADHLQ
INAPNLRSFDFTGCIKYISLRSVPLLSKLSLPHQKSIEESEKCDFDKFFQLLSALEHLYL
ANGSDQFLVTTAAEIPRRLSSPLNYLKRFNITLRGLADFFVALCLIQSSPYIQDIEMEVY
CLRYYILEKLEASNEVDEVLASFSDVTLNHLRTVQLGGVEGIKVELQLIKLLLTKSPMLV
RMLIDPSRGDNYDARRDKIIAATTIQRASSKANVVVSDAYEDYRDMTP
>XP_004240986.1 F-box protein SKIP16 [Solanum lycopersicum]
MDVERLGGLSMHIILSKLTPQDAASVACVSKRFRNWSSDDLLWSKFCADDLDLSSPIDPL
GNPMPSFKASYQTWREDFNQYPWPLITRVKRCWDRLKEWLAINFPEGLSTLRKGASEEEI
LELEKSLKVKLPLPTRVLYRFYDGQELSSEESSGSAPGSLLGLMGGYSFYDHLVNVSLLP
LHQMIIETKETIRHIGLGNRSKYVVVAASCGHNEKVFFLNCSTGQLNVGTRNLTTEGEVI
PCVPSALISSVHNVKATQPQDAMLLWLEEHVRRLQHGMINVRKEGKVRSISLFPEVPPLC
SLAVTNGVKVRASSVFVPEFSTIQDEYEKSFFAYSIRMSLSPEGCIMNGMAFNSCQLYCR
HWIIRCNDNVVDNVNGEAVIGKFPLLRPGEEEFVYQSCSSQQDSPGSIEGSFTFVPGRLA
DPKGSPFEAVVSRFPLVMPDYIF
>XP_010319176.1 F-box/LRR-repeat protein At5g63520 isoform X1 [Solanum lycopersicum]
MDKPRQKSPATALPPATIDMIGEDLLFNVFSKLPAVDCAAAACVSRSWNVTITRLLSLPK
LSSAVSLNPSLQVAVNDVIDKVLACPIRPQFVIASIGPAFDLDEAHRLSLYELFLQIAGR
FGSQIPVITSISQGIFGQNATTNEFEEVQWDTFDDDDEAHADLGNEIHGALLTVGFLPGL
AIDLIPLSRTLNKFQGNQVLMIDDLVLSVRERSSSRSGSASPVGILLFSDEETDIKFVLE
KFDYAFSTETVIVGDGGSQFLYRGEAAINPSNNKAASSAAVVLLFSRDRGKPPGVGETQF
HVMLSTGISSIGPTYKAVSVRGRSCDYSTWLTAKREAVHGSLDGQTILDQIYDELGGHNN
CPVLYIGVTKRRKCSIGQEKPSWISTHEFHEVLSGDEEYLYVHGVGIRSGDSFRFYHASS
DLARASCNTVANNFRHLKQLLNYECDDHTNSNGVATHKKPVFGGIMFACCGRGKLFFGEP
NVDGSPFLEKFPGVTFSGTYCTGEIARADLCSYEQGSQEHSSISCNLHVFSTVYLVMSYT
PPLPQH
>XP_010326385.1 F-box/kelch-repeat protein SKIP30 [Solanum lycopersicum]
MSVLIEGLPDAVALRCLARVPFYLHPKLELVSRSWQAAIRSGELFKARQEVKSSEEFLCI
CAFDPDNLWQLYDPMRDLWITLPVLPSNIRHLAHFGVVSTAGKLFVLGGGSDAVDPLTGD
QDGSFATDEVWSYDPVTREWSLCASMIVPRAMFACCVFDGKIVVAGGFTNCRKSICKAEI
YDPEKNVWDPIPDLHHTHNSACSGVVIGGKVHVLHKGLSTVQVLENVKQGWTVHEYGWLQ
GPMAVVRGKLYVLSHWLIYRQERETRKMVVSASEFRRRIGFAMIGLGDDIYIVGGVIGPE
RWNWDIKLLSDVDALTLGNERQVWRQVAPMTRCRGTVLGCTLMRI
>XP_004240336.1 F-box protein SNE-like [Solanum lycopersicum]
MVQLENGTNFSINDNVDVLIVILQRLDGGSLGVAACVCKLWCSITRNDSLWEHLCFRHVS
PPPEGVRRVVLALGGYRRLYMVCVKPVLDRLRKWKKGTGFDESEVMRRVWMQHEVELSLS
LFCVDYYERVFLGGGGGAASSSLMFLCNAVNI
>XP_010326925.1 putative F-box protein At5g52610 [Solanum lycopersicum]
MKATRSKNLDKWKQQPKKKSNKISGKRSNEEWNYANIDYFNKLSDDVITFVFLRCTLKSL
SMLRCTSKLWNNFITTPSFIHSHLTQSTQNGPKLVFLQEKCLYRSNSSRLQFVSVDMDGS
KEELYTVTVPDIQLVCSVMEVSFGLVCLSTDCRLYLCNPALQQLCELPEYSVSSTPGYRH
FGFGYLPSRKEYKVVHFFYTTPTMTKRYCYPGMLRVSHLKCEVLTINKFGGVSFNRWKEI
ADRSPCLPLFQGLLVNECMYWCTYSFPRLLINPILSFDFESEKFLVISPPSPFEDYVGLS
MMDLKGVFCLPDVGRLRKSSILDLWILKDKKSCSWVKECSIRLIDFGYNNIKSACKSCNE
EIIFRHLDKVVFYDLKKKSFREMEALSPSYNRYGIYSKSLFSLGTI
>XP_025886294.1 F-box/LRR-repeat protein 25-like [Solanum lycopersicum]
MDLRPYKRVEETNKKMKRVEDQSRISKLPDSLLILILSLLPTKDAFTTSVLSKRWEHLWP
SIDSFFFSCKDKSQRKNFISFVDYVLDHSTCSKIKNFHLNFTHLSKYEQRVGFVDDIVDF
TISRWVPTNEIHMRMTSLITLDLTCCILDKEVVIEWKSLKTLRLNDITLDDDGIVNILSG
CPALEILEFLEFSGFRHMEISSSNLKRLKFENHLSYYNSDDLSLDIFTPHVQHLEISRYM
YDLKCRLVNVSSLVSAKLTFQMNWTWFDQGPDEHQVIKILIEDYLQKLRNATELTFGTCF
IEDIVTTLSASPNPGVSNGQVRVVLLFTPCQSNHISDYPSLSQPQKSHPLIGIFDWVIRL
RSS
>XP_010325929.1 F-box protein At4g00755-like [Solanum lycopersicum]
MKTQVDFVQWLETDMSLNILMRLDDPADVVRAASVSCLWRQFVAINGISKQLCLRKFPQL
SSITCITEPDLRVAERKDESSNSSWEALKRDHIVYASLLQDIETSNLCPSDCMGHAVGAS
STDRYPFESIVNTLAPSNRYGISPSYWSSIGHSDPNAPETLIYKLKADLCCITEINIQPF
EVYFHRGRPICSAKSVRFRLGHLKSSREKSYLLDFPKQQPANDKFIWTYTSKEFQMRQEN
RLQQFKLPEPVLCIGGYLQIELLGRAQRCDIDNLFYICIDYVKVRGRPLSPAFGVQNIEL
SGDFVLEYKREFL
>XP_004237034.1 F-box/kelch-repeat protein SKIP11 [Solanum lycopersicum]
MLEDRSCLVPRDFSRENNNWSACINYSLDMIEVQNGKRPLENNQEDEVVQRKLPKLSDAR
DGKEVVLASPHDQAGDQRHDEDTSSLIPSIGRDNSVSSLIHCSRSDFGAIASLNRSFRSL
ISSGELYRLRRQQGVVEHWVYFSCHLRQWEAFDPIRRRWMHLPSMNFNECFVFSDKESLA
VGTELLVFGKEILSHVIYRYSLLTNSWSAGTEMNAPRCLFGSASSGEIAILAGGCDSQGN
ILSSAELYNSETGTWKTLPSMNKRRKMCSAVFMDKKFYVIGGIGGTESSNALLTCGEEYD
LKTGKWTEISSMSPVRARGDMPATSEAPPLVAVVNNDLYAADYADMEVRKYDKKNKTWAT
IGRLPERAASMNGWGLAFRACGDRLIVIGGPRTMGEGHIEVNSWVPSEGPPQWNLLGRKR
SGSFVYNCAVMGC
>XP_004237208.4 probable FBD-associated F-box protein At1g32375 [Solanum lycopersicum]
MPIKYAARTSILSKQWSQLWYTLPHLLFDHMFFQHVSNYAGGIIRKILMQHTGPILGFHL
VSETRKLSQSYVDRCIVLVANHVIQKLTLDMANDELYTLPVSVFTCAALTHLKLSRCIVK
FPDSNRFPKLVGLQLEEVEIDRPKQTTLILPMLETLELKYCDDVDYVRIVSLKLVNLSVL
STYAITFQCFNVNPIFRKIKHLCLDGSSLKKLGSVCPSDRLDVSLNLQSLKICDLKISVK
RIMCALCLLRNSPNLVELDIDEVVKVDKTVYHTIELFDYLSKAEKKVSEALKLIRTVRIG
KFKGTVTEMYLVQVILAHSSKLERMIVQQKMQKFERSDEILKELKCYHRASPSAEIKYSK
TDSSAC
>XP_004240447.1 F-box/LRR-repeat protein 12 [Solanum lycopersicum]
MDNPSSNLVEMDNPSDDFSGYIMQLPDDCLLFIFQHLDCGSDRESFGLTCRRWLQIQNLN
RRSLQFQCSFTVLNFSSLSQTNTQISTLHLYRLLNRFQNLESLSLSGCTELPDSGLSLLP
HHGSKLRSLHLDCCFGITDSGLSCVASGCSLLVILSLYRCNVTDCGLEALSNSCLALEDL
NLSYCSRISDYGVKAISQNCRHLRAIRISYCRNLTGAGFQGCSQTLTHLEADYCRLEPNG
IRSILSGGGVEYLSVSNLTWCTRVNGLVAISIGFAAKLRVLNFRSSRTIGNDCIMTIAKG
CPSLQEWNLAICHEVKIAGWESIASHCHNLKTLHVNRCRNLCDRGLQALRTGCKRLSILY
ITRSSQISGVALEIFKLARSNVEVKEEEVMCICPHGAFRF
>XP_019069035.1 uncharacterized protein LOC109120099 isoform X1 [Solanum lycopersicum]
MKISQSSRTIIMKRKRRKYNRKFKNNFVNSSINSLPNELLSEIVARVASSSFLDYINVNI
SCKIFNGVSNDPYVYRHISLEKFPIKGCSWKSENEENENKLSLFMRTCMEYGNPEALYRK
GVVDFFRKERSAYAMKYLVKAAEAGHIGAEYVISLIQILMGEEELKSNGVVAIGKMKATK
TKRRELAKFRKNLVDILTNIWILNPIVFFGRKNSNRCSLHHKRSYKNKWRQWPSFDNDED
DEDEELYCYACSCDEEIAHLVNILPIW
>XP_004244002.1 actin-related protein 8 [Solanum lycopersicum]
MAMLLRKVWESVSTRSTSSNSTSTSISTVNSMDRFDQMMMYIQTASTGEFDRIPLDIFIQ
ILKILGPKESAKLTSVCKSWKYIVSDNRLWIYFLQNHHEPWDSTFFSETHLRSGPLRTFP
NSVPELSFMSIYGQRAQVPGAIIIDGGSGYCKFGWSKYSAPSGRSATFLEFGNIESPMYS
RLRHFFSTIYTRMQVKTSTQPIIVSIPICHYDDTESDKAARTQLKDAIHSALFDMNVPAV
CAVNQAVLALFAARKVSGIVVNIGFNQTSIVPILYGKVMHQVGVEVVGIGALKLTGFLKE
QMQQKNIYFGSLYTVRTLKENLCYIALDYEAELSKDTNASFQIGSEGCFTLSEERFKTGE
ILFQPRIAGVRAMGLQNAVALCMEHCHDAELMVDDSWYKTVVLAGGSACLPGLAERLEKE
VCELLPPCMSNGIRVLPPPYGVDSAWYGAKLIGNLSTFPSSWCVMKKQFRHRSRRKFMW
>NP_001234673.1 TIR1-like protein [Solanum lycopersicum]
MAYSFPEEVLEHVFSFLTTDKDRNAVSVVCKSWYEIERWCRRRIFVGNCYAVSPRIMIRR
FPEVRSVELKGKPHFADFNLVPEGWGAYVYPWILAMSRSYPWLEEIKLKRMVITDESLEL
ISKSFKNFKVLVLSSCDGFTTDGLAAIAANCRNLRKLDLGESEVEDLSGHWLSHFPDNCT
SLVSLNIACLASEVSLLALERLVTRSPNLTTLKINRAVPLERLPNLLRRTSQLVKFGTGV
FSADVRSDFFSNLTEAFSSCKQLKCLSGFWDVVPAYLPALYPVCSRLTSLNLSYATCQNP
DLGKLISQCHNLRRLWVLDYIEDTGLEELAANCKDLQELRVFPSDPFAAEPNTTLTEQGL
VAVSDGCPKLQSVLYFCRQMTNAALVTIARNRPNMIRFRLCIIEPRTPDYLTLGSFDAGF
GAIVENCKELRRLSLSGLLTDRVFEYIGAHAKKLEMLSIAFAGDSDLGLHHVLSGCDSLR
KLEIRDCPFGDKALLANAAKLETMRSLWMSSCSVSFEACKMLAQKMPRLNVEVIDERGPP
DTRPESCPVEKLYIYRTVAGRRFDTPGYVWTMDEDAAVSLT
>XP_010324481.2 F-box protein At5g03100-like [Solanum lycopersicum]
MKPNLNLTRHLVRSLHFSQSALTPKLLLLQSPMAKENRFSDLPDSVLIHILSMMCKNSED
SKEVVRTSVLSKQWQFLWKSVPVPLDFYLEENLLDDDMQEMVNFTHRELHYFRSFDKIRK
LELIFDFYKPEDFVEDIDLWIYFATELGKVEDLILECECGYEFPQFAYKNATLRNLDLRF
CTVNPLANVNWSGIVSLSFSNMCLKDGVMKKILSGCPNLECLKLYDFHGLHRLRICNVKL
RKLVIKDFTYDDECGQWLVIIAPHIKDLEILGLCRGIRLRNVDSLVTAVLDFVLNFEEDK
SKRKSRESTCLKYIFHSVAHIKKLELGCWCSEYLSILELDGWQPQPSTWKFLQLSTTLRQ
LDFPGISSYLQSSSHLETLVIDGDNESRVSSLYFCVFHVIKYKTIVSGRRYPVH
>XP_004231348.3 putative F-box/kelch-repeat protein At1g12870 [Solanum lycopersicum]
MEEILVDILKRLPVKSLIRFNCVSKFWNTLISQPYFKKTHLNHSNSRLSSQKLLFVRWDP
NCQFWSGSFTLTEEDIPIFDCTSDSNIKDGIKMYSSCDGLFLIGIWTDSYDEQPSILVLW
NPSTRQSIRLPHSKFSFQMGDQYENADENMGNYSNSISDHDDGLANYDSKNHEQIEDYSS
SSISDYGDGDKGTTYGLAFDSKSEDYKVFRIDMSGNNDNEIFALKNGSWKIIDRKTSGRT
DSGLLCGGELLPFVDGAFHWLGFLSEVCVVSFNISDEIYGEISLPDIVSSELTPFKFDNV
EVQVDVHVGLSVLRGRI
>XP_004232804.2 putative F-box/LRR-repeat protein At5g02930 [Solanum lycopersicum]
MSDSSHGREIDDDSPQISPHYCSNTCDQSDDEPISWKIRKIERPDRLSALTDPLVLHILS
YLRMDEVRRTAILSKRWRLLWTSAHNLVFRCTGKSHYSVTAFITLVDDTLLLSKPNKLNK
FSVEFRYSKKLVKCVNKWMLFVHNKYVEELELYLMTRGADNFYNLPQILYSNACFREMSL
CNCNLVPKEGINWPSLKILVIRKAELNSDIVDAICSGCPSLESLKFSMCYGVNLFKINSE
SVKKLVISGYWQQVHDELDDDDDAELIIDARNITSLEIEGCFHKKIVLLENVSALVHAKL
DFFRTTDDYESYHSDFKIDEDILRDLGDVEKLSVGSWCLQVLHMIETKNSSCPRMRCKEL
TLNSRLTNMEFPGLAILLQSCPLVEVLNISDESAFEEYSVGWSFTWRTDEFSAKKYWITR
PCWVLNLKTLRIDSPWIYEILYFEYISTFLQAVLKNGLVLQKVILPSFTDRTWISPRRHT
IVAEMFVSFPRSSKDAVILFSG
>XP_004237708.1 F-box protein SKP2B [Solanum lycopersicum]
MIGVEDLSLDKLFVNNGSRGGVCKMGGGAMIREWKDIPMELLLRIASLVDDRSVILASCV
CSGWRDAISWGLTRLSLSWCKRNMNNLVLTLAPKFTKLQVLTLRQDLPQLEDVGIETIAN
HCHELQDLDLSKSFKLTDRSLYALAHGCPNLTKLNISGCSAFSDNAVAYLAERCRNLRVL
NLCGCVKAATDQALKAIGYYCNRLQTVNLGWCDKVGDEGVMSLAYGCPDLRALDLCGCVL
ITDETVIALANNCPHLRSLGLYFCQYITDRAMYSLAQSRVKNKHEMWASMKKHRNEDEGL
MNLNISQCTALTPPAVQAVCEAFPALHTCPERHSLIISGCLNLTSVHCACSVQAHRARVL
HPAH
>XP_025888592.1 putative F-box protein At1g19160 isoform X1 [Solanum lycopersicum]
MVKVTRRKQNKQPNKKKEISIRRRKKCSRIVIKDENDNRSDEFDKLPIDVLTCIFLKCGL
KTLSISRCVSKSWNDCIISPLFVFSHRKQEGNAPEFLFVETTRYLPRSCKSKLQFVSLDM
EGRNEDLYTILDYPDTQIHCNGWTVSAGLVCLSTACRIYLCNPAIHQLRELPNSSPSATP
GYEHFGFGYLPSKKEYKVLHFFYLGPPRGLALEIDVARIRCEVFTLSCSGGISNGRWKEI
AEQPPYHPIFRGVLVNECLYWLGKDKIVYVGQPRIMSFDFENEKFISLGFPSASMNCQGL
NLMDLKGSLCVADRVNFRKSSILDLWILKDKVRCIWAKEYSIDFGVRFDPMTLDCFHSTW
NEEIVFRQEVGAMMIIFFYDIKRKTFRQVQRHRAAPISIYWKTCFSLDS
>XP_010326607.1 tubby-like F-box protein 3 [Solanum lycopersicum]
MSFKSMIQDMKDEFGSISRKGFRSRSHRVVQDCTVTIDALRQSCWANMPPELLRDVLMRI
EESDSDWRPRKNVVACAGVCRSWREIMKEIVKTPEVSGKLTFPISLKQPGPRDKLVQCFI
RRNRSSQTYHLFLNLNEVANDDGKFLLAARKCKRPTYTDYIISLNAEVASRGSSTYIGKL
RSNFLGTKFTVYDAQPSNAGAKVSKCRSTRFVGMKQVSPRIPTGNYPVAHISYELNVLGA
RGPRRMLCIMDAIPASSIEPGGLAPTQTEFVPVNVDSFPSLHFFRSKSTRVDNFSSGPLP
SPKDEVLTLKNKAPRWHEQLQCWCLNFNGRVTVASVKNFQLVASLGDGAGQENENVILQF
GKVGEDLFTMDYQYPISAFQAFAICLSSFDTKIACE
>XP_004235728.1 uncharacterized protein LOC101256367 [Solanum lycopersicum]
MYDLGVFLSSDFSFPGHAMAELCPISQNVEEIAKKLRISDSDSGDPTSRLPDHVLHSILS
YLKSEQLFHARLVSKNWHSNTPSYFPLEFDESIFFEKTPTTPAAVIQESHNKFLEWIRSS
LETSQPELIKAEKRVIRVQFKHHENINDIMKLINGIDFHEVYLRFGCINYSIPFIFQSKC
LTVVHLTRCGIHKLLFSDEANFSNLEEVELDNVHITGETLSIFISKCPNIRELKLVNCKA
LRSVMLPKVDRLKKLCVQLVGSYPSITDVQVIAPSLQVFHFVHYNSSNLAVNMDIRACKM
LREFHLECPTFPVGFDHEHFISDFPYLETLIIGPCETSKRVKISSPSLRKLTLMFTQLYN
YNYSRKSVVSVPNLCSFQYVGRTFKSSLAPSGTPKFLKTTGISLVPHVEKINRAWFLQLR
SHLTKLSNRIGLALIIRAQTSFSELGKQGHRLWSIPIGRIPTQVIPHIELLKLDIRLNVP
QESHGCLLKYIIDNLLWMSHPNALTLSMPTSFSAFALGICNEFLISRRDGNCCADTRNKC
WRHFLKDFMVREAVTNEKEELKKFSFVFTWQL
>NP_001333681.1 putative F-box/LRR-repeat protein [Solanum lycopersicum]
MSNAEEKVEASSTAPPPPSPPWVELPAEITIDILQRLGTIEILESAQRVCSTWWKVCHDP
AMWRVIDLKRVVCRSKLAYVLEKICRLAVRRSQGQTFKISIDNFGNERLLSYIASRSSQL
RHLRLVKCYNRLSGGLASAAKNFPFLEELHIYFTSITKDDIEIVGRSCPLLKSFVLHASP
FDKVRTPPSQDNDKAVAIARCMRGLRHLALIENNLTNEGLQAILDGCPHLESLDLRCCCC
IDLEGDLGRRCSQQIVDLKKPRDSTCDYEFDCKIRHYRSFEDYCRSRFSNYNSFIVGDIH
EYDYYF
>XP_010321048.1 tubby-like F-box protein 6 isoform X1 [Solanum lycopersicum]
MKWGYGSKSRCRQSSVVAVAEETEGIDEVFVESCWANLPLELLREVLMRIEDTESKWPLR
RSVVACSGVCRSWREIMKELVKTPEVSGKLTFPISVKQPGPRDTLLQCFIKRNQTTQAYH
LYLSLTQALADDGKFLLAARKYRKATCTDYTISLDANETSKGGGTCIGRLRSNFLGTKFT
AYDSILPYAGAKLVKSRSTRLVGSKQMNSRVPAGNYEVAHISYELNVLGASRGPRRMHCV
MDAIPASAIKPGGIAPTQVDFPMGNSGSSLPMRFLRSKSSRLEKSLSGPIETQREGSLVL
KNKAPRWHEQLQCWCLNFHGRVTVASVKNFQLVASPENGAAGPEHEKVILQFGKVGKDMF
TMDYRYPLSAFQAFAICLSSFDTKIACE
>XP_010317562.1 uncharacterized protein LOC104646138 [Solanum lycopersicum]
MADNVMESKIDVFGEIFSRLPLNCVVQCKLLNQNFKSMISNSEFAQLLLQRHKNTSTQLI
YTEYGEGARRRFNKISLNPITQFESSTPDYMNILASCNGLILIDFHLVSRYCVFNPVTGE
HQLIPYPMAPYPNGRGKISLAVDYPNPNQYKLVTVSSFFENSNMLYKFHLLSSEQPRLWR
EIQLRTNTVQYLAFGSQAVYWRGSLYFLRKDGSVLAFDTNKEEAILIDRPEFLDNFDHTY
GKILIGQSKWLGKVQGSLTLVCAYRMHIVIATYCSTKRRWTVSHKFANFILGPQGFIHGF
PLWIENKQVSFLVQRPLTLNYDLYEHNTNINGYEHAAVLHGVNSLMYYFHPTLASAHHTP
SDDIDADDQELIDANLDDIRRFIIEDIPFQESSSSSSSSSLSEGEEEEGAAAGEGGEEEI
V
>XP_010323724.1 FBD-associated F-box protein At2g26860-like [Solanum lycopersicum]
MNMSAKQRSTVFDEDLFSGLPDAILIHILSLLPSKDVVNIMLIRRFHNLWPFIHTLNFEQ
CMWPRHICGCYARGSRPIYDEKYVNFVRHVLLLHKGPTIHKFCLKLHFRSFYEFWQRTSG
RTNIWQYDILRSEKRMANEIGTWIQFALNKNLKVLDLSFYEHGTDHPHAFYELPNCVLSC
PHLVELRLTYCKINLKRNSELKSLKTLYLDNVLLMEQSINYILSGCPMLEELTLQLCYSR
KGMVLLNSNLKTLKLHIRWFQQRIRISCPTLLSFDMSGAVELLDISNVASIAEVSVKRNL
IFDFNEDNNYQNMSKFLQIFSGAKTLKLCSWLALAFSMWQLNNLPSPTFSCKSLHLQLDF
VIWHLPGILNLLKCCPCLENLIIEITSYDEFTPYNALSWIHLYEFDAGEYRNMVDVPVQC
LIDHLKMVKVAGIVMEKQMIQFLEYLLGHSMVLQKMKIFAKKKAPGKAYETSNPNSLISG
KAHETSHPNSLTSDKASTSNPNSLTSDKAHEYKERLLNAPKASAAAAVFFY
>XP_004233746.1 F-box protein SKIP23-like [Solanum lycopersicum]
MKEKKMKKLYSWPIWADLPEELLVKISKCLKYSFQVGHFRAVCTSWRSAVPLFPLHKRLS
IVPKYIGSKKPQSKCMNRFVFRLDLQQLPSPSPSPTSYLIAVAEQFNGDGQSQLHLLNPV
TGSPIPISSSPSNLLFPREINLNKFRVSILHKSSLMFHPHTNRYLIGKVVYLSTLRQSSD
GRIPKAAAVLGSGKVSLFTINTRERVILNYLMDGLVRDHNLKKPFYHDVVKYKEKWFAID
QYGRGVMVDCCSKVSLVTNPLFHPNRNGYFRKHRSYLVKSSGDADLFLVDRYLDKPSEQT
NYAEQHAATSDDDAKQPEYDMEVRFRVYKFEEEEHYWKEVTNLNDQVIFVGDDASYWSYC
VSAKDFPGCRGNLVYFIDQFRKAGDGDLHDFWDALKHENDYSLGGFDMENAFIGPMACFP
GYTDFFWPPPSWLN
>XP_004231801.1 F-box protein SKIP14 [Solanum lycopersicum]
MSLNREERILAGTKLDNSYFDKEYPNEKLDRFGDFWGLKREIDKVHDHKSEKIEMVSDDI
SDFWDLNCEKGSFPDHKDENSKMGSDDIVDLLPQDPFDMDISTKITGWLEGINKDFGLKD
LGFCTDEIEVDVQLYAEFNIVVKGAIRVHHDVGENSYVSEIDLGEGLPMDVEIEDIMNSC
YWAFRDAAQEDQSGMNDHCDADGGSPSDALYLSLNYLGLRDLLSVEGVCKALRDVVRSDP
LLWRDIQVDYPLSNKITDDVLIKLTDRAQGHLDSVCLMHCPRITDSSLNCVLERNSSLKK
LSVPGCVRLTADGILRNLKVLRSAGKPRLKYLGVNGLFGMTHHHFEEFKVLLGVDSSKLP
STRKPRFLQGGQLSVSSDDDYAIDIEICPICQQLRVVYDCPSESCEKKKSTAQSCRACTI
CIKRCINCGRCLNNCEYEELFSFDNLCLDCCRDCYKEFLDHQERQERITVPLENPVPHKQ
TSCHFFFCG
>XP_004249778.3 F-box/kelch-repeat protein At3g23880-like [Solanum lycopersicum]
MNSDQFGQETMFCSLLPGDIVIEILLRLPVKSLSRFKCVSKPFCFLIENPNFISKHYAKI
TQETPHHILIMGRHHKTLEVTLRLINPLTIHRDIITPPLHFHVPFGMTSEKTRIVGSANG
LICLNLNNHNGVAIVIWNPAIKKFKPIPRSPYVSTLGKLTITDLGFGYNPRNNDYMIVRL
LNVATSRRKYEVEVYTLSTNSWRKITSDGRVLLVIRPFWKPMAPGMIVVKGVAYWVGVEV
RNEEMCSVVVSLEMNSEELKFILPPIEHHGIVVDLREAITLRLFNLNETLALIYSTNLEK
VDIWMNNGFDLWVLDDKIMSWIKKFKVEPIQGFLLESGFWENSKAMVAQERKEMCYDENG
DYVYTKGETKLYLYDVINGDFEIIENHELRAPFQGYSYLESLVDVNGGIHVTNEVDLSKF
LDFDPLLF
>XP_004243873.1 F-box/kelch-repeat protein At3g23880-like [Solanum lycopersicum]
MSDYLPKDVLVEILSKLPLKTLVQCTTVCKSWYSIIINPNFISLHHNTHISTAGRRPLLF
VRHYNMFDRVERYALHFDDEELGESSDADSFEEYLELKCPERSRSEYMRIVGCCNGLICL
SDDYDKFTDTVVLWNPIIRKHVGLPNPSLGYNGRGSCIYGFGFDGVKHDYKVVRVVYNST
ATEDYKLQIPPTIEFLDKLRAVKFLVPPGVEVYSLSSGVWRTISDACPSYILHQNHSVST
FLNGAVHWIASHSSDDDDNGNSNNDCSCSSSSSSSNSKDCSFIVAFDVGNEKFSEISLPD
SVAERNVMKLDVMITGTSLALIEYEKFWQSDYCWIWVMKEYGVVKSWSRLHNIDLRGGFR
NVVGFRTHGELLISARMVGMVSYNPKRRNISYLGIHGTNRSFHGEPFFESLALVGKEDRF
AQQADSNTDVVQEIGSVLNNGQHGTALDNGGDRTVLDNGGDGTVLSNGGDGTVLGNGEDG
TEEHT
>XP_019071178.2 F-box/LRR-repeat protein At4g14103-like [Solanum lycopersicum]
MIDILPDCLIQKILCCLSFKEATRMSILSKTWLQEWSTLPNLEFTINCWEGNINTANTAM
ERYRKGKIPIQKFELVESFANSREDFPLIDKWLDIALENGVKHLSLNFKSYPMPILRILA
AKSLRGLDVQGSMPDSLSTGVVNCKSLRKLSLSNIRLDENIVQALLNSCPFIDSLILGYC
SGKLQKIKSDSLKVLKIHHCKIEEIDARNLVSLDYVGAQIPEIDKIAGESNQLEHSKFGC
INHLNAAWFCKLRKFLSNSPSWSHVSLRFINCCEIKMKDLLMDHIGSTPRVDVLNVNIEW
MNQNFVDALLWSCHPRRLNLFSNVTPTITHFIDHLLFMMNSSHSTSDRSLPWHSQLKEIK
AFDGKNQSLPLISGELAKRIRMEGEKVYFLLHWCS
>XP_010325397.1 protein ARABIDILLO 1-like [Solanum lycopersicum]
MSRRIRRKLTRRGQEKVDYLEVDESLTLDERGIVDWTKLPNDTVIQLFSCLNYRDRASMS
STCRTWNNLGVSPCLWQGLDLRPHKCDSAAAVSLSPRCRNLQKLRFRGAESADAIIHLQA
KSLNEISGDYCRKITDATLSVIAARHESLESLQLGPDFCERISSDAIKAIAICCPQLRRL
RLSGIREVDGDAINALARNCKGLMDIGLIDCLNIDEVALGNVLSLQFLSVAGTTNMKWTL
ALQNWCKLPNLTGLDVSRTDIIPNAALRLFSSSPCLKILCALYCPALEQDANFVSNNNRR
GKLLLSFFTDIFKEAASLFADTTNKERNVFVEWRNLKTKGRKMDAVMNWLEWILSHSLLR
IAESNPQGLDNFWLSQGAYLLLCLMRSTQEEVQERAATGLATFVVIDDENASIHGGRAEA
VMRDGGIGLLLNLARSWREGLQTEAAKAIANLSVNANVAKAVAEEGGISVLAILAKSMNR
LAAEEAAGGLWNLSVGEEHKAAIAEAGGVKALVDLIFKWSISGGEGVLERAAGALANLAA
DDKCSMEVAAVGGVHALVKLAQECKAEGVQEQAARALANLAAHGDSNSNNAAVGQEAGAL
EALVQLIRSPHDGVRQEAAGALWNLSFDDRNREAIAAAGGVEALVTLAQSCSNASPGLQE
RAAGALWGLSVSEANSIAIGREGGVAPLIALARSDVEDVHETAAGALWNLAFNPGNAFRI
VEEGGVPALVHLCSSSISKMARFMAALALAYMFDGRMDGVAVVGTSSESNSKSVNLDGAR
RMALKNIEAFILAFSDPQAFSAAAASSVPAALTQVTESARIHEAGHLRCSGAEIGRFVTM
LRNSSSILKACAAFALLQFTIPGGRHAQHHVRLLQNTGASRILRAAAAAATAPIEAKIFA
RIVLRNLEHHQIESST
>XP_004230571.1 tubby-like F-box protein 8 [Solanum lycopersicum]
MSFRSIVRDVRDSIGSLSRRSFDLRLSGHPRDKSHGSFYDLSDQPPVIQDSCWANLPPEL
LFDVVRRLEESESTWPGRKHVVACAAVCRSWRSMCKDIVRNPEFCGKLTFPVSLKQPGPR
DGTIQCFIKRDKSNLTYHLFLCLSPALLVENGKFLLSAKRTRRTTCTEYVISMDAENISR
SSNTYIGKLRSNFLGTKFIIYDTQPPHTGAHVPPPGRTSRRFTSKKVSPKVPTGSYIISQ
ITYELNVLGTRGPRRMHCVMHSIPDSALEAGGSVPGQPELLSRPLEDSFRSISFSKSLDH
STEFGSARFSDIAGGSTNEEDDNKGKPLVLKNKAPRWHEQLQCWCLNFRGRVTVASVKNF
QLIAATQQPAAAPTTSQPTSQSDHDKIILQFGKVGKDMFTMDYRYPLSAFQAFAICLSSF
DTKLACE
>XP_010327435.1 F-box/kelch-repeat protein At3g23880-like [Solanum lycopersicum]
MESEVERFHRHPKREKLTKCVEFPSIFPEELITEIISRLPVKSLLKFMSVSKSWLSLISS
PEFINTHLTVYNNNDQRHHRLMLGFSMHCYKLRECSFSSLFCNPVIELSDFNYPMKVEYD
EGFSPVGSINGLICLVHGYHSPKHLFLWNPSIRKYKKFSNSRPKFRYDACMYGFGYDELH
DDYKIVGIFCIYGRSLHIDFKIYSLKGDSWRMIPYSHGGMCFSRRSVFVNGKLHWTTHSF
DQSVCKGGGIVSFSLAYENWGKVEEPCYGGKESISDLGVFGNDFCGFSHHLAIGVDVWVM
KDYGIKESWTKMCTITYPKLERDIYFPSVFLSNNGDVLVGYGSMFILYNPKDDSFKYPKV
INYSEWQIGEIYIESLISPLST
>XP_025886081.1 putative F-box protein At1g67390 [Solanum lycopersicum]
MVDMNNRGTKLVIDENDIDKISNLPMDILDKIFKDMSFLELVKTCVLSKKWVHFWAMHPI
LVLDGDFFRKISGNIKLIEDGFSGLIDKILFQHVGSIVKFSLDLSTIYYNNNRDLGHWLI
CVTKYFPKRFDQSIPYHLEHITLCVTFLDLNQVYDILALIRRSPNLRSLEIDVFNTLRER
NIGEVIHYLEDPKCIDQQFEKLEFVELRKFEGTHFELIFLKKILGYSPSLSRIIVEPSDD
IDVAEILDLYEELMMFLKASPTVKVVVAPHG
>NP_001288366.1 S-locus F-box protein type-11 [Solanum lycopersicum]
MTNGIVNKFSKDVLMYLILKLPIKSILRFKSISKSLYNLMQSSTFINLHLNHTTCTKHEI
ILFKRSIKEGHNEFRSIMSFLSSYHDNDDFYHVSPDLDVPHLTSTTSCIFHRFIGPCRGL
ILLTDKVETVLFNPATRNYRLLQPSPYDSPLGFHRSINGVAFGFDSISNDYKIIRLAEVR
GEPPFYCYTVVQWRVEIYELSIDSWRDVNHGDLPLPYVHWYPCAELFYKGASHWFGNGRS
IEMLAFDVSTETFRNIKMPHTCHSKDRKCYALVVLNEYLTLVCYPYPGCKIDPAIDFMEI
WAMKEYGVIESWTNIHIIPPLVIESPLAVWRNHILFLQSISGHLISCDLNSHEVKELDLD
GWPESLRVTIFTEGLTLISKEIQHNSTQLQ
>XP_004232539.1 F-box protein SKIP23 [Solanum lycopersicum]
MEQQTVGSGRYVPWSDLPKELAERIGSCLDTQIDVLRFRSVCTTWRSSLAPFKTVPHFPV
EIPYPLDDRNIYKGRPGYYLIESTVYIFQPLDGDSIDSPCKGWLIQVIKTADGKLKVLNP
LTGREIQNHMPKVLNLLDFRVSEVCKSYHVQYYIPSKPLFSDYDVGYVRKILLLMNHNGG
SEKDSFSLMAIDRDNRLCYLNSGNDKWTKLKNSSSYIDDIIVYKGNFHAVDRYGETMKFD
SSFSETTVASRFYGETTKIDSSFDEEVASRLSGGKKKKRLVESGGQLFLVDKSSDFGKDA
SHEIKIYRLDEKQYEWIEVHTLGDRIFFAVSDCCFSVSSRDFGDKYGRGNCLYYAKGSMY
FNDEDSDDDFGMCGCCCPLDDDVVGGDEISYPISNYGDSTSISNGDHRINASTSKSGEVV
VDRYKGVFDDNTYVFTIEDGKLGSLLSSLDYAEILWPPPSWLNGEDEPHPHDHEIAESLL
SIHKQG
>XP_004242880.1 F-box protein At5g07610 [Solanum lycopersicum]
MSVTFLQELPGDQPADSPAYLQGVSGNQPAVLPSQGVAGDEPAVFPASLQGVAGNADLLS
EILLWLPPKSLLRFQAVCKDWFSIISSRTFRQLHCRRKLTSGKVDGLFFCWWVYGNNYVD
FIPLNGIPKNQKGMIPSTLKNIAKSTSSKIEQLHSCNGLFCISFNLGIENFDYYVYNPST
NQHRLIPLPYLGIKAYEIVVMNLAFDPMVSDCYKLLCVMKLNGVYEISVYSSETEVWKNC
MDTEMKILDANQHFLGQGVFLNGCMHWVSEMSSFLRFDLDSMCFRDMPSTDLPIGVLKRS
IRYFGESVGHLHLIEIHEFRSMSFEVLEMEIDYSKWFVKYRVDLSYMHTTHPLMLSEEVD
LLDVNGGTCNVVCVVVNEKEDTTRLLVTTPDVIVEYDAHRMTIKEVADIEIAKIPVIWED
VSVFEWYDTHQYVETMASV
>XP_004248467.1 F-box protein At3g07870-like [Solanum lycopersicum]
MAADSDSFYFPLELLREILLKLPAESLIRFTVVCKSWYSLITSFPFISAHFAQTSHSETL
FVRRYDSSRNREHYLLFEDSKNRPFNLNFTSELYFPFSCPLGYFRIVGSCNGILCLSDDL
FGELRSLILWNPSIKKFIILPMPSINPQSPHMFVFGFGADLRESDDYKLVRLVYRKTDDV
VYKDPPEIEIYSINSGVWRRVIGVEIKHCVVEFMWSQVFVNGVVHWIAYDVVANGGELRS
LVMTFSIADEVFGEIMLPDALVGVIATNLSVLLFEESLAVVKYEREIDVASCEVWVMNQY
GVSESWSRLYSINLVAGMERVVGFRKNGEVLFSTRSSDLVSYDPNSGQNRGLRIQGSSRS
FYVQNYMESLILLKGNNVVSRGLLE
>XP_004247680.1 putative F-box/LRR-repeat protein At3g28410 [Solanum lycopersicum]
MGTADMLSICLIRKILCYLSYEEASRMTILSKTWLLAWLDIPNLVFTVSSVKTITTVDHV
MERYKNGNIPIEKFELHNSIKSKHIFPVIDRWLDIALQNGVRHVKYIDVEIPTTYPFPIV
KFFEANVLRELVLKGCNMMHFNQVVTCHSLRNLSLSLVLLDETILLTILNSCPFIVELSI
GYCTWLKNIEIRNLPNIRSLVICNDEPLKIQAPSLERLYYSSSYLNKLNIVEHKNLKTLD
ISCAEISDVYLNHLISIPYSLEKLILANIAFGRFDICRSQSLKVLKIHNCKIIGEIDAPN
LVSLEYKGIDIPQLKFAQESRKLRRSRMILYPLFDVDASWFCQLRKSLSDSISWSQVTIY
FYKCEEINVIDLLLQSRVVIPKVDILDVNFSKPNWEFPTFIDALLWSCHPRKLDLQSTSA
IFTCFMNRFTQMKNLRHGRLKEAKAYKFDQKSQSWHAVEHKRGRDLSIRTSSKSKKYFFL
LDW
>XP_004238085.1 F-box protein At3g12350 [Solanum lycopersicum]
MAKPDEIHTISLSFTDFPEDVQLCILSFLTPSDISNFACTSKRFVSLCRDDPRLWFSMCN
RKWGSKTQINKWGNGKISYKLLYNTLLEYENLIGFWRRSGAESDSPLIFFEWGPFHIAGS
RVKPSRNGTYEVIKLPFLWMGITSKGEIVNYLDPVGKVELSGNVMNLDDLGVVESELVPV
NVNFVGRTHVVVEENGTAFGYSCNSPQNRGFKKVSSSGNMREEEYEDLCVSPGSLPDRLM
SDIYQYFANKTSPGGNGSARRQRRRERERQGRRKWEPEDYVKIVNCSPTPARPLQGLWKG
FRDETTLEFFLVSYDDIGGIACRRLVELCKPFSAYAPVFWTSNTTFIESPLSSEEENIYE
GRMHIQPLAEADDLCDILPSADKRVILCMLCMNSSYDLVIPDLAGSTVNPRQAEGRIWQY
ENGTFGFGFLRDNYVIDLRCIAQNGRILEAAYISGE
>XP_010321175.1 putative F-box protein At1g32420 [Solanum lycopersicum]
MEGEKQALNTPQSNQKRCRRSIHDFVDDIIFEILTWLPAKSLMRFKCVSKSLNSLIRYDV
NFVNYHIARCSIYRPRLLFEVRIKIPYLIPHHTNIGKSTAHLEKFPLQLVGPLNYFHHRE
NFHICSNHCNGLVCLYNRKESQGYLYNITTGEIKALPFSLGYKSDWVFARLYLGYDSNIK
RYKLLRDRIYYKKRPCLKIRTLGTNTSWRRICDENSPSKLYNCYCDCVFVNGVFYWTSRD
LNTITYFNVTNEKFGSLSPPHKSRVSEIQTALCGKLIVYPPDQPKNCNLVYDEVNKVFTK
FQYDSDAVEEKLAFLEAENVDKRTMDPKSILATSSLISNSTYLVFSYDFGSRHVSRFVEN
IIPLNFIIND
>NP_001294886.1 tubby-like F-box protein 8 [Solanum lycopersicum]
MSFRSIVRDVRDSFGSLSRRSFDVRLSGHQRGKSLGSFHDLSDQPPVNQNSCWANLPPEL
LFDVIRRLEESENSWPARKHVVSCASVCRSWRIMCQEIVRSPEVCGKLTFPVSLKQPGPR
DGMIQCFIKRDKSNLTYHLFLCLSPALLVENGKFLLSAKRTRRTTCTEYVISMDAENISR
SSNTYIGKLRSNFLGTKFVIYDTQPPYTFANVPPPGRTSRRFYSKKVSPKVPTGSYSIAQ
IKYELNVLGTRGPRKMHCVMHSIPASAVDVGGSVPGQPELLPRSLEDSFRSISFSKSLDH
SAEFSSSRFSDIVRASSSAEDDSKVKPLVLKNKSPRWHEQLQCWCLNFRGRVTVASVKNF
QLIAAHQPPAGGPTTSRSSQSDHDKVILQFGKIGKDMFTMDYRYPLSAVQAFAICLSSFD
TKLACE
>XP_010317370.1 uncharacterized protein LOC104646071 [Solanum lycopersicum]
MDGRSKIPYLPADIINSILLQLPVKSLSRFKSCCKSWHCCIDDADFIKSHLRNSSVDISR
QKFVLVHLKPSPSTYKFEIVSTEASINADSKYLHSNQVSLNSVIHRMSHNREVISFHLVD
EKFTVTAVPKACGEQPTLHALGDGMCVFTTVGEESLIWSLEKDRWNCINKFHTLPSLIGM
PIWPDVKPYTVGLFLFVKENGNILWRNHDGPFIEYHVRKNEYTEFQSIQIPPLVSSKALY
VESLVSLKIPWD
>XP_010312750.1 F-box protein CPR1-like isoform X1 [Solanum lycopersicum]
MRRKIKNKGKLADSSSALEIQKQKMKSIATPKLEVDLSNQILISSGIDAIQKFNQLSKGK
SAVEPSNDNTDQMDVDAMAIHFSEVILMDILSRLPVKSLLRFKCVSKFWEKLISDPYLKM
KHLNRAKNDQDSQKLLTSLSCRNNGICSMYCCPLSPVQLVEDVQKLDFPSNPTPFPCTIH
CCYDGLAVMEVPGNLNEDTTFLLWNPSTRESIELPSPEFRLNKSSCFGLGYDSTSGKYKI
VQIFQHMDLPCEIFVLKGGSWKRSVKHPHGIYSLMFAVQFLTFAHAAFHWIAMSRNHAVM
VSFSILNEVHGEIPLPEEFSVTDVIGVTLLDGMLSLHSNRPCDQSNSTIKLWVLKEYGIK
KSWIPFLSIEDPYIVYAIPKYRFPDGELLFRCFVGGSLRTRSGPFGAWPEGHTLLEAHPF
TESLISPRSPVFGVQCDI
>XP_004250207.2 F-box/FBD/LRR-repeat protein At1g13570-like [Solanum lycopersicum]
MPPEISDLPENVINAILMPLPLRDAVRTSILSKKWRYKWCKLPQLTLDDELWKTTDSLLS
PSIKFTTIMYNILTLHEVPITHFTLSMSKLKKYPKICSLLHFLSRKGIQHLVLQFSEWNR
LKLPSSFFTCLQLSHLTLQNCQICPPPAFEGFNMLISVELCHVSVSSRSLESLISSSPLL
EKLVLKFFDSMNHFEITAPKLRSFDFLGCIKYVSLKNSPHLAKLSLFYGESFEESEKCDL
DNFFQPLLALENLHLEYGSFQFLTASLPRRLSSALNNLKRLYVSLDELADLSCALCLIRS
SPCLQHLEVQVSLESDNKVNEVSASFSDVTMNYLKKVKVVGVIGTKLDMALIKLLLAKSP
MLVKMLVEPDLQLVDEEKGVKILAELTTFPRASGKAEVECQLERK
>XP_004248571.1 F-box protein At4g00755 [Solanum lycopersicum]
MESRADFVQCLGSDMSINILACLNEPVDVVRAGSVSRLWHHFVITNGISKKLCLKRFPQL
SGIARITEPDWITTEANGAGSNNSSWDILKRDHNVYASLLHAITTLNTCQCECIAYAVSA
SSTDRFPAESVANTLTTRRYLGGHSYWSSKGHADPDSPETLIYKLKADLCVISEISVQPF
EAFYQPGQPIYSAKSVRFRLGHPKNSLDENDVLQMPQQQAADDKFIWTYTSEVYPMEQKN
CLQQYKLPEPVLCIGGYLQIELLGRVQRQHSDNLFYTCVSHVKVMGGGPLCPAFDIDILE
PSGKFALKYTPGVLRWMLPSFSENSNMSPMPAEEEAVENVGVMGFLLQAYHGGIEPMVWD
EPMEWDDNDEEMDELGVL
>XP_004241061.1 F-box/LRR-repeat protein 4 isoform X1 [Solanum lycopersicum]
MRGRDWINQILPDELILDIFRHLESKSSRDACALVCKRWLRLERLSRLTLRIGASGCPDV
FIKLLARRFVNVRNVFVDERLSISLPIPLGRRRGTDHSVISALKIHSLAETNGTEDNETE
SYCLSDAGLAAVAAGFSKLEKLSLIWCSNVTHVGLRSIAEKCIFLKSLDLQGCYVGDQGL
AAVGEFSKQLEDLNLRFCEGLTDAGFIKLVDGSGKTLKSISLAACAKVTDTSLEAVGSHC
RSLESLSLDSECIHDKGVLAVAQGCPQLKVLKLQCVNVTDGALQGVGTCCLSLELLALYS
FQIFTDKSLCAIGKGCKRLKSLTLNDCTFLSDKGLEAVAVGCTGLTHLEVNGCHNIGTYG
LESIARSCTHLSELALLYCQRIGNFALSEIGKGCKFLQALHLVDCASIGDEAICSIARGC
CNLKRLHIRRCYEVGNKGIIAVGENCKFLTDLSLRFCDRVGDEALVAIGEGCSLHHLNVS
GCHQIGDAGIIAIARGCPELSYLDVSVLQDLGDMAMVELGEGCPLLRDIVLSHCRQITDV
GLSYIANRCTLLETSHMVYCPGITAAGVATMITSCTNIKKVLVEKWKVSPRTKRRAGSII
SYLCVDL
>XP_004249952.2 putative F-box protein PP2-B12 [Solanum lycopersicum]
MICDSKTHSMEKKKIENESNDRLSMLPEECIVTIFTFTSPSDVCRFSLISKFLHLTADSD
SVWAKFLPSDYLSIIAKSETPIPNFQSLKDVYVYLVDHPLLIDEGRKSFSLDKWTGKKCY
FLGARDLIISWGDPLEHWKWISVPESRFPEVAKLELLWWFQILGTIRAGVLSPLTSYTAY
LVYKLEDYYSYGFDDRKVEISVEFIGDKSANVRFASLNPDHPSNMELDHKPVPKLRDGGW
FELELGNFSTENEDDCIEFTIEDVIPDFHAKGGLIVEGFEIRPTMPTIA
>XP_004251236.1 F-box/kelch-repeat protein At5g26960 [Solanum lycopersicum]
MSDSCNSRHFSWLMKSCFPNNQHPPPHHPTPIGTTTILPTGTTIAELPDDLLLECLSRVT
HSSLPSLPLVCCRWSLLLDSPTFHLLRQRNNLLRLTLFAVSVSDGALCTASYRLNNDCSW
KICSFTPANDPVFEHGCFYSLFSHSRLSVIGRKIYVIGRTAMLRCDTWTGLVVPRQGPVF
PRKKFAAAVVGGKIYVAGGCARAAAVEEYDPMTNTWSVVAKAPRKRYGCVGASVDGVFYV
IGGLKLGGAAGNEMLVARGSRASDAAHVYASSMDLYDTVNGVWLKSRSVPGGGCVVAACA
TAGEIYVLSSHAVELSFWKFNGSRKSTGFGDWCRIKSPPLPAQVRLDSTVRFSCVGIGEK
VVLVQVNGCIDDLLRRSGRIERGMKEGLVLVYDCVAGEWSRAADLPEVIRRSACVCVEC
>XP_010313225.1 F-box/LRR-repeat protein 3 [Solanum lycopersicum]
MDSALLLSVLNEDLLIRILSFITHDSDRKAFRLVCKAFLRVDSFHRTHLRILRPEFITTL
FSKFPRIYSLDLSVCPQIDDGAVSMLLGYGLPDWSRRLTRLVLSRTTGLKSAGLEMFMKS
CPVLESIDVSYCWGFGDREAAALSCGGSLRDVKLDRCLGLTDVGLAKIAIGCQCLEKLSL
KWCIEITDLGIDFLSKKCTQLMQLDISYLKVTSVSLHSISSMEKLKLLTMVGCSIVDDEG
LHHLGKGCPSLQALDVSRCDRLSSSALAFLINGHPSMLQVYASHCFHEFPTEVIQGLKDL
KNLKTLILDGAPVSESFFKIINFNCKYLVEIGLGKCKGVTDKGILQLVSGGVNLNILNLT
CCSELTDNAISAITDSCRSVLCLKLECCNLLTEKSLYHLGLHCSLLEELDLTDCFGVNDT
GLYYLSKCTKLICLKLGLCTNITEKGLYCVARNCSEIRELDLYRCNGIGDDGLYALSSGC
KRMQKLNFSYCSEVTDRGLECLSHLPELSDLEMRSLLNVTGTGLTALAMGCKKLAELDVK
DCTSIDDSGFMALAYYSRNLQQINLSHCAISDVGLCMVMGNLTRLQDAKLVNLHNVSTNG
FEVALRASGVRLKKVKLIASLRLHLTPDIVKTLRARGCRIRWD
>XP_025886554.1 F-box only protein 8 isoform X1 [Solanum lycopersicum]
MVGRRQLPKDLLVEVLLWLPVESLVRFKCVSKHWYALITSPSFVEMHFRHKRNHVHLFIC
NLTLTRESHSIDFSLLPTNIVQGVVPEQKTVHQLQCTSDFWSIIGPVDGLFLVENASFFD
EGNAHLALWNPATREVWPLPPASFESQPFRDHDDQFALGFDPLTQDYKVLYVRTFWDEEG
LGISPDFFVSVYSLHNNSWKDLRPDFPDCCNLHKSIGATHLNGVYYWICGLRDNIFRMCT
FDMGSEQFGEMQGPYIPYTQWGKLMLRGDSLAILVGGFGRQMTSVYDVWEMNLEGSWTKV
LSVQPQIGAHKPRNVWEEDKMIFQIAETSQLVVYDPTTRQVIDLGFQLDLIIGRSWVFNY
KQSLVQLKRKNDSQG
>XP_019069655.1 F-box/FBD/LRR-repeat protein At1g13570-like [Solanum lycopersicum]
MPPKEKKRGSRALAPDILSNLPDNIIDAIVMRLPLRDAVRTSILSKMWRYNWCRLPVWTI
DQAFWDMTNNAISPTTRFTNIIFHLLTLHVGPISKFTLSVATLGNCSKIDNLMYFLSRNG
IQHLVLQFPRGNLYKLPSSFFTCSQISHLSLQNCLIMFPPAFKGFEKLVSLELCDVTIPS
KFIGSLISCCPSLEHLVLHSTITNHIQIRAPKLKSFDFTGKLIFLSLEGVPLLEKLSLVD
TGYSGKAGKCGIAKLLESFPALKHLHLDYFSVRFFAGEVPKMLPFALNSLKRLHLSEFSL
DELDVASCAFYLIKSFPFLQEIEIEVYDDWVEPAGGDVTNEILEKVNSLSDVTLNHLRVV
HFAGITGTDPEMQLIKFLLAKSPMLTRMLIKPSVGDDTPKSRIEVLAEITQFRRALPRAE
VVYKLS
>XP_025883690.1 F-box protein At3g08750-like [Solanum lycopersicum]
MDGCMANSPEDIVKEILLRCLMKSLLRFKCICKNWCALIKTPEFAQGHLKNRSPPQLLIY
DNGDIDDDDDLFITLISEEHPRRFIGMKQLFGSVDGLFFMVGEIDREVSCSLWNPATREL
RPIHLPIPIATIHDAPVFEFGLDTLTYDYKVVYFHINNLCEHYASAYSCSRDFWRIFKPK
IPYFTDVKHTFGTSYLNGGYYWLLTGERPCNYTIILFDFGSEMFTEIEGPDHQLVDTNML
GLMSVDSSIAILNLNPSTIFAYDIWVMIQLGVWNKLVTFQCFFRLKSCYDNSLIFATKDS
QLVSFDVRTNKTRHLGFQHAALRKDAECDGDCGVFCYKESLVKIEQRDDEDLDH
>XP_004229841.1 F-box protein At4g00755 [Solanum lycopersicum]
METRFDFVQWLDTDVSLDIMMRLIDPADVVRAGSVSRRWRQFVISNGLSKQLCVGKFQQL
SRIAWIAELDLSASEAKDAGSSNSNWETLKRDHEVYSSLLQAIESSKSCRNDCIGYAVSA
SSTDNYPDESIVNTLIPMDKYLNRPSYWSSTGHSDPNAPETLIYKLKADLCVITEVFMQP
FEAYFQPGKPIYSAKSVRFRLGHPKSSKDESDLLKMPQQQPADDKFIWTYTSEEFPMTQE
KCFQRFNLPEPVLCVGGYMQIQLLGRVQRQEMDDLFYICISHVRVVGRPLGPAFDVEVLE
PSQEFVLKYNRDVFGCMLQSLTNGSHQDSNVPPTLSDDLVVDAGIVEFFLQNHHPGFELM
GWGDDEEDDDEMDEVGVF
>XP_004230266.1 F-box protein PP2-B15 [Solanum lycopersicum]
MVGEDVFNELPEDCISSILSLTSPKDTISFSLVSSFLRLVAASDFVWQTLLPSDYNKIID
KSVIPLNYSSKKELFIRLCNSILIDGGKKSFALEKSSGKKSFIISAGELSLLYGEEPDHW
TWKSLPESRFSKVAELKVICKLEVKAKLMTSMLSANTNYGIYFIMKITDRAFGLSSVPVE
TSVEIGNQKDVHTATLDHRKDEKDLPEGKQRYERVPYKREDGWMEIELGEFLNSGDDDED
EEVTVSLKEVKGCHVKSGLVIEGVEVRPKHY
>XP_004252902.1 F-box/kelch-repeat protein At3g06240 [Solanum lycopersicum]
MSIFNGGHLPQELLINIFCRLPAKSIGQLRCVSNPLNSFLSNKQFLKAHFTSIIHFQEPQ
KHILLSHSGSFQTITFKNNGVFSNSININPTPSDQFVDICGSCNGLVLILNKDDSKVVIN
PTTLDFKKIPNSPFALDPIGSFSMYGFGYDYVNDDYKIVVISRYDHDNEYEPDVLDMFMD
IYSLKVGSWKRIKSSPYDHAVPELASGVFVNGALHWLASKKPDYVSVIGAFVLSDEEFVE
VVAPSSLDEGKFVFNKLVVLKGCLCMAVDYLEGNGNRIDVWMMKEYGVEESWTKFCVDGI
DFYDFLKPLCFIRDDEVVVNVDGEKLMVYNLEEERSRDLEVDGILDRFDSIGTFVESLVS
PIDPNLFEI
>XP_010318128.1 F-box protein At5g49610-like [Solanum lycopersicum]
MGDEIDDIEFARQMLSLKENKYEENKSGGMKQVVKKSHKISTPSDLPDGILFHILVKIPP
KDIHKYVMRVCKSWKEIVSESFFIEKNFMESKTELVIQSGLGRRMKTKLIEIRKEFECES
REVGLSKLSKIHSSCDGFLLMSEPGNNGMLQIINPATKFCLTIPRCPSHCQHKACSAALV
FDSSTKQYKVVHVVTDSYGFEIFNVSSDDDELHWERVSSPWEDLNDRPFNPINFHWKNPV
SINGRILHWYVDSAEYFITMQVKEEKFSRTYLPERVKQINKTKNYALVELYEFLSFINCD
SEKTMNVWVLEDFRRKVWFKKHTIVAELTNYICPYKSSRQDERRMPRFWNLVVVAGARNG
EVLIIEHKKNSSVFIYDTKSKVMKPVSSNMKKLESFVPHKDGLFRIMKSIA
>XP_025885977.1 uncharacterized protein LOC104646557 [Solanum lycopersicum]
MAYEDELFIITQTAAEDNSPNLVDPALQLPHHILHYIFSYLTFHDLFHVRLVNKNWYLNT
PTYFKIHFNECLFRDKNPTYYSLNQFELWDSIRSSIDTIKNKLINAEKRVLHVEFINGKR
VRDIMKLLEEYNFHEVYFRTTEYEYNFPYILQSKCLNVLHLNKGYLDKHVLCDEVTIPTL
KELKLKYFNLSEETLSKYIHKFPNIRVLSLVKCYLDKHGLCDEEVTMPTLKELKLEWFNL
SEETLSKFIHKFPNIRVLSMVKCWGINSIVLTNLACLEKLYVNVSDSSSFTNIPSSFTNI
QVIAPRLQVFHFILRNKYPESKNVVTMDIRACKMLREFHLNCTRFPNGLDPRNLCSDFPH
LETLLLGPCRTKKKPIRTSVRKLILSIPKMYECTRKTLVSSPNLSYFQYKGITFQPYLAP
SKLLETNYTIVLVPKLCEIMTRAWFLKWRSHLENFSNHNTTLEIRIKTSLCHPSSKPSGR
APTQPLHYIKHLKLDMNKLKYQEEHLMRYIIDNLLWMSHPNTLTLSIPTSFSKTALGVIK
KLYGRRNRNCCSSTQDKCWRHFLKYFEVKEEEEETKKHPGASSSLYPWKVKEDEKTLTKL
TFIFFWKQKINS
>XP_025888441.1 putative F-box protein At1g49610 isoform X1 [Solanum lycopersicum]
MVKRIMAIEDGLSDFPEAILVHILSMLPDGKEIVRSSVLAKRWRYLWRSVPISLDFSHPE
NAYFGRPELGELEIFDFVNSIHRELLYWGSGQKIRKFKMAVNFSAPDRFDKDIDLWVYFA
MKKANVEDLTFECFSGYKLPQFAFESPLVRNLNFQYCKMKLEPSVNVNWRNLVSLSVGYV
KLTEGVMRKILSGCPNLECLLLDFVWGFDRLEISNVKLKKLTLNSYETSDGDVWLEILAP
HIQSLVLLGYSSGIRLENVASLVTAFFRIDFMFDFGEVEILDQREISCLKELLHSVAHVK
NLELSHWCIECMSKLALEGFQYQPSSSRFLKLHTNNEELDLPGICSVIQNSSNIETLIID
WHHQDRGYLYAYSFKDNERQNWTFETHKFNCPLLHLKTIKFINLVGPLSVNKFVLPLVKY
LLENAIVLEKFEIAARCNEIAVCLDQIRIEQKLLSFPRSSSHASVTFTNQRAQLCQK
>XP_010312694.1 F-box/FBD/LRR-repeat protein At1g13570-like isoform X1 [Solanum lycopersicum]
MPPKRRKHCQAVRTSILSKKWRYHWCRITELNLDSRLWETKMDKLYPTVKFTKIIYQILS
LHEGPITKFSLDIAALKSCPNIDNFIHFLSRNDIQQLVLELPWGKMYNLPFSLFTFSLLS
HLTIHNCVIHSPSDFQGFDKLISLKLCDVTIPPELLGSLISQCPLLDNLELEISEDSLSD
VIEINAPKLRSFDFTGNITFICLMNVPLLAEVSLSLYQGSSMEADNFFFAMFFESCTALE
RLFLHFNGSEIEPEDDDEVAMRLPFDVNCVKYLYLRFLILEESYDLSHVLCCIRSFPYLE
YLEIQVGFGDAGSVESLELEHFTDMTLNHLREIKVERFEGTPPEMQLVELLLAKSPGLVR
MLIDTWIPDDTIVSRPGAFTEVSKFWRASPKAQVVHKS
>XP_019067204.1 F-box/FBD/LRR-repeat protein At1g13570 isoform X1 [Solanum lycopersicum]
MNQDGVSVAVEGDIEDRISVLPRNVIDCILELLPIKEAAKTCTLSKSWRYIWSELPKLVL
YYEFCDELIDESESKFREVVDGIMLLHMGKIVQFDLDVRVEDLASYTAIDRWVLYVTRNS
VKKLHLRISNIDDRSYALPPCVFHCSTLTQLKLARCSFKPPDSFRGFPNLVTLRLASVTF
SEHCVIKAPLLANLTLNCCDGMQYLNIVSPVLKSLYVCYPHSYIALNCFMNCKNLRDLGL
VFSKVVNNPKHDHRSTLMKLLDSLPALEVLLLDSLFIELLSADVVLSSAPPFILNCLQKL
SLSVDFGKLGHSSCVLQLIKCSPNLSELKIRVKGTDDNVEAFVKCLMTPDCLQLPLNKLE
YVSFYGFASPNCVQAFAMLFIFQAPSLLRIFIEQPIGTKSSKDLSDLPRASSKVELVIR
>XP_004250489.1 F-box protein At3g07870-like [Solanum lycopersicum]
MILDFFTWLGSLVETICKGSNVVDDDDNRFERLPDCLVIDILSRLPSHSFLRCRWVCRHW
RALLVSSQHSFTNIHHLSRHTTPMFIIHEDLAKYDAKSDFAKHGQDVFVYNENKKIKKKK
KVVFEKLHLKPELKINKDKPYLLYSCEGVLMFVSSKWKSTYYIVNPITQEELTVRYTPGE
VFVCALYFCPYTRQFRVLIAQLQDTCCTYFVHIVKIWKCEKIHSSISFNFLPNSFNPVVV
NGALHWITLHDLKRKGVAPCENGIMVFRMDKEELFTMPHPPVSKVCKSNQDHLAMKLMVK
DDHLCLCNMILPWYIVDMWWLEDYETRSWIKRYKINLLNERIFPFSKRLSEREIRHRHAW
NVKFLYLQEGGLLIYLIHFYGEEIYLYNLDRRTVKKLELPREKLLASREWALYHKSFMAI
V
>XP_025886813.1 F-box/kelch-repeat protein At3g23880-like [Solanum lycopersicum]
MATDSVLSLLLHDELITEILLKLPVKSLSKFMCVSKSWLQLISSPDFVKNHIKLTANDKR
YIHHRLIFRKTNDDFKFCPLLPLFTKQQLIEELFHIKRSSLSTHIVGSVNGLICVVHGKK
EAYIWNPTITKSKELPKFTCNLCSGYIRYGFGYDESRDDYKVVFINYPYNHSSSSDMTTV
VNICSLRTNSWTTLHDQLQGIFLLNQYGRFVNGKLYWTSSTRNNHYKVCNITSFDLADGT
WGSLELPSCGKDDFDINLGVVGSDLSLLYTCRRGAATSDVWIMKHSRVNVSWTKLFTIKY
HQNIKTHRCFAPVFTFSIHFRHGEILLLLHSAIIIYDGSTRQLKHTSDVTQCEEIYVESL
VNPLTISDQGRRNQESPQSS
>XP_004246204.1 formin-like protein 14 [Solanum lycopersicum]
MSLLSRFFYRRPPDGLLELDDRVYVFDSCFSTEVLPEGIYQLYLHEIINELHEEFPDSSF
LAFNFREGEKRSQFAEILCEYDVTVMDYPRQYEGCPVLPLSLIHHFLCICESWLSLQNHN
NVILLHCERGGWPLLAFILASFLVFRKLQSGERKTLEMVYREAPKGLSQLLSPLNPFPSQ
LRYLQYISRRNISPEWPPPEQALSLDCLILRAIPRFDNQKGCRPIVRIFGRNLLSKDGLS
THMLYSMPKKGRSLRHYRQKDSDVIKIDIQCLVQGDVVLECVHLDLDPEREVMMFRIVFN
TAFIRSNILMLNCDNLDILWDSKARYPKGFRAEVLFGDVESISPLKAPTAALNGEETGGL
PIEAFSRVQELFSGADWVDTGDDAALWLFKQLSVLNDMKDLSILQSRMSGYSSPFDSEEE
NNASSIADSLDFLDSEKASSVSYANTTDVNFLDEQDSASDGTSDPKISEGQMKLSKSDLC
PVQSLSESNCQLDTAISPERLKGVQICDTRTSSSCPLPSPPPSPASVISSIKVTQSSAPS
PPSPPSLFGSPSKEVSLPPPPPPPPPPPPIIGVPSSVPRTPPLPPLASSNRSPPPPPPPP
PPPPPPPSIGSHREHSPPIQPTSSNSPDSFSRGPPPPPPPLPNKSFLCSSAPPHPPPVPT
FSTSRSALPPPPPPPPPPPPRGPSKCNLSAPPPPPPPPPFMSSKCSPLLCVTSPPPPPPP
LTPSALSKGPPPPPPPPSSTSNRPTLLAPPPPPPPPPSSTSKRPTSLAPPPPPPPPPPPP
PSSTSNRPTPLAPPPPPPPPPSSTSNRPTPLAPPPPPPLPPPSSSNRPTPLAPPPPPPPP
SNNSTRPPAPPPPPLGVPRQGSTPPAPPPAPKAPNAPPPPRRGLTPTPPPPPGGKGLSVP
APPPPSTGRVRASVGSTALGKGRGTGGTSIPPKKASLKPLHWSKVTRAMQGSLWADTQNK
ENTSRAPEIDITELENLFSVASATDGTSKGGGRRGSKINKPEKVQLIDLRRAYNCEIMLT
KIKIPLPDMLNAILALDSSALDIDQVENLIKFCPTKEEMETLRNYNGDKGMLGKCEQFFL
ELMKVPRVESKLRVFSFTITFSNQVKDLRSNLSTINDATREVKESAKLRQIMQTILTLGN
ALNQGTARGSAVGFKLDSLLKLSDTRARNNKMTLMHYLCKLLAEKMPELLDFDKDLLHLE
AASKIQLKSLAEEMQAVSKGLEKVEQELTASDNDGTISSGFQKVLKNFLDTAEAEVKSLT
TLYIEVGRSADSLSLYFGEDPARCPFEQVTQILVVFMKMFKKSRDENEQAADAEKKKLEK
EALKEQVAASSSGKKGVGDSDRVKLNFLNQLHAV
>NP_001316160.1 F-box protein PP2-B1 [Solanum lycopersicum]
MGSSFSVLIPQFSSTVTQQTHPSLGDLPESCVASVLVYMDPPQICKLSMLNRAFRGASSA
DFVWESKLPMNYTSIIQRVFAGRNFPANLCKRDIYAKLCRPNSFDGGSKKVWLDKKTGRV
CMSISSSGLVITGIDDRRYWSRIETDESRFKSVAYLQQIWWFEVDGEVDFPFPVGSYSIF
FRLQVGRASWRFGRRVCNSEHVHGWDRKPVRFQLSTSDGQQATTQCYLNEPGIWKYHHVG
DFVATGSVEPMKVKYSLTQIDCTHTKGGLCVDSVLICPVEFTERLKQSF
>XP_004236019.1 F-box protein At5g49610 [Solanum lycopersicum]
MWSNLPFELLANIFSHLSPDSLARAKSACKSWHTCADNSPSWATLPWRQYPPWFLALPTR
NHGRFICAHNPINDSWHLLPLDFIPNPIRPIAAVNGLILLRETTTTALQLAICNPFTRQF
RHLPKLNVTRTNPAVGVISLDSANFQVYVAGGMSVASSTGGGASYEPSLEVYDSVNENWK
TVGSMPMEFAVRLTVWTPNESVYCNGVLYWITSARAYTVMGFEIRNKNWRELGVPMADRL
QFAALVERNGKLCLVGGSGDAGACIWQLEESNNWRMIEKVPQELWARLFGGKGRWGSINT
RCVCIGGAMCLYRDLGSGMLVCAENGTKWEWHWIEGCGTIKGVKLQNFPIKGLLLHPYLA
SSSFSLNK
>XP_010320506.1 putative F-box protein At1g49610 [Solanum lycopersicum]
MELWPPFSKKRRSKRVKNDSISELPDALILQILSLLPTKDAFTTSILSKRWQYLWRSVYN
FFIQCEDKSQTKNFISFVNYALDKSTCSKIINFHLDFTHLSKYESQLKFVDDELLFPISR
WLSAAVKRNVENVVLLSDSYDYESIDLPDTIYKCSTLITLDLTRCTFNDEFSIDWKFLKT
LKLNDLKLQDDIIVKILSGCPALENLEISEFYGLSHLEINSSNLKRLKFEDYSSYYDESD
HPSLDIVAPNIQHLEISEDMYDLKCRLINVSSVVSAKLNFQMSCTSIAKGASSATCPNEH
QVIRKLVQDYLHKLSNTTELTIGTWYTEVLMQFEEMSLPELKCKCLTLDLRITKFYFYGA
IILLKASPHVESLNITMTTTLMDHRRCAFELGYLAKERDIYFLSSFGFPNLKNVKVFSSS
KMCLKGNIEWDNDDLLKLSEFILMKATVLEKFTIISKRKTCKICSMKCASRYSLRLAEKL
AGCSRSSTTSVIICQEGASHD
>XP_025884202.1 F-box/FBD/LRR-repeat protein At1g13570-like [Solanum lycopersicum]
MMPPKARKFGRSVLPDALSYLPDNIIDVILMCLPSKDAVRTSILSKKWRYHWCRLTKLEI
DDSLWITKKDLLNPTIKFRKMMYQFLSLHEGPITKVSLDIVLLASCPEIDNFIYFLSRNN
IQHLALHLPHRNEYKLPSSLFTCSQLRHLSLAYCSIQHPLASQGFDKLISLNLCEVNISS
ELLESLIFHCPLLEELGLDIGDRLDAIEINAPMLKSFDLTGNISCVCLKNVPRLVKLLLY
GDYIQAEELDFAKLFECCPALEHLRFFLLDSGFFAEEGYEAPTRLPFNLNSVKRFYLPDI
KLVESHKLSYALCLIRSSPYLEYLEIQVHDYRYDDEDEDDEDEPIPEPLELKHLSDVTFN
HLKEVKLRCLTGTTSELLLIKFLLAESPVLERMLIDRQFLDQEQLDRRLQIFAEISNFSR
ASPKAEIVYIDLRGSLA
>XP_025884089.1 F-box protein At3g07870-like [Solanum lycopersicum]
MSIDEATSLMDLPSPILLEILSRLPPTTLLYVKTVSKSFLNLTLDSEFLKLSRSTSPASI
IINQFSSDETSSTNTLKFLKFKDEDTHSYCHDPKLDLDLQHYFPIDPFWMVRSVHGFICF
SYFPDYVETVYILNPRTSEYIILPEAGGIREWPNDVMYSFGFDPVRFEYKVVRIYQEEIY
DDNTSYYKSKCQVYTIGKGYWRNAGHVMFSFKSYGVNLYAKIHWLVYDAEGNESICLFDL
ENELFESFPTAPMYNKERYWYSRSLGVFGRCLCVCDNYEDTHFEVWVMKEYGVTDSWVKQ
IVIDISPECNDWLGNEIIYMVKVLEDGEVLFLWRDDFLFLHHPVKKTLKKLDVCTGNILA
SSHVSSSFSLKSFEGEVVNVF
>XP_010327140.1 putative F-box protein At3g23970 [Solanum lycopersicum]
MELCVNSKKVESFENPISVELVKTKSEMFFSNGYLPDWFLIEVLSRLPVKCVFRYKSVSK
RWRFLISATSFASLYISHASLLTPWTILANTLCVNMKIGSFLAQSCLPDLFSDNWLHSRF
SIVHFPNMVGSSEVGEGCNVVGVSDGLVLYDCGMSEEVIDYHVYNAMMGWCVAIPRTCTR
FGDVSTGFVTKSEGGSLTSYKVVRLDCQFGESYVLKFEVFSSETGRWRRVVVYMDVAIEV
VWLRRPVALNGKLHWIDRRHGILVFNPFDDINQCCVIGLPGDIDEQCIDARNNGRSVLLD
VHQGRLRYMEASVVSVYPFGFSGISVWVLDEYDSSSWTLQHKVKIKDISFDDILISRALN
GTIPTPIAFHPLDSNIFYLGFGDTIASYNMKTLKLDALDDPVDIRGTLQRNGRGSLRKTP
CWSSAFLFTLPPWPISLPNKKRNSK
>XP_010312048.1 F-box protein At5g49610 [Solanum lycopersicum]
METLKDNVMTISSDEFENNIMADAEEFSPAIQQQDSGTHKEWNEVSKLPADYIRREDMEM
KDVAMKHVLPFLPGKSLMKFRTVSNEWNHWIGCPLLAYQQSTSFQKLSGYFHQIVDVDLQ
YDPNLLSLDHSANGVPNPSLGFLPEGIKIISSSSGLLLCQGLESYYVCNPLTEDWKRIPP
HQYYHGSDPAVILAFDPEGNIESYFHLVAAVPLLDQPVVLFEIYSSESNSWRRSSSECLE
FEDATLVGGGLYLKGMAYWSTKSNGVLAFDIKNEVAAVLRVPIPPGRYGALTQVKDELSY
VTIYNDCKDVFMLDFYGGMDMSLNRSICVNLGHKKLRQTLDKDSFIDNGSVLCSVLPCIN
NGDDIVVICTTERIYLYYLSGQKVETIMTPGQFNPKRRFIPYTNSLAAIHELKN
>XP_004247951.2 F-box/kelch-repeat protein At3g23880-like [Solanum lycopersicum]
MTYIPMSLNLGDDVITCILSKLPVESLQRFKIVQKSWCSIINDPNFIKLHIDDSSSDINR
QNILLISSKTTPSPCLKYNMLAFNIGTTCASSLSVNSQVVSLNPPNYLMSRDISYPLVSS
CNGLLCVVYKFAIFIWNPAIRKYKTVQKTHRYISMLYEFESTLYGFVYDSICDDYKIIAI
FVINSKDRHYVIGIYSVNNESWKKIDFVPIGYRLFDQNPVSLDGTINMMANDDNSGLDNK
FVTISLFVANEKFIVTPVPLQYHGTRMKLYNFANRLYLFSVFVEMDFLLCSLEKDGERWT
WTNVMKIPTMPSFVGVGEKEKWYLDDIICLKENENILWRKTNGEFIEYNVREQEVNEFTL
KEISPSTDLSILFAGSLANLRIPWD
>XP_004234618.1 F-box/kelch-repeat protein At3g23880 isoform X1 [Solanum lycopersicum]
MESKGDEASHQPSNRIKPTSHSQFSVTSMQDASSLAIPTLLPELITEILLRLPVKSLLQF
KCVSKSWLALISSQDFIKTHLSLSAKNEDYNHHKLMWRSCSNFKVCSIRSLLCGSVVEAS
DLEYPYKSFNIVGSANGLICLTDGAYELILWNPTISKYKKLPASRPRLKNTNIFTYGFGF
DECHDDYKVLGIFGRYKNGLLEDTQVNIYSLSSDSWRSKDDFPGGLQLLQSGTFVNGKLY
WATISGLNLNNGMGTRGIISVDMADENWEKVEQPSCVGEDFGLRLGVLGNYLSILCNSHS
HVNLWVMKKYGVKESWAKMYTIKRPIPGKYVVTTPFCMSNKGEILVVFGSTSAIYNTKDD
TIKYAEITNFGSCMKSAFYIESLVCPISHPKKQTAEDTVRMEAAKTQMNDDYVPDLGSDG
PSLIGSRRSSDDSNNADRVPDLESGNPSIGSRRSSD
>XP_004235623.1 F-box/LRR-repeat protein At2g42720 isoform X1 [Solanum lycopersicum]
MKKRKQKGRRQRKDRKKGKMMEIINNTDERAVNVDRISELPEHILHHILCLLRWPADLAR
TSILSKKWKVIWESFTSFDFDQRHFQCVKAADKWDHLQPLPVEKQSSIFKQEFESLGFVE
LPLIHKFILFVENTLGTRLKQLPSIQKFRLHVVFSVHLLAPFMNHWISVATDKNVNELDI
HAKMDGKLYALPELVFASRTITSLKLYGCEVGDSTAIKLQNLRELSMKAMRINENIVHNF
VQACPLIEDMRLINCYGLKFLHVSSLPKLNKFEVHERSSLRSVKLEAPDLETFWFHGKKS
SRCKLILAGCGNLKNLTLNHSHMADKTFHELISHFPLLEKLFLLECRTLHRITILSDKLK
TLSLVRCHKLKEANIDAPNLLSFEYTGAELPFSSMNASRLQEVKLHLKSQKQKSVQKFIE
GFDGKGFKLLLASKQGVNIYEELRGLHLSYFGPYKIQLTKSARMVENLLNSHLRDFHPKT
LILKTSLRSDLLVFIQEKILNKEKIPPSCCKYYSKKCWRHYLEGAKMSLLPDVSSAEYPN
TILELKWSDAAPLPEDVEI
>XP_025885568.1 F-box/LRR-repeat protein isoform X1 [Solanum lycopersicum]
MEEGDSSVRRWEDLDIDILVKILQSFDLFELTSGLAHVCSAWRLACTDQLLWMTLDLSIL
KSNYIKIPLEPYVYVDCQSDKTLTSLLKICLNLSRGNIRTLIFHYNLYVSDDQLTYTAER
CPRLKRLVMPAWNRIKKTGICRAIHMWEDLESLTMPSIANPPYVMEEIARSCKNFAELKI
MGPCDMLFASTLVSFLPNLKVLSVRCTLLSKSALVTILDGLKKLEVLNISHCVITEDPPP
APKKILTKLDHSIVEKASRLHKFLTCMSDSCIMCQRCRNDEGLMRWYKYEELWKVDEVRS
LAI
>XP_004237752.1 putative F-box/kelch-repeat protein At1g12870 [Solanum lycopersicum]
MDGGRPIPEDVVVDILLRLPVESLLRFKCVHKSCNNCAGLLVCNMKLVTELHPIVRYVVF
SLLPEEIAPGVTPEQKTLLQLPRVADFSCVAGPVDDLFLVQKLFYGEDVCLGLWNPATRE
FRSLSPAPFEIESFFSHHNQQYGLGFDLLTLDYKVVWLRGLWDDLGLGDYNRVYVCVYSL
CNNSWKHLTLEFPPGFFLYAPLDAYLSQRGLLLAF
>XP_004237092.1 probable F-box protein At5g04010 [Solanum lycopersicum]
MSIVPLSSQKQPPPWQVVVLVANHLDPKTLAISSCVCKSWLISMSLDQIWQPLCCSYYPS
LSTLHNFNNNNDNDGSNVSYRRLFALGQRASNRRWKPPSKPCILLKNIIFALNIYKNSTC
VVSLVKHGDQLNFDKKGIFRFDIDVEQYRRRSPGSATDIKNGDLGSFDTLGDVIIMWDVI
LEGYRGVFNVMNCKGKGRFVLGLEGWFSEELPPPGCCSIETVSGLVADLRLGLKLEDGKA
MVENISAGILSIISWRYLFVEDALRYLQHFLSS
>XP_010318559.1 F-box/kelch-repeat protein At1g80440 [Solanum lycopersicum]
MELIPTLPYDIGLECLIRVPYNNFSSLTSVSRNWKLQIELPEFWRRRKATGSTRQVILMA
QARIDPRLKLGSFKYSAFSFYKLTLYEPESGNWAELPPVPGISDGLPMFCQLVGVGLNLV
VMGGWNPLSWEPSNAVFVFSFVSATWRRGADMPGCRRSFFGCASDSERTVYVAGGHDEEK
NALKSAMAYDVARDMWVPVPDMTSERDECKCSFFEGKFHVIGGYDTSMQGQFGTSAESFD
PSTWQWDQVNEHFFESATCPRTCVEGGDGKLYLCRDGDVLALGKSTWQAVAAIPTELRSV
AFVTAWRGKILMTGSMGFNEPHNTYVLDLKSYKWTKMDTPVYFSGHVQSGCCLEM
>XP_004233602.2 F-box protein At5g67140 isoform X1 [Solanum lycopersicum]
MKRKGMEELDDQNRPIDRLPFDLLAHIFAMLTCFKDLAQTSAVCRKWRQGVKESLARREK
MSFSGWKVDDDSTTRLVLHAYSLKELDISRSRWGCQITDRGLYQLSTAKCVSNLSSLSLW
GTTGITDTGVVQLISRANSLQHLNIGGTFITDTSLFAIAGSCPHLKSIVLWGCRHVTENG
LLALVNKCRKLESINAWGMRVTVDCFVGLLTISPALQIEPKGMLPNIAVF
>XP_019069823.1 EIN3-binding F-box protein 1-like [Solanum lycopersicum]
MTSENGVFFAASYPTSRQSSLFLSRGQNRNVNFPPRKRICVTTASKNFEQRNHPSIEILL
DECLFKVFKHLPSGKERSVCACVSKRWLTLLSSIRKDKIPESNGIEGKGSLVRSLVGREA
TDVRLAAIAVGASNYKGLSKLSIGGDNTCHSVSDGGLKAIARCCPTLRDLSLSNMAFVGN
EGLSEIANGCHLLEKLYLFQCPKITDSSLLDIAKNCSHMTSLTIDSCFKIGNEVPKAVGL
YCPKLKVIILKNCPLIGDRGIEDLFLSAGHSLTEVELQALHTSDISIKIISQHGTALTSL
DFGELRRVVVRDFWVMGIGQCLHKLKALSISACSGVNDLGLHVICKACPNLKLFCVRKSV
VLSDNGLVACIKDLVSLQHLRLEECHLITQAGFFGILLNCGKKLKTFSLVKCFGVNDLTN
AIPSKAPCCNSLVSLTIRNCLGVGNATIAIISRLCHRLTHIKLIGLLSITDEGIFPLVKN
CAANLVAVNLSGCVNITDISVSYIVNKCGKSLKYLLVDGCKNVTDATLVEIWNSCWTLNV
LDVSKCGITDSGITTLSSAIQLQLQILSLSGCPLVSDNSLPFLLDLTQNLQGLNIQHCPN
ISSKTVDALVEINPRCDILS
>XP_004239432.1 F-box/FBD/LRR-repeat protein At1g13570-like [Solanum lycopersicum]
MLSKEEKELCSATLPSDILSNLPENVLDEILIRVPLRDAVGTSILSKKWRYNWCRLPGLT
LDQTLWDTTNKSIRFVTRFTDIIYHLLALHVGPITKFILSDIAKLGNYSKIDNLVLFLSR
NGIQHLVLQFPKNKPYKLPSSFFTCLQMRHLSLHHCSIQPLSTFTGFSELVKLELYEVTI
SSEMLGSLISHSQLLEKLVLHISSSLDHIQIDAPKLKSFDFTGNVELISLKKVPFLLELS
LFNTEVPSPGTGQHDFTKYFESFPNLEHLHLDYRSLQLLAAGSYDIATKLSSPLNGLKCL
CLSDICLDELAELSPALCLIRSSPYLQYIQIKIDILELLPVRDDVINEIPSSFSDVTLRH
LRSVKFEGITGKRPEMELVKLLLAKSPMLVRMQIQPDIENGSVETRLKVLTEITKFPRAS
PKAQVDYNSGV
>XP_019067490.1 F-box/LRR-repeat protein 10 isoform X1 [Solanum lycopersicum]
MAKSSSDSGAHKPMSLDLLPSALLATVMTKLDIASIRSLACTCKAFHSCASHMLCFISSF
HLLDVAPPAEYIRPLLPPNPYLRSLKVDCMRLDDSSLDCLLQPNLQELCLHNCADFSGRL
LSQVGHYCKDLRFLYLSSLAEKRGRSIDVSDLEVLFGGCTQLETLILMFDVSMFLRHNFA
RVWSIAPATLVSLEMGYISSVMVTELLSPPVLPYQSIEHIRPSILPGVQKLCLSVDYITD
TMISTITNNINCLTHLDLRDSPIMEPRLAFDLTNAGIQQINLHGRLKHLSLVRSQEIFPA
YFKRVNDLGILLMADRCSDMESICLGGFCQVTDTGFRTILHSCSKIFKLRIYHGPHLTDL
VFHDIAATSLTLTHVSLRWCNLLTNHGVARLVSNGNLSVLDLRDCRNIGDEALQTISNLS
ELKALLIDGSDISDMGLSHLSKGAMRSLVSLSIRGCKRLTDNCISFLFDESSNCELRELD
LSNIPNLSDAGILLLAKRRIPLLELRMRQCPLISDTSIMVLASMKVDEEGWYGSSLRLLD
LYNCGGITQLSFQWLKKPYFPRLRWLGVSSSVSRDVLDTLSRNRPFLHIAFHGEELGMTG
QWDNSDDLYMHDYDEVDELEQWLEGENEGDDEDIQEAENNAE
>XP_019071196.1 putative F-box protein At3g16210 isoform X1 [Solanum lycopersicum]
MTMFMKMEKCTCSHRRHAHVNLASRKAKKSILKRIKANLVITNTLKFSNGEEEAIKKFNL
SRCQHKKKKKNQICKGKSHQMEIHQVPTIHFQDEIMMDILRRLPMRSILRFKCVSKFWKS
LIDDTYFKRTHYIHNRDNQNSKKILIAERLVNKDETFSFYTSSLSMVEDKQKLDWPTSCN
PVDARIFCSCDGLVLTRVCSKMFDEELLLWNPSTRESILLPHPEYRIMTYVFGLEYDATS
EGYKILAVKLNGKKSINISIEFLSIKRNSSWRRIDYPTDIQRVRGFRDCGTDNLAFLHGA
FHWLGKSTSGYYTTVSLNISNEVYGEVPLLKQMYDLCPLYFFFDHGVSVLRGMLCFYSTY
NKISRSTNGIFNLWVMKDYGVRESWTNFIKIRDTDLFLSARPVYMFADCQVLLHFQRFGY
FSSNFTTSGRPFDLCPECDTTKRGIVYAESFISPTSLLT
>XP_004251234.1 F-box/WD-40 repeat-containing protein At5g21040 [Solanum lycopersicum]
MEFECQRGTKIGLKDCSIDCVDYPCREKVDTSFFEPSKNPKSSIFDSEKQKSLWRLDGKG
GSLSLKCEELLAVNEVLPDSRSITDLPPALISEILNCLEPKELGVVSCVNASLYRLASEH
HVWKEFYCERWGQPILLAPLGAEHADEKSWKELFVEREFRSKTFMGRYSIDTLYGHTEAV
RTVSVLSSKKLLFTSGYDQIVRMWDLEEGLSIASSRPLGCTIRAVAADSRLLVAGGTDGF
IHGWRAEDGNPHLFDLRSPQNQNMEFRVWEHEGPITCLALDLNKMYSGSWDMSIRVWDRS
SLKCLKVLMHNDWVWSLAPHDTTVASAAGSDLYVWDTNIGSELATITNVHAGNAFSLARS
HTGKLLFTGGEDGAIRMFEISRNDKFYLRRVATWIPHSGAVYSLAFEFPWLVSASSDGKL
SLIDVRKLLRTNRSYVMEKPSKVENRAIEPPQRMLHGFASNLFAVDVGLDRIVCAGEEGI
VRIWNFSEALEIEQRVRALRGLRLENRMRRRKLQSEMTGKGSRADQCSVAAKKNQLNGDR
NSWRNKRRVTGKQKA
>XP_025887863.1 F-box protein At3g07870 isoform X1 [Solanum lycopersicum]
MSDYVPEDLMIKIFTRLPIKSILRCTSVCKSCCNGIVCIAAADQLNYLNHFYFWNPAIRK
PVELPDLGYTCEKCDTFAYALGFGYDHVTNDYKVVRVVHTWSHPSPPHVDLYKLSTGVWE
DISHVSLSYLFLATTSQAYVNGASHWIASKWDVSSLVSVIVLFNMHDETFSEMILPSSLI
NESRSFYDEMFLFVSEESLCLVDNNYDKRKPIDIWMMKEYGAPDSWVKQFSIQNNQFAQH
IPLRDDIFWTPYSGNAAPTDFEIANEFLKPMAIRKNGEILWEGNRRLLVSVDHTGERFKD
ADVGNLSNDWCYNPRYVSYYKESLVLPDRWTNNCVGDACEESSNLWKRKPKDGKRRISRA
KSKYRMRIASLLHMSGLLYLSKMKGKWLRKNGRKIKQVKDPSWSN
>XP_025888723.1 F-box/FBD/LRR-repeat protein At1g13570-like [Solanum lycopersicum]
MSISDKFCEFIIHKIFSYLSYEDAANSSLISKIWQQAWLTQPNLKFKVEYGKGNNNRKIV
EKIMERYKDEKYPIDKFELDITSSPYHHALAFPRIDNWLDTALQNGVKDVVCEVNVPSYP
FPISAFLISKSLRELVLTGCDIMSLLLSTSPMNCHSLRKLSLCDVRLDHHVLQTLLSCCP
LISNLEIKNCSLLTKIELRNLQNIKSFHISPTDETLSVKIQALPLEHLSIFEQIVAFDII
ECQNLKSLELSLLSISQESLENLIYTSQNLESLILYYVSGELNERFNIRSSPSLKVLRIE
GCNDIGEIDASNLVSFEYDGYEIPDLKIVNESPLQLKKSQACLSLSMMDMEWFCKLKKFL
LNLTSWSQVSLHIGECNDINLIDLELHPRVAIPKVLVLDIYMRYIDVSTCTNFVDALLWS
CHPKILNLVSSIETIICFLDRLTYLKNSSYFTFDGSVFWHSYRLKEVKAFKYIAENEHVE
VDREDLAMMTRTEMSKSFFLLDW
>XP_010318726.1 F-box/LRR-repeat protein 3 [Solanum lycopersicum]
MANRCKDLPVECWELIFSRLHHKSDLESFSVVSKQFLALTNRLRIGLTVIDSTLLTHGNI
SKLIHRFPNLKSIDLSNFSGDLDPVLVDLANSLSYTSNLERIDISNQKKLPFMGLKELGR
KLKGLRVLTCSNLTLLRDSDLYVIAELFPFLEELDISYPSTDYVLDSVYIASEASNLAVT
DSGVEVLSVNMSNLRKINISGNHLITDRSLVALSMNCLNLEGLEMDDCPFITVKGILSIL
RTCAALSWISVSEIHIAQSSSGFECLATSSRTLQKLEVSNSIITDEFLFMVANASLPLNT
LTLCWCTDFTYSGISKLLCAYQSLKYLSLVQVDFLSDECMDDLSQYLRCIVTIDLSGCMR
LTNLTFYALARNCPSLKEIYMENTGFGTNHCFHNNVKNPRIRSVNLATNHYLDDDCLMNV
ALMCPNMDFLDVISCTSLTEAGIIAVLEMCNQIRDLQLDNCSGIKHIGKGAELPSLEVIS
AAGSALNDEGLVMIGSRCSRLLKLNLENCKGVTAEGLHAMVKNCRSLREINLKKCPQVSI
NSLNNLVFSSSSLRRVIPPCCAAFTDSLKGFYLHHGCRVYSG
>XP_004253306.1 F-box/kelch-repeat protein At3g23880-like [Solanum lycopersicum]
MASSRESRQTLKLLSSGPSFHSQPLPTLPFDLIPDILSRLQVKFLLQLRCVCKSWKSLIS
DPKFAKKHLSVSTIRRLHFVNYEEGSLREYVLKSYPLHSNLASTNTNFTRFEYFANNFDG
DYPRDSIRYFIDSCNGILCIGGGYKGLVILWNPSLRKFKELPVFEKPKVSTDHLRKTFGF
GSDSLTDNYKVIVVLDYFIHDRTDSDNLVRKSEVKVHTLGSNIWRNIQEFPFGVFPFGRS
GKFVSGTINWLASRKFYPGCNHFIVSFDLAKESYQKLSPPSYGGANVGKMPTLGVLKDCL
CLTCGDDVWVMKQYGKKESWTKLFTIAYERDPNRFYMYAKVIYVFEDDEVVMLHILGALG
LNLILYNYKNGTLKSINLKNNPEVCIESLIWPCS
>XP_025886754.1 putative F-box protein At3g10240 [Solanum lycopersicum]
MEKEKTIAQTKSSISQDIIYEIFSRLPDKSFTRFKCVSKFYNSLVSFKVLAWTYPRKKFY
TIKQKFMILDESNLIEPEEKIDKKGSAHLIKELDGFPYHKIDYIEGLFCLWNPSQLPPII
FNPTTRKVTYISCQNLADDEIDEYHIILGFEPEKKTHKVLLITYPHNYILSSSRYWIFTI
GTSESWQEIILTNLFVTPPSKGVCIDGVIYFFAYHNRGRYLKMTMVNLRVENFKIISLWN
KHRHYSVDNMFDYIHLIEVKGKLAVVDVKQGTTREIILRILQNSETEEWVNHTIVLPRLL
SRDIAKENMFYLKNYVYSNTLNGEIVLMNSLIKPNWMYFYNFNKNSWREIEVLGFEEKVN
IFGICSYIES
>XP_004239218.1 F-box only protein 6 [Solanum lycopersicum]
MEVLAMLRQLIGQVKQLLELQSSSPSSSSLLAVPPNISFHLQTPPLVHLPRCYFLNLDEN
SAEDSCYNIIMTAGKSENLKMLEPGKPPPKKKARKERNQGKVTGTSCSIENLDQQIWKEF
PEDLFEAVVARLPVATFFRFRLVCRKWNSMLTSQSFSEECAQVRQPQPWFYTITHENVNT
GAMYDPTLKKWHHPTIPALPTKLIVLPVASAGGLVCFLDIGHRSFYVCNPLTRSFKELPA
RSVKVWSRVAVGMTLCGKSAGEGYNILWVGCDGEFEVYDSRNNSWARPGTMTSNIKLPLA
LNFKSQTVSIGSKLYFMRSDPDGIVSYDVVSGVWKQFIIPAPLHLSDHTLAECGGRIMLV
GLLSKNAATCVCIWELQKMTLLWKEVDRMPNIWCLEFYGKHVRMTCLGNKGLLMLSLRSR
QMNRLVTYDFSSREWMKVPGCVLPRGKKRQWIACGTAFHPCLTAVA
>XP_004239382.1 F-box/kelch-repeat protein At3g23880-like [Solanum lycopersicum]
MFSFLSFCDWIHRVIHTVLLKFISGYDFIFTSLSTTTEIIIPNDILTDILLRLPLKSLLK
CKSVSKSWHQLISSPDFVKTHLKLKTDQLVLFPGINGKYKFCSLTSIFNKQQLAQELLLI
DSPNLKVFFVGSVNGLICLCNYSRETFIWNPTIKKSKKVLYPKLGTSFYNKYGFGYDESS
DDYKAVFVDYYRNSYNDDVSKMKTVINIYSLRTDSWTTLYDKLQGVFLLNHSGKFVKGKI
YWAASARIGNYDVYNIISFDVADEIWESLELPSCGEVNSKFKLGVVGSDLSVMYTCYLGT
ATSDVWIWKDCSVSWMKLFTMEYPRNTMLVMFSSSYFTFSIHLSKSEKGDILLSLPGLIM
IFDGSTKILEHTADVEGCNPAENYTESIVNPLMIPGSGSQC
>XP_004235916.1 F-box protein At5g07610 [Solanum lycopersicum]
MVSGDCTSFGGAIAPIRLTVTHSRSYIKQLNHHLPVSSEISSSSEQIAGSEDLLTEIFLR
LPPKSLLRFQCVSKHWLSLISSAHFRRLHTRRNATSSASTVGVFLCRHPNYDFLALNDER
ISEMVRIYDRLSDSRGSRVVCSINSCNGLLCVGFKSDDAKTDFYICNLTTGHQRYIPVPE
TMLVKSMNLAFDPKISDDYYVVCVWLSVSENRLQFSVYSSGSGIWRHSNEHCNKVDLCSY
GGVFWKGAVHWFSQTSPFLCLQVDNCVFKSMPSTDIPQGQWYRNIEYFGESCGCLHLIEI
HKPQDIQFDVLELKSDYSCWFVKYRVNLEFLTNLYPIMVNQEVYPPEDYNFPYAFSTLCF
LTDEEDRARVLISLPGTIVVFDIHNGTVKELADIQPHSFRNFIGGARYDCFDAYKHVETL
AFV
>XP_010317561.1 putative F-box/kelch-repeat protein At1g20790 [Solanum lycopersicum]
MANTSKPDVDVLRVIMSRMPLKVIVQYKLLSTEVRNLISHDAEFAQILSKRYKDSSTQLI
YTVYNGWSERNSFYKISLDPITQSVSTIPDEVDILASCNGLILIDFEIVSRYCVFNPITG
EHQLIPYPNALPNNNIERTGLAVEYPKADRYKLVTISKLEENSNLFYKFRLLSSQQPGMW
REIQLRTPFVSFCVGSPHVYWGDSLYWLRKDGSVLAFDTKREEATLIDRPEFLDRDYGKI
FSGQDLWIGTARGLLTLVCIFRTCIVIANFDSVNRCWMAPRTMDNFVLNEQGSLNGCPVW
IDSKCVSFLVQNPQARHYDLYEYDTNTNTYQNVAALNRFNARMYCYHPTLASVHSTPDND
VAVDKQEYIAENLNDIKRFIIEGIPIEEESSSSSSSSSEEEAFEDEGGEFEDEEEAFEGE
EFGGEEEAGGGGDD
>XP_004238648.1 F-box/kelch-repeat protein At1g23390 [Solanum lycopersicum]
MAIILEDEAPIHGDVLETILSHVPLVDLVPSSCVSKSWNRAVASSLKCFNKPKPWLIIHT
QCTRSPYDISVRGYDPRSNVWVDMSRPSIKYISALRSSHSNLLYMLSPSKLSFSHDVMNL
TWHHVDAPRVWRTDPIVGYVGGSIVIAGGTCDFEDDPLAVEIYNNETNTWETSESMPAIL
KDSAASTWLSIAATGDKLVVAEKFTGVTYCFHPKTKNWSGPYELKPDPRIFHSIIGFANN
RLILIGMIGESENVAGVKIWKVNTENFECEELGEMPAALIQKVKSETYGVSSISVCLAGN
YAYMSKSSEMAEEIVGCEFGNDGELRWWSMKNDAAGDGNRSQRVVFSCSVIGLGDLQRAM
LSENRKFTVL
>XP_004238996.1 F-box/FBD/LRR-repeat protein At1g13570-like [Solanum lycopersicum]
MMDPEAKKQCCESLPFDVLSNLPENVIDIILMCLPFRDAVRTSILSKVWRYKWCRLPELT
LDDAFWKTKNNLICHTTAITKIIYHILIFHEGPITKFTLCVPKSRSCPMIDDLIYFLAKN
GIRDLVLKLPFKSEPYELPPSFFKSLHLKNLNLQNCSIVRPPTFKGLDRLIRLELCEVSI
SSEDLGSLISHCLLLEHLVLYIAETYSNLIEINAPRLKSFYFAGSVRSIILKNIPHLAKL
LLASSDTDYFGEEKWDIVKFFESFESFSALEHIYLNMLFAAEASEVPKRLPFNLNSVKRL
DISVDLYNSVEVSCALCLIRSFPYLQYMDISEAYPKYDMEEAYQVEFSSDVTFNHLREVR
LTLASGSIIEMQLAKLLLANSPMLVRMLFTSSVVKGSAAVKKLVAELTTFQCASPKAEVS
YIEN
>XP_004246048.1 F-box/kelch-repeat protein SKIP25-like [Solanum lycopersicum]
MNNSATITIAAADTAAVKRRKKLDQCHQYQSLIPGLPDDIARICLYHVQPSILYSVCHSW
RRLVYSPSFPPFLSIYSLLKPSKSEENSVQFANFDPISAKWNLLPPPPLNPPLRLLLRHR
SFISRHLPIQSISVSGNFILLAATTDPLLPALSRPLVFNPLTRKWTPGPRFETPRRWCVA
GASKGVVYVASGIGSSYNPEVARSVEKWDLKSNCTKYSCNHHDRNKVWKWEKMSGLKDGK
FSREAIEAVGWRGKMCMVNVKGDAAKEGIIYDVGSDTWKEMPEGMLVGWRGPVAAMEEEV
IYTVDESKGALRKYDPESDSWIMILENEMLKGAQHMAAAGGRVCVVCGGGDGIAVVDVTA
QPLSLVVVGTPVGFQVLDVHILPRMNQLDSESKNEC
>XP_004229273.1 putative F-box/LRR-repeat protein At3g18150 [Solanum lycopersicum]
MAGETLDDRISELPDSLLLQILSLLPTEEAFTTCILSKRWQYVWTSLDSFFFSPKRYWER
TKGFRSFVDYVLSHSTASKFDKFELHCSSLYTHKSQISRWLTFAVKKNVQHVVIYSHPPY
IMPQTFFTCSSLITLHIANGSLVSDIVIAWKSLKTIKLEGMAVVDAEINNLLSGCPALET
IVFNSVGGFRRLEINSLNVKTLILEGYCVNNSGHTFEICAPYLQHLELSRDFQDFCCSLV
DVSSVVNAKITFDIMCIKDFGDDYLDSDEEDEDSCSDYHENFKTLLQDYLQKLRHATELT
FGTLFTQVLCILQFKEVPIPELECKYLALELHLEKFSLYGAAGLLQASRLVETLNITIEN
QPFDDSRCCFERKYLVKGDSIGLQRYISSFVFSNLKNVKIVIFSGVCMKEHLKKLFKLSN
FLLKNTVVLEKFIIVSNRQRCEICGIKCMSRFLSPLAKKLGSSTDSVIIFQQHVYVSSVA
KSDQDSDDDEEDSYGEDHEDSDDEEES
>XP_004246931.1 putative F-box protein At3g16210 [Solanum lycopersicum]
MSTISGCAMGHEGGVPGLDLQDGAEGAHTKAKKSILKRIKANLKFSNGDEEEEAIKKFNL
KSPSNHNTHHIEIHQVPTKIHLQDEIMMDILRRLPVQSLVRFKCVSKLWKSLMNDPYFKR
THYIHNRDNQKVLFAERLLDKDETYNFYTSSLSMVEDKQKLDGPTSCNPVDAILFCSCDG
LVLIRVCSRKFCEELLLWNPSTRESILLPRPEFPLLNYVFGMEYDATSEGYKIVAVNLNG
SKSINISVECLSRTSPCWRRIDYPTDIERVSGFRDCGTDNLAFLHGAFHWLGKSPSGYHT
TVSLTISNEVYGEVPLLKQMYYLCPLYFFVDHGVSVLRGMLCFYSAYNLIESRGTFKLWI
MKEYGVRESWTNFIKIKGTDLFLSARPLYMFADCQVLLHFRRFTYFSSNFTTSGRPFDLC
PECDTAKSGVVFAESFISPTSLTY
>XP_019066914.1 F-box/FBD/LRR-repeat protein At1g13570-like [Solanum lycopersicum]
MPPDEQGLILPSPDRLSNLNIYLIDDILSRLSFRDVVRVSTLSKEWQYICWRIPHVKFDQ
TVWKTPEDLTSPTIGFIPILESFLRFHRGIILKVTLDITSLIVCPDVDRLIFSLDTDHLQ
HFVLKLPFTYPPYRLPNFFFNCSALRHLYLKECEIQLPCFFKGFNKLIRLILKSVTLSSD
TFESLISNCPLLDDLVLKDIDNMYSMSINAPKLRSFVFRGDIQLIHLENVPVLSNVLYAP
RELVLQDEDDFVNIFSSIPALECFSWDFFEVDNGSTEVIPTRLPSTLNCLKRLFMSWITL
GEFFELSFALCIIRSSPNLEDIEIKECILSDGDYFESVPQEVVDEIPASFSDITFNHLRT
VKFYDVLLEEVEMQLIKVLLAKSPALVKMVIKPRQMETNKSLNVLAEITKFQRASTKVEV
VYLVD
>NP_001234135.1 SKIP5-like protein [Solanum lycopersicum]
MEVQKRKWRRISKISTDISLINSLDDGCLMHIFSFLSPIPDRYNTALVCHRWRFLACHPR
LWLRVDRAVKDLSQPGVYPNIEMAVSAARPGDTILIAAGGSHHVSNIQIEKPLCLIGAGE
SPDDTTLICSRGSDSALEFMSTCKLANLTVRTELGCCLLHRSGKLTVDGCILQCESNPLD
HLSYAIISTAGAAEVIPSALKTCSDAVSVLKTQIAGGAKAVLTSGTLSLQRVRVIYTRTS
LFFWFEVEGSDKNTVQSAPVELPIS
>NP_001234858.1 EIN3-binding F-box protein 1 [Solanum lycopersicum]
MPTLVNYSGDDEFYSGGSFCSADLGLMLSLGHADVYCPPRKRARISGPFVVEDRSKDPSL
EVLPDECLFEILRRLPGGRERGAAACVSKRWLTVLSSVKNSEICRSKSYNNLNDAIMISK
DEDLEVECDGYLTRCVEGKKATDIRLAAIAVGTSTRGGLGKLSIRGSNSVRGITNVGLSA
VAHGCPSLRVLSLWNVPSIGDEGLLEVARECHSLEKLDLSHCRSISNKGLVAIAENCPSL
TSLTIESCPNIGNEGLQAVGKYCTKLQSLTIKDCPLVGDQGVASLLSSGASMLTKVKLHG
LNITDFSLAVIGHYGKLITSLNLCSLRNVSQKGFWVMGNAQGLQSLVSLTITLCQGATDV
GLEAVGKGCPNLKYMCIRKCCFVSDGGLVAFAKEAGSLESLILEECNRITQVGILNAVSN
CRKLKSLSLVKCMGIKDLALQTSMLSPCESLRSLSIRSCPGFGSSSLAMVGKLCPKLHQL
DLSGLCGITDAGLLPLLENCEGLVKVNLSDCLNLTDQVVLSLAMRHGETLELLNLDGCRK
VTDASLVAIADYCPLLIDLDVSKSAITDSGVAALSRGVQVNLQVLSLSGCSMVSNKSVLS
LKKLGENLLGLNLQHCSVSCSSVELLVEALWRCDILS
>XP_004231931.1 putative F-box protein At1g49610 [Solanum lycopersicum]
MNSERKCSVTTMGDQDQSPSSSGDDGHSKGQILENPPQEKVNIETESEETGIDWISELPD
ALIVQILSLLPIQDAFRTSVLSKRWQYPWTSIDNLIFDNRNTNWSNRENVINKFISFTDN
VLPLLCCSNIKKFCLYFRFCLVASYSSKIDKWLEIVLKKKVEDLDLEIWYYDQSPYVLPQ
VLCNNSSIVKFNCEFCRIPEECVLNWTSLKSLTLTYLFLRDEHVEQIVTNCPQLELLKLC
EFCGFHRLHITSPKCRSLQLIDHAHPDGDWGPFGGDCSFEVVAPYIQHLKISGHFDNVEI
RLGDLSSLVIADLTFSVDIVYDNTVELLLASVRCANELMIPCWFIEMIYVAVIEKKKDVP
FLMRKCKRLTINSWISKNAILGIGVLLKSTPYLENLTILHEEGDFFVWDEYLEEEVFDWL
GDKSLSLHENIFKGSLQNLKHVEVTSNCCSCQHKADATERLSEFLKSLLEHAKNLEKLVI
APWHNGCNISSANISKVIKNLLALPGASNIAVVSLGLVSGFDFSGE
>XP_019070657.1 F-box protein At5g03100-like [Solanum lycopersicum]
MASIGGGDRLTNLPEEILLQILSVLPNSRQVVQMSVLSSQWRFLWKSIPASLYFNSEDYL
NPDDEEYTMAYAACVNRELHYWRSCEKIKSFRVFPQSYEELIKHDVDLWVNFAVNVGYCR
LRPSGNVKWSNLVSLSIGDAVMTEGVMEKVLSGCPNLECLELDKVVGVRRLDITSVKLRK
LIVTIYETESDDDDEDHCLKIHAPHILHLELLGLCYDKIHFQLRNVVSLVTAVLSLNVHF
ADLEENLEKECRYLQELLHHVANVKNLELGPWCIECLSILEFKGWPVPPSSWKFLKINAA
LEPNDYPGICSFLSSSSCLETLVIDWCHPKPRKLLSMYTNEDERRRIFEIHSFNWSMPHL
KMFKFINFCGKSSENKFVDLLIKCLRENAIALKKYGIALKFKGRDVFWSYVVRSS
>XP_010313246.1 F-box protein At2g32560 isoform X1 [Solanum lycopersicum]
MLFLLITCFTFITFLCKSLSLKPLPLWSSSEVRLLSIWFWNDFLILNPFKKGFLESLMSS
NVMTLRRKSFSYRVENVEANSEMSVLDLPELVLECILERLPPEGLCSMASVCSSLREKCT
SKYLWEKHMKEKWGRVLGPAAHREWLWHISSRKDSSFFNQAKERGLMTYLSQFWPISIVR
SNPSTSFKKKDPPVIDSIMSMYLALESGKFWFPAQVYNREIVQNGHVGFMLSCYDAELSY
SRRTDTFQARYPPHGRRAMAIETGVTWDRLRVPPLDTSPHDLYISDCLTELCPGDHIEIQ
WRRNKEFPYGWWYGVVGHLETCDGNEYYCRCHENDTVVLEFNQYTHGSRWRTTHIDRKDH
REEGNEADGFYGGIRKLHSNEEISMWRRLWPSDVLE
>XP_004246581.1 F-box protein PP2-A15 [Solanum lycopersicum]
MGASLSSLTENESTANGRPGLGDIPENCVACVFMYLTPPEICNLARLNHAFRGAASSDSV
WDSKLPSNYHHLLDVLPQRIYEGFSKKDIFAFLSRPVPFDDGNKEVWLDRISGRICMSIS
TKAMLITSGEDRRHWNWFPTEESRFHVVAYCQQVWWFEVSGSVKFPFPPDIYTLTFRVRL
GKFYKRLGRRVCNFEHTHGWDLGPVQYELFTSDGQHAVSEYSLDDSDQDDTSANLKRGDW
IEYKVGEFIVSRSDPATEVRFSMKQIDCTHSKGGLCIDSVSITPSDLKARRSKGVSKYQ
>XP_004237577.1 F-box protein At5g03100-like [Solanum lycopersicum]
MASRKNLSRRSSDSFILSKKRKIENETLEDCISELPDGFLIQMLSLLPTKDAVASSLLSK
RWRNLWTPIHSFYFSNANYIDVRKFKSFVDNALIHSTSTEIKKFVLDLRTTLWQPKLWIS
DSKISQWIDFAVGKEVQDVAIYAQPYHSHFSYELPQSMYTCSSLITLTLTNWVFHKRLNI
AWNSLKSLTLHLTSLDDDDVVKLLSSCPALEAMELSSCDKFRSLKITSNLKRLTLSNHLL
PDVQGNEVLEIDAPHLKHLDISGDLGELKCRLVNVSSLVIASLTFRDMCITVGKRESEID
EDECPSYHEATRNLVLDYLEKLSNVTELIIGSWFAEVVFMLRLESVILPKLRCKCLTLKL
GVSKSNMYGIASLLQNLPRLESLNIHIKSEIYNDSSCEHVQSYLDKVNDINFWRWIQNPL
FPNLKNVKIVGCVGECIRMWSRMGFCKLFKFLKFLLKNAKALQKLVIVAERRTCIFCSES
CVSRHLLKLAEKMLSTPRSSGNLVISYQEIA
>XP_019067951.1 F-box protein At5g49610-like [Solanum lycopersicum]
MACSGIDMLNDESLEEDMYSDSSEFYVAVKPQGGGIDSLAEFDLRTAAYKVEEGNNGSKY
PVEIIMRVNMTIKDVAKRHILPFLPAKSLMKLRAVSKEWNQWIASPLLAYNQSSTFQKLS
GYFYQRLDNVDDPPILLSLHRSAIGVPSPSLRFLPVKVKVLSSSSGLLLCQGKDSYYVCN
PATKDWKKLPPPQYYHGSDPAVALAFDPQFNIESFYRVVAAVPVLDNPVVCFEIYCSESD
SWRCSPSDCLELENTRLAGGGYYMKGVAYWRNTSSNEVLAFDVKNEIPAVLHLPVLQSGQ
RGALTQIGDEVCYVTAYNDCGSVFIIDIYGGVDMGLKRSVSVNLGSKKPRTQVLGIPNEK
CCEVLPCTVSDTVVIHTDTTIYFYHLRDQKVETLQSPGRVDTDKRFLPYINSLVMVHNAG
E
>XP_004233868.1 putative F-box protein At5g55150 [Solanum lycopersicum]
MASMWSEVPEDLLRLIANRLDTLTDQVRFACVCTSWKSILLSIRPSHSWCLLYRFEEEPS
ELGEKFLFLPERKIHHLEFIPEVLGRSKFRGCSFSWLVCTDDYSPKISLYNPFTKVLIAL
PPRYNFPDVIRYCPPERSHPVYEIEIYDVDDDDTEIDFVATSSVHIHLIHKFVLSSSPSK
PNCMVVAIYGTMDYNLAYCKIGDEKWTSIAKGRMRYDDIIFRDKNLLYAVTITSHVHVFD
LSSNSPKLVDTIQPPPPQPLPPPPPEELGQPEPGRRSYLVNTSIGLLLVQRHWLWTGSLY
EGNQCEKTKIFNLYMYEPSSRSWRRVENMDENVLFLGLNTGVSIPSSRVGGYKGNHIYFT
DTLFVFSLRTARHGPYEIGVYDLDSKSAQCLQRYDTKKYWIRPTPIWYIHSPEDFFERDL
>XP_019069703.1 uncharacterized protein LOC104648157 [Solanum lycopersicum]
MLLSRGHNGKRIFLNAAFENFEQRNHPSIEIFNNKFLLEVFKRLPSGKETSVCACVSKRW
LTLLCTVHKDEIAESNGYLARSLLVAIVVRTSNRGDLTKLSIRGNNLRHSVTYIGLKDIS
RGSPTLKEHSLWNVSYVGDEGLSQSARECHLSEKLDLFQCPRNRGPDCSSSLERKILDVV
NECRMTNSSMTHPCDPNLVPSWKRSFDILGALKFVPWMLNSFIQAHPPSRVRLKVYEFSR
ILPDTLKFELVPHEDIWESLFNNHIPSKEDIGVYFFASEKERFERYIALVKSICSKDLVM
RTLINDDELLILASTALGNDSQNIA
>XP_004239431.1 F-box/FBD/LRR-repeat protein At1g13570-like [Solanum lycopersicum]
MFSKHACQSVPLDVLSSLPDNVIDEILMCLPLREAVRTSILSTKWRYKWCRIPDLKLDYK
LWQSKVDKRSVLKKFTKIIYHLVTSHDGPISKFILSIRGLEDSPVLDKLIYFLSRNSVQH
LELDISGYYKHKLPSSIFTCLRLMHLSLSGCSIQLAPRNFKGFDTLICLELRNMTISSKI
LENLISNSPLLDTLMLHQNVYFGIIEINAPKLRAFEFNEMEGSICLKSTPNLQDLTLWHK
NYHVGSRNHFKSFYHLEYLVLNGHSLKVLAVAAGEVTTRLPFDLNSLKQLCLDEIYLREL
DVVSSAVFLIKSFQHLQILEIQVEDYDNDMSALQCLELEAFSDVKFNHLRKFELSCFTGS
DREMQLIKLLLAKSPVLENMRIHPLPDYDNASEKLKNEIPVLLNTLQRASPQVEVVYVFG
S
>XP_004236597.2 F-box/LRR-repeat protein At5g63520-like [Solanum lycopersicum]
MAAKQRQKLTAMETETAAAAEAATATATAAIDLIGEDLLHNILSRLTAESCASAACVSRS
WNLIINRLLTIPNLTSALSCHPCLQGAVDEAVDKVLARPIRPQFVIASIGPSFDLEEAQC
LISDRFSSEIPIITSISCGIFGQDANTNEFEEVQWDTWEDNKAHEDLLNEDEGVLVTVGF
LPGLTVDLIPLKKTRGLMTENFVRSIRERSFSRSGSSPMGILLFSDEDIDIKPVLAKLDY
AFSSETAIVGDAGSKFVYQNGAAISFYNSRVSSSAAVALSFSRDTGKPPGVGETQFHVML
STGVSPIGPKYKAVYVKAVSDDNSTRLMATTDEIDFNMDGQTILDPIYDELGDNTHSRTL
YVGVTKMRKCTSRHVDTNWVFMHEFQMVLRGDYEYLYVHGDGIKSYDSFQFYHANSDLAR
ASCQNVSNKMKLLKQDLNLVTDDQSNSYGSYGMQKKYVFGGMMFACYGRGKLFFGEPNVD
ASPFLENFPGITFSGTYCNGEIAHGNFSLYENGSKEHSSTRCSLHEFSTVYLVMSYTPPT
LPQF
>XP_004233516.1 F-box protein At3g26010 [Solanum lycopersicum]
MEFSRVDYMNDDSDYNSPYIFKGSSSATTSQRPGIHRLAGYDFKAEAYQKVDEFPAHIIR
EGDKKIKDVVKEHVLPFLPAKSLMKFKAVSKDWDKWIASPLLIHQQSFSCQSFSGYIYQN
MSAWDMNTMFLSLDPSTIGVPSPALDFLPEVVKILSSCSGLLLCQGSEKYYVCNPATQDW
KTLPPPRYYHGDEPAVVLAFEPSLRNIEAYYHVICAFPMLDQPIIGFEIYSSESNTWSCS
SAYCSDLENSCLDGGNLFMKGVAYFETKSNEVLAFDVKEEIPAIISLPAQVGRHGSLTQM
DGELSYVTAFNECENVFLIDIYQGMEMSLKRSVSINLGPERGLTCACKVLPCVNSDTVAI
QVREHIYLYHIREQKVESIASPNAIGPAKRFLPYINSLANATIQLKP
>XP_004247336.1 F-box/LRR-repeat protein 17 [Solanum lycopersicum]
MEGRHSHPSTPIPEDFVQKRGKKRGSYNCGRCGLPKKGHVCDLTKEFSEVPTPTSSDAKS
FVLPSQLSVIRSNPTPPLPPPRQPVVQLRRALSFDDIGVTDESPGSDDEGEGEFLDFESE
LDLGGSGKLPANCLWEVLKRLPPSSLLSSAKVCKGWRDVSRRIWKSAEELRLEVPMKAQI
GLVGSVLQKCPGLVKLSLRMKSDVDATMLACIAFSCPNLDSLEILTSDTSVNRITGDDLG
RFVADKRCLTNLKMEGCSNLGGFTLSSTSLSTLCLLELFCHSKMVFNCPNLKEISLIFSC
QENENTDLTAMVNGLGRSCPRLQNIHVASVRLTHAVVLALTAANLRGLRMLSLVLGSEIT
DASVAAIVSSYSRLELLDLSGSSISDSGIGMICNVFPETLLKLLLALCPNITSSGIQFAA
AQLPNLELMDCGMSICDPDLDSPAAQENDNVDIQRTPSSKLHLIYQKLIIKHSHLKKLSL
WGCSGLDALYLNCPELNDLNLNSCMNLNPGRLLLQCPNLESVHASGCQDTLVEALQNQVC
GDFMVEDDHFPCKRLPDGSKRIRVPHSYSPQPFDDGKRKRRLSKQRCAVLVY
>XP_010326062.1 putative F-box protein At1g50870 [Solanum lycopersicum]
MTMFMKMEKCTCSHRRHAHVNLASRRAKKSILKRIKANLAITNTQKLSNGEEEAIKKFNL
SRCQHKKKKKNQICKGKSPSNDQMEIHQVPTIHFQEEIMMDILRRLPMRSILRFKCVSKF
WKSLIDDPYFKRTHYIHNRDNQNSKKVLIAESLLTKDDTFSFYTSSLSMVEDKQKLDWPT
SCNPMDTRIFCSCDGLVLIRVCSEMGYEELFLWNPSTRESILLPHLEFRTKHYVFGMEYD
ATSECYKILAVNLNVKASINTSIEILSLKRNSSWRRIDYPTDIERIRGFRDCGTNNLAFL
HGAFHWLGKSASGNYTTVSLNISNEVYGEVSLLKQMYDLCPLYFFVDHGVSVLRGMLCFY
STYNNISRSTNGIFKLWVMKDYGVRESWIIFIKIQDIDLFLSARPMYMFADCEVLLHFQR
FAYFSSNFTTSGRPFDLCPECDTIKRGIVYAESFISPTSLLT
>XP_004234205.1 F-box protein At5g52880 [Solanum lycopersicum]
MGGSMMERYQKLGLKESLNQPYRYPIACDELSLILRNAYSKIPKKLQSLIFRESLTAFGL
LPEMQTQAAISAAHGLLQSMEAALPKQKKALAASEFKQAMVTHRRRRKVQPVLEGRSQLP
QDVLVHIFGFLDLKSLVTASSVCRSWSVAASDNHLWQSIHISFFGKSNEIPNIIRFTNGV
ERISFTLGNTGADNVDWKDAFKRAYRGISKKVTSQRGFCKQCNSIVWLNNSKCSNGEISD
EHQIMPVSLEQIVDYVIEESIPSSDSDSDSDDSVDGSLFKLWAYPKRVSEPHA
>XP_004240247.2 F-box protein At5g07610-like [Solanum lycopersicum]
MFDILNMHPSSPILAQHKQNLLLKMQGIKLKIQKISEPSSARIVLSIDDLLIEILLRVPI
TSLLCFKTVSKRWLSIITHPHFSVLYPNRAIGLVLTCPYSLPAKPQYDYVHFDKKNPSKP
PFKNLKFINDSSGISVLQSCNGLMLCSNSASRLAKRNYYVCNPTTKHYTTLPKSLLQTEN
SKIHGISLAFDPLKSPHYKVICVRDSVSSPQHYQIEIYSSQTGPWRLSGDPFIADVNFSK
GVYWNGSIYWISTIGNLTCLYFNFDFESLRIMPMPHFPDDQGTTITYFGESFGHLHLTKI
SFYTIRFDVYEMRRDDSEWFIKYKVDFEHPYDHEFKYYNFAILSLVRGKREEDAFLVLAV
VNDDKVMKYNFINKTFEKFCDYDVEDEQVFYCSTIGAFEYIESLCCV
>XP_010325827.1 F-box/LRR-repeat protein 14 [Solanum lycopersicum]
MDNLPAELLLDILGRIKRTTDRNSVSLTCKRFNKLDNGLIISIRVGCGLHPVCDALTALC
NRFHNLEKVEIIYSGWMSKLGKQLDDNGLLILSRCCPLLKDLVLSYCTFITDAGLSYLAS
CSKLKSLKLNFAPRITGCGILSLVVGCKALSVLHLIRCLSVSSMEWLEYLGKHEMLEDLC
IKNCRVIGEGDLIKLGPTWRKLKRLQFEVDANYRYMKRYDRLAVDRWQKQSIPCENMLEL
CLVNCVISPGRGLACVIGKCKNLEKIHLDMCVGVRDCDIVCLAQKSSNLRSISLRVPSDF
SLPLLQNNPLRLTDESLKAVAQNCSLLDTVRLSFSDGEFPSFSSFTLNGILMLIQMCPIR
ELALDHVYSFDDIGMLALRSAEYLQILELVRCQEITDDGMQLASQIPQLCTLRLRKCLGV
TDDGLKPLVGAYKLDFLVVEDCPQISERGVQGAAKSVTFKQDLSWMY
>XP_025886608.1 F-box protein At5g39450 [Solanum lycopersicum]
MCGSGTTTTTMSPDVCGSSLLLSLPDDVFAIVSRSLSPRDVCNLGLCCRNLHDLAASEKV
WLSQCEMLGVVPYRDVIEWRKGVCSYKALCHFFVSIKPLLGIWVHQNPELGNVVYVMPGF
ISAVGCRIIPQELGPLGLEDSPILWSPVFEVVSDFEGSAAFFLHGRENGTDYVYPGSLKK
VERTCNVLLLEVEPQQYTSGGKLFHSKSFLHLSENEASRKICRSTNGVSVSERVTEQRAT
TVPFGRLAFVDRRKLLDTVTNQVRQTLPDAKDAILFPCLRREEADLRENMKLLYERRLLF
MQMYDGGGGFTVWKAGSELPLHPSPVGLSEFRQNLDLISGCHASQTATDHESRSRKSLAG
YVKHSLKYILKKSNSTNGKRDLLGKNSSGHGSKHAQLHEFLQPGDAIGLTLHASTVKLSS
YRAWPNMHESKFALYKLPMRTPEVGQEYAGVWGGTFGWPPGRPSDDKPGKALFLLLLSYE
ESQGQKLLIATKILEGTHYVLHPNGSAMFIVNIEEPSNDPFPWCTDGHDSNPVDVKHAFM
GEGIANGYGFRYPGSKPGSLFVIHDKMLAFIWKESRSVLALQRLDLQEVLSKGERIPALP
PVSNFAYLTRSYSNVFANGLTSPRQNHP
>XP_010316228.1 EID1-like F-box protein 2 [Solanum lycopersicum]
MIITKQYRCIHSASCLCTKGHLSEEVIFLVFQRLNWNPKSVATLSCVCKWFDDLAKRVLW
KEFCKTRAPKMMLDLQSSGSHSVDGNWRALGKLLIYCSGCTKGGLFNSIHVPGHFVYRTR
FSRTSGKSFLLPQCRTDVLYVSDPCEHLDQGEEGDIGFFRGIFKSFATSKVRKMLIKREA
QLHPTEVCPYCKAKLWSMLQAKMVPESASCRLGAYEDAIEYYVCLNGHVLGICTLLPLSD
SEEASDHSDA
>XP_004247950.1 F-box/kelch-repeat protein At3g06240-like [Solanum lycopersicum]
MHDDIILDILLRLPVKSLIRFKCVCKSWRTSIEDPNFIEHHYALSKSNVNRHKIFITGGV
SDNMDNYFYSVDAPLQHDSVVSLLETPVPGINTLSRVSFISYSSNGIILIVFPYDLIILW
NPATGESRKIPSPIPKKKKSERRQFPAVYGFGYVSSIDDYKIFRVGGKYNSHAHFEIELF
STKSNAWKLIGMFSPNNFCFEGGIVTIDGIVYMIEMADLSRNIDRSTILSFSLENEQFEY
VLFPDQIQRFQDPILYVLGENLCLTRMHNLTSRDFEVWHMIKDGSMNNIWSKILTIPSMH
CGRCLSPVCLMKIDGYIMLLKHKGDFEIYNSDGEQIEIVEVPGLQSSLFFNCIVPYVESL
FSPKQRRI
>XP_004241901.1 F-box/kelch-repeat protein At1g51550 [Solanum lycopersicum]
MATSSSCSSPYTNGSSPITTIAQDHLFSILLLLPLDSIFCFALTCKKFRSLTYSDSLWES
LCRRDWGNSTIDALRSFAVDDKQQQFPWKKLYQQIYQLDSVYCRRLLTHPLGGEELILPR
PRASHSLNFVSGSLVLFGGGCEGGRHLDDTWVAYVGNDFKRILKWNKIGSGVPSGRFGHS
CVVIGDSLVLFGGINDHGARQNDTWIGQVAVHDAFGITLSWRLLDVGSVMPPPRGAHAAC
SMDKRRMLIHGGIGLSGLRLGDTWVLELSENLHLGVWQEIATHPSPPSRSGHTLTPVGGN
QTILFGGRGLGYEVLNDVWLFDTSDSHCRWVQLLFDLQNIPQGLTLPRVGHSANLIIGGR
LLIYGGEDSYRHRKNDFWVLDISSVTSIMQSGSPPSPERSMTKLWRRLKSKGDNPCGRSF
HRACVDPSGRNLYIFGGMVDGLLNPAESSGLRFDGELFLVELLLQC
>XP_004253282.1 uncharacterized protein LOC101246813 [Solanum lycopersicum]
MGRRKPRVFFKNIPIDFPTERQSNMPIDLPIELQSNIFDRLCAKDQSKAMCVSHSWRDFI
LYSILPKDESQQSSVSLFPIKCLDLKLQQLFHWCSRVMCCRVGPNKLIDSCNGLLLFYHN
YGGAQNLTHGVYYYYVMNHVTKQCVAVSKPTGQISRAYSYATLVYDPTKSRFFQIVNFQG
HRHVNVFSSKNGIWTTQTLILPKYIIASSWTKKSVYFNGSLYRLSRSGHLVKIKVDIQEN
VLEQTEAITLPQDCLSFNCQWELSVKGDKLLFVMSKGLNFVVYELVECVSSGVTSCSWCT
SHRIQDDGSKWYYLNKLFKLLSFHPYDDVAFFKGYNHLFYYIFIGNNTITDLQQVPSCEI
LYDYLEFCGIPLVECYSPFACRLNEEHPRVFQRPPIPTVIRVISG
>XP_025888554.1 putative F-box protein At1g32420 [Solanum lycopersicum]
MKSNTRNTIFPEEIIFEIFSWLPVKSLVQFRCVSKKIYSLILEPDFVDTHHRRSMTRDGG
TKFLLRKIEGFYTIKRNEDEKTYKWNPNNRYDYVMYANGLFCMWKDNVETPRIWNPSTRE
VILLPNLRCGSSIHPLTYNYSLGYEPEEKRYKVLMTQEFKRGSRPTKSWVLTLSIDKEWR
EIESMIDFVPSFNRRVCVNGVIYMLDYKINKAIVAFDVKGEKFRVIKLWKNFGFNNFGDY
NLIDVKGRLGVVNNLKLFGEENLWILRNSRWRRHIIRFTREVKLGNYTSKEICNSCDGEI
VFIVSKWNFTVLYVYDIRKNSWKYLEIQQLPEKGCIYDVFCFAETVFSSPSFRILRYLDL
>XP_004242349.1 F-box/LRR-repeat protein 17-like [Solanum lycopersicum]
MQGRQPHPHTTTPISEVILPKRGKKRGSYSCGRCGVPKKGHVCNFPKNLNPIDNPSPNPN
SSLLASPPSVVRPQPPPPLPQRHVLPQLRRALSFDDVDVNDSPGSDDEGDFSDLDNESDR
VGSGSGIGTLPSSCLWEVFKRLPPPALLSSARVCKGWLESSRRIWKSAVELRLRVPVNAQ
IGLVGSVLKKCPGLVKLSLRMESDIDATMLACIAFSCPKLDSMEILMCNTSVNRITGDEL
GRFVAEKRSLTNLKMEGCSNLGGFTLCSTSLSTLSLSDLYCHAKMVFNCPNLKDVSLDFS
HQENDTTDLTLMVDGLGRSCPRLQNIHIASIRLTHAVVLALTAANLRGLRMLSLVLGSEI
TDASVAAIASSYSNLELLDLSGSSISDSGIGMICNIFPETLSKLLLALCPNITSSGIQFA
AAQLPNLELMDCGMTISDPDLDNPTSQENNDLQLQRTPNSKQHLIYQKLIIKHTCLKKLS
LWGCSGLDALYLNCPELKDLNLNSCTNLNPERLLLQCPNLEYVHALGCQDALVGTLKNQV
CADFMGVEDHSHCKRLPDGSKRIKVPDLFSPQPNDKKTKRISKRCCTVLVN
>XP_010320164.1 F-box protein At1g78100 [Solanum lycopersicum]
MEFESDNSDGFDRLPDPLIHLMFNQISDIKTLIRCRSVSKRFNSLVPQADSLLLRVDRVI
SATDSDDDDDSFLIAFLRSIIKSIHHLVSPSKVLPTPARSQNSPAQILREFERIRNLQIE
LPSGDLRLEKGTTIRWKADFGKTLKSCVILGFRSGDGGGGEAEFGGGAGAGLKMRVVWTI
SALIAASARHYMMVEVVNEHKELENLVIKDRDDEGKVVMDKKGLRECRESQGEGEEAEVN
NASSGNGVGLWWRNNRTTVPAVRMRMWHEARMELSGGMKMVGATLVVVRPTNGGGERSEV
EEQNGDVGLALGAFGEDAVYCEAVERLLKSRSYILEMNSF
>XP_010325642.1 F-box/FBD/LRR-repeat protein At1g13570 isoform X1 [Solanum lycopersicum]
MRFQQNEIYLKTMRNASTSGVDTISNLPCNVLDVILGCLPWKDAVKTSILSKDWKYKWVT
RQELDFNDEFYKSFKQDEEAKRIIYQVLLVHKGPILKFRLRNFTSCPDIDHWMHFLSKKN
VQEFTLIVRIGNKYHSPHHLFKFQQLRYLELQDCLFQPPLGFKGFEKLIKLDLMHVTFDS
SILTNLISKSPLLEWLRLRSITNFDILEIDAANLKFLEFIGKTKSISFKNAPMLEKVTVG
FLGRRLLTDISPVCSNFPKFFHYMPSLLELDICGTTLEYLIKGGLPENPPTALNNIRTLT
ISSMSLRYTEVVSSAVYLITSCPKLQDLTIEFYPVGDIVEPAVQLLRPQSSSYGAMKLLQ
KVQVNMFTGLEMEMEFMKFILASAPVLEEVSIWNFTRFLFRLCKQMIDEMKEFRRASANV
EFKFEEIDMEGGYEHEEVMEVA
>XP_025888308.1 putative F-box/LRR-repeat protein 23 [Solanum lycopersicum]
MGILRRVGTIEILESVQRVCSTWWKVCHDPAMWRVIDLKHESHFSRMPLVLYMLLDRMYR
IAVDRSQGKLLIISIQNFGSREFLNYIAKRYSIAKDRRQKILDVYLLMLMFSLMLSLAVA
AKNLPLLEELHIHLTFISEEDIESVGRYCPMFKSFTLNASEYDTFGNLISADDGQALAIA
KSMPELRHLVLIANTLTNVGLEAILDGCPHLVSLDLRCSYNIDLGGDLGKRCREQIVDLK
QPCASCQDYEFYSEFSHYCFSNDNFLRFRDYIS
>XP_010316674.1 protein AUXIN SIGNALING F-BOX 2 [Solanum lycopersicum]
MEMNPSLKKPRESVDLSKMSELSQSAFPDEVLEKVLSLVQSHKDRNSASLVCKDWYNAER
WTRTKLFIGNCYSVTPEIVARRFPKIKSVTLKGKPRFSDFNLVPENWGADIQAWLDVFAK
VYPFLEELRLKRMAVTDESLEFLAKSFLGFKALSLLSCDGFSTDGIGSIAAHCKNLTELD
IQENGMDDISGSWLSCFPDDFTSLEVLNFASMNTEISKDALERLVGRCKSLRVLKVNKNV
TLPQLQRLLVRAPQLMELGTGCFLPDQLTSRQYEELESAFSNCKHLHSLSGFWEANRRYL
PSLYAACASLTFLNLSYETIRSGELSKLLLHCPNLRRLWVLDTVNDKGLEAVGTSCPLLE
ELRVFPADPFEEDMDHGVTESGFIAVSAGCPKLQYVLYFCWQMTNAAVATIVHNCPNFTH
FRLCIMSPGQPDYLTNEPMDEAFGAVVKTCKKLQRLSVSGRLTDLTFEYIGKYAKNLETL
SVAFSGGTDWGMQCVLDGCSKLRKLEIRDSPFGNAALLSGMGKYESMRCLWMSACRVTMN
GCRILARERPRLNVEVIKDEHSDDYADKLYVYRSVAGPRRDAPPFVVTL
>XP_010324761.2 F-box protein At5g03100-like [Solanum lycopersicum]
MAAARGRDRLSDLPESILLHILSMLWDAKQVVRTSLISTRWRFLWMSVPLNLSFRFPYGG
NQNDTVAYLASVHRELYYWKSCKKIKSFSIGSFRYDEIYSKDVDLWIHFATKVANVEFFS
LSLNTASQQNYKFPQFGYKNSSLKQLILNHCQLNPCASVNWSSLAFLSIGFMELTDGAME
KVLSGCPNLEHLELKKVWGMQRLEIRSMKMKILRIEEYYDKNHDVWLEIIAPHVIHLEIL
GLCSQIRIMRRNVSSLHYAMLHCYFDFKVEESNLETEFCCLKELLHGVAHVEWLELSSWC
IKCLSILKLKGWQSPTSSRNLLDLQLNEGQLDFPGICSLLQSSLDLERLFIDLHGDSSSN
SLLGYTNEGKQIQRFETHNFNGSFPNLKTVEIANLRGLLSENKFLLPLVKYLLKHAIVLE
KFVIVLLLFGSDALPDHAEMTQELLSLPRSSPHISIVISH
>XP_010317951.1 F-box/kelch-repeat protein At3g23880 [Solanum lycopersicum]
MKKSLHTDQIINKILLNLPVSSLLRFRSVCKSWRSLINEPAFIDAHLKKMEFVSNHLRLF
QIVYQLYPNEGLRSWCYAGGPCDELIHPGFPVTYTKQCTFELLGSCNGLICYITKFLHGK
EEINLWNPSMRKNRVLPHSKFSPERQRHAPNYGFGFDGRGDHRMIKITYIDDRLKNEKKQ
WSEVELYSLNHDSWKKIGDCFPSQYYYVRGDTVFFNGCIHWLTQREYGKIRPRRLPIVSF
DVANEVFQEYWLPNPTEREANCISLLNGSLSVCAKSTSVVDNSVLNIEVWLMKEYGVEES
WTKLYVTRMDEELSGPIIPLRVLDHDGEAIVYINKNVFLYDHENEEFEDFGIWANGIGVP
YVTNYMESLVWVEPIIVESTTPIGQNVATIENVEIESNTKLVNSTSKKDTKQDGNCIIL
>XP_025884066.1 F-box protein At5g65850-like isoform X1 [Solanum lycopersicum]
MEIPEGAVIEILLRLPLKSLYVCKCVSKWWCSIISDIEKLHHARNLGIFVSNFGCSSFNY
LFQSKLTLNNISPTHFIKQLVGGADEYAEIGLTQVINGLFCTYTPAGRTGVLTLCNCYTS
EIRDIPLPRFSRWTRKIQFYFGIDRLGIYKLLSLGFLADHVIYQQVLTLGGMNKFNGDII
TTRSWMNMFSPDFIPDSDVMCKPSICIDGILYWLIQFKEMSHRKILAFSLSRYQFYYISL
PAQMVVAAATMVNFMGRFTVGCLDSGSNILNLWRLNKRHRWNKHSINLPEELVRCNRNMW
CSFGNLPTGEILLANPKANDNDNDNDDSSFIPIYSYHHSTRKFQRFVVGKLTSCLLEKSS
VQISCVELNSSCHSMSLEALLLKQPISVLSEEELSFEEEEMTLEEEKMTRGLKHFRTPQI
SKLLRLFKNVNTYVSDSSKEV
>XP_004229582.1 F-box/kelch-repeat protein SKIP25-like [Solanum lycopersicum]
MEDDALKCVEIEHHDEEQQILIPGLPNHLAHLCLSNLHPSLLYRVCKSWRRLIYTSSFPL
FYCLYAVCSRSSNSTATSTAYNKNNSTSTNSTITTSNLEFFCLDPISSKWTQLPNPPTSD
PPIHILRHHPSFISRSLSIQSLTVAERMILIAATTHKFLPALERPLGFDPSCNKWFFGPN
LSTPRRWCGSSSVNGNVYVASGMGSAYHGDVARSLEKWDVKEKVDQWKWEKLKGLKDGRF
CREFVDAIGYRGKLCMVNIKGRAVKQGTIYDVTKDEWKEMPKGMLEGWIGPSSATTTTTI
NDESEMYVVDETKGSLSKYVSETDQWEELIESCDDLKGAEQITVGRGRVCVICGRGRLIV
VVDVSVTPVNVIRVVSTPPELEAIALHILPRISV
>XP_004234552.1 tubby-like F-box protein 5 [Solanum lycopersicum]
MSFKSIVRELKEMKDGIGSISRRGEVEGRHWRNRTRTHIAPDVVPFDPNQQGQWANIPPE
LLLDIVRRVEESETSFPARTAVVFCASVCKSWREVTKEIVKTPEECGRLTFPISLKQPGP
RESPIHCFIKRDRANSVYRLYFGLTPSEDESDKLLLAAKRIRRATSTDFVISLVSDDFSR
ASSTYVGKLRSNFLGTKFTIYDNQLPSEAAIPHRGRLSRRFSTKQVSPTVSACNYSIATV
SYELNVLRTRGPRRMHCAMHSIPFSSIQEGGSAPTPTSFPQHFDEKSSPALVSKAKEPSV
NSSSTVSVLSREPLVLKNKAPRWHEQLQCWCLNFKGRVTVASVKNFQLVAAVDPSHNIPA
AVQETTILQFGKIGKDIFTMDYCYPLSAFQAFAICLSSFDTKPACE
>XP_004247228.1 F-box/kelch-repeat protein OR23 isoform X1 [Solanum lycopersicum]
MAPPSSTTVTNQLQTLNPTIIPGLPNDLAAIILVFVPYSHHSRLKSICKSWKQFFSSKII
ISLRQKHLPPSTLSPLLCIFPQDPLIASPYLFDPRNLAWSPLPPMPCNPHVYGLCNFTSI
CIGSHLYVLGGSLFDTRSYPLDYPCPSSSAFRFDFGSSSWETLAPMINPRGSFACAAAPN
LDKILVAGGGSRHTMFGAAGSRMSSVEMYDIRKDEWVPLDGLPRFRAGCVGFFVGNGEER
EFWVMGGYGESRTVSGVFPVDQYYRDVLVMEMKNGGKWRELGDMWEEGERWKLGKIVVLE
DVPSEPPAVFMLDRGDIFSYIMASNSWVKETSLPRKASDESSVGFVALDGELHVMTHLNV
VKSKECQRLRQQKRSATMLVQIYHPRTKSWRSVTTRSPFHHPLDFKTAVMCTIRL
>XP_004240515.1 F-box/kelch-repeat protein SKIP30-like [Solanum lycopersicum]
MTALIEGLPDAVAIRCLARVPFYLHPKLELVSHSWRAAIQSAELFKARQEVNSSEEFLCV
SAFEPENLWELYDPTHDLWITLPILPSNISHFARFSVVSTAGKLFVLGGGSDAVDPLTGD
QDGIFATDKVWSYDPATRAWNPRASMLVPRAMFACCVLDGKIVAAGGFTNRRKSICNAEI
YDPETNVWVQLPDLHHAHNSACSGVVFGGKVHVLHKGLSTIQVLENFKQGWIAHEYSWLQ
GPMTVVRGKLYVMSNWFIYKQEGESRRMIVSASDFRRRIGYAMIGLGDDIYIVGGVNGPD
YWNCSVKVLSDVDVLTLGSERPAWRKVAPLTRCRGTILGCTQLRI
>XP_019068893.1 putative F-box protein At1g65770 isoform X1 [Solanum lycopersicum]
MAQELNYLYAAAGMETAASGFSMEQELADWSELQYDLLALIARRLNLIEDYLNFGSVCKS
WHSVSTKDNFNNYLCRAPWLMLAEEEDDDGNSIRKFFSLYNGMILNKRIPKARRKRCMES
MGWLIMIGEEEGEISMLHPFSGVEIELPHQNTTVEYNRYRTGLKMYFFYKAVLSSSPSHT
SDYILVVIEGAFKFLSFWRPGDIRWTRLKFQGTDRVGTAFYDLIYFNGQIYALDYSGILI
VFDVADAVGTQPTKYHIVAHMPLPPQLRREQLYIVESLGSLFVILRDGVHLRLPKDDRDR
IPLKLIPDDDDDDDDYTYGTTNFRVFQVDSAAGIMTETRELGDTTFFLGANSSLSVQACQ
FPGIKPNHIYFTDDCFLTYLAYEEGGGLDMGVFNLADGSIQPHYNGVSLSRFCPPTWHPR
KVLQSKTHSTTKGFK
>XP_004238507.2 F-box protein At5g03100-like [Solanum lycopersicum]
MPEGSAQQTYKVEETNKKMKRVEDQSRISKLPDSLLILILSLLPTKDAFTTSVLSKRWEH
LWPSIDSFFFSCKDKSQRKNFISFVDYVLDHSTCSKIKNFHLNFTHLSKYEQRVGFVDDI
VDFTISRWVPTNEVKNKNKLLFPISRWLGTAVEKNVENIILLSDSYENDSIDLPDTIYKC
SSLITLDLTCCILDKEIVIEWKSLKTLRLNDITLDDDRIVNILSGCPALEILEFLEFSGF
RHMEISSSNLKRLKFKNHLSYDNSDDLSLDIFAPHVQHLEISGYMYDLRCRLVNVSSLVS
VKLTFQMNWTWFDQGPDEHHVIKTLIEDYLQKLRNATELTFGTCFIEVLMQFDKMSLPEL
KCKCLTLDWHITEPYFYGAAIMLRASPHVETLNITMETTSLDLEQCPFELGYLAKEHDIH
FLSSFEFPNLKNVKVVNASKICLKEHLEWDNDDLFKLSEFLLKNTKVLEKFVIISRRKNC
SICSMDCASQYSSRLATKLVCCPRSSTSSMIICKEGAFCD
>XP_025887407.1 uncharacterized protein LOC101254213 isoform X1 [Solanum lycopersicum]
MANLSELPSHLISTVAERVKVIEDFIAFGAVCISWRTAATKDNFDVYSPQIPLLMLADKD
DDYREFYSLSKNKISRIFLPEIRGRRCFPSEGGWMFTDSCTGEFNLFHPFSRTQIQLPSQ
NALKESLQKDAEITHYTIDKAVLSVNPSHTSDYVLVISDLTYGRGDLAFWRPGDVNWTKI
VMRRNARFNSLFHYKVHPEPSHF
