# Supplementary material for: Genome-Wide Analysis and Characterization of Eggplant F-Box Gene Superfamily: Gene Evolution and Expression Analysis under Stress
Source: Int J Mol Sci. 2022 Dec 16;23(24):16049. doi: 10.3390/ijms232416049 (PMC9780924; doi:10.3390/ijms232416049)
Supplement: Supplementary file 1 [file ijms-23-16049-s001.zip › Supplementary Files/File S5. The F-box domain sequences of Arabidopsis, rice, tomato and eggplant..faa]

File S5. The F-box domain sequences of Arabidopsis, rice, tomato and eggplant.

>NP_187289.1 NP_187289.1__14167 NP_187289.1 tubby-like protein 9 [Arabidopsis thaliana]
SWSELPEELLREILIRVETVDGGDWPSRRNVVACAGVCRSWRILTKEIVAVPEFSSKL
>NP_197369.2 NP_197369.2__319966 NP_197369.2 tubby like protein 11 [Arabidopsis thaliana]
WSEIPEELLREILIRVEAADGGGWPSRRSVVACAGVCRGWRLLMNETVVVPEISSKL
>NP_001189775.1 NP_001189775.1__318905 NP_001189775.1 tubby like protein 3 [Arabidopsis thaliana]
WASMPPELLRDVLMRIEQSEDTWPSRKNVVSCAGVCRNWREIVKEIVRVPELSSKL
>NP_564485.1 NP_564485.1__318434 NP_564485.1 tubby like protein 5 [Arabidopsis thaliana]
WANLPAALLRDVMKKLDESESTWPARKQVVACAGVCKTWRLMCKDIVKSPEFSGKL
>NP_001319391.1 NP_001319391.1__318817 NP_001319391.1 tubby like protein 1 [Arabidopsis thaliana]
WANLPPELLRDVIKRLEESESVWPARRHVVACASVCRSWRDMCKEIVQSPELSGKI
>NP_175160.2 NP_175160.2__5 NP_175160.2 tubby like protein 6 [Arabidopsis thaliana]
WVDLPPELLLDIIQRIESEQSLWPGRRDVVACASVCKSWREMTKEVVKVPELS
>NP_001321047.1 NP_001321047.1__6 NP_001321047.1 tubby like protein 4 [Arabidopsis thaliana]
MPPELLRDVLMRIERSEDTWPSRKNVVSCVGVCKNWRQIFKEIVNVPEVS
>NP_173899.1 NP_173899.1__26927 NP_173899.1 tubby like protein 10 [Arabidopsis thaliana]
RWANLPPELLFDVIKRLEESESNWPARKHVVACASVCRSWRAMCQEIVLGPEIC
>NP_001031369.1 NP_001031369.1__26931 NP_001031369.1 tubby like protein 2 [Arabidopsis thaliana]
WASLPPELLHDIIWRVEESETAWPARAAVVSCASVCKSWRGITMEIVRIPEQC
>NP_564627.1 NP_564627.1__20 NP_564627.1 tubby like protein 7 [Arabidopsis thaliana]
SWSAMLPELLGEIIRRVEETEDRWPQRRDVVTCACVSKKWREITHDFARS
>NP_001321134.1 NP_001321134.1__139 NP_001321134.1 F-box/RNI-like superfamily protein [Arabidopsis thaliana]
WKDIPVELLMRILSLVDDRNVIVASGVCTGWRDAISFGLTRLRLS
>NP_001185415.1 NP_001185415.1__75 NP_001185415.1 RNI-like superfamily protein [Arabidopsis thaliana]
WKDIPVELLMKILNLVDDRTVIIASCICSGWRDAVSLGLTRLSLS
>NP_849530.1 NP_849530.1__385516 NP_849530.1 RNI-like superfamily protein [Arabidopsis thaliana]
NWAELPPELTSSILLRLGAIEILQNAQRVCKSWRRVCQDPSMWRKID
>NP_001319875.1 NP_001319875.1__238 NP_001319875.1 RNI-like superfamily protein [Arabidopsis thaliana]
NWVDLPPELTTSILLRLSLTDILDNAQKVCKEWRRICKDPSMWRKIN
>NP_567294.1 NP_567294.1__385517 NP_567294.1 RNI-like superfamily protein [Arabidopsis thaliana]
NWTELPPELTSAILHRLGAIEILENAQKVCRSWRRVCKDPSMWRKID
>NP_001190683.1 NP_001190683.1__240 NP_001190683.1 RNI-like superfamily protein [Arabidopsis thaliana]
NWVDLPPELTTSILLRLSVTDILDNARKLCRAWRRICKDPSMWRKIN
>NP_200326.2 NP_200326.2__27 NP_200326.2 F-box SKIP23-like protein (DUF295) [Arabidopsis thaliana]
SWSEFLPELLNTVFHNLNDARDILNCATVCSSWKDSSSAVYYSRTFS
>NP_001185338.1 NP_001185338.1__492352 NP_001185338.1 F-box/RNI-like superfamily protein [Arabidopsis thaliana]
MDYLPVEVIGNILSRLGGARDVVIASATCRKWREACRKHLQTLSFN
>NP_001329844.1 NP_001329844.1__385518 NP_001329844.1 F-box/LRR protein [Arabidopsis thaliana]
NWAELLPELTASILHRLGVVEILENAQKVCRPWHRVCKDPSMWRKID
>NP_176664.2 NP_176664.2__641 NP_176664.2 LOW protein: F-box/kelch-repeat protein (DUF295) [Arabidopsis thaliana]
NWSQLPEELLNLISKNLDNCFDVVHARSICRSWRSAFPFP
>NP_179039.1 NP_179039.1__1106615 NP_179039.1 LL-diaminopimelate protein (DUF295) [Arabidopsis thaliana]
SELPPDLLGSIFHRLSFTDFHRAKIVCWNWNLSSKLTVPKKIRSPWLMLF
>NP_567296.1 NP_567296.1__385521 NP_567296.1 RNI-like superfamily protein [Arabidopsis thaliana]
NWAELPPDLLSSILLRLSPLEILENARKVCRSWRRVSKDPLIWRRID
>NP_565565.1 NP_565565.1__14689 NP_565565.1 LOW protein: F-box/kelch-repeat protein (DUF295) [Arabidopsis thaliana]
WSQLPEELLHIISTHLEDHYFDAVHARSVCRSWRSTFPFPSSLLR
>NP_564725.1 NP_564725.1__901552 NP_564725.1 F-box family protein [Arabidopsis thaliana]
WKDLPLELLSSVMTFLEIKDNVRASVVCKSWFEAAVSVRVIDKSPWLM
>NP_188242.1 NP_188242.1__2541 NP_188242.1 F-box family protein [Arabidopsis thaliana]
MSKFLPEELAIEILVRLSMKDLARFRCVCKTWRDLINDPGFTETY
>NP_179360.1 NP_179360.1__208 NP_179360.1 ascorbic acid mannose pathway regulator, putative (DUF295) [Arabidopsis thaliana]
DWSKLPEELLGLIALRLYSVIELIRFRSICKSWRSSASGVNKNHSLS
>NP_197792.1 NP_197792.1__1779388 NP_197792.1 F-box SKIP23-like protein (DUF295) [Arabidopsis thaliana]
WSELPPEILHLISLKIDNPFDLIHFRSVCSFWRSSSLLKFRHMTS
>NP_193997.1 NP_193997.1__901528 NP_193997.1 F-box protein (DUF295) [Arabidopsis thaliana]
WSDLPLDLLNLVFKRLSFANFRQAKSVCSSWYSASKQSVPKNQIPWLM
>NP_001325458.1 NP_001325458.1__776918 NP_001325458.1 F-box SKIP23-like protein (DUF295) [Arabidopsis thaliana]
WSDLPEELLDLIANRYSSNIDVLRIRSTCKSWRSAVAMSKERLQFRF
>NP_176752.1 NP_176752.1__167081 NP_176752.1 ascorbic acid mannose pathway regulator (DUF295) [Arabidopsis thaliana]
SNLPEELLHMIVLLLFSVVELKRFRSICRSWRSSTSGVNRNNPFPSRPRIHFD
>NP_567649.1 NP_567649.1__901502 NP_567649.1 F-box protein (DUF295) [Arabidopsis thaliana]
WSELPLDLLTAVFERLSYANFQRAKSVCSSWHSGSRQSVPIQIPWLI
>NP_567648.1 NP_567648.1__901527 NP_567648.1 F-box protein (DUF295) [Arabidopsis thaliana]
WSDLPHDLLNLVFERLSFANFNRARSVCSSWYSASRQSVPKNQIHWLI
>NP_179224.1 NP_179224.1__226 NP_179224.1 F-box SKIP23-like protein (DUF295) [Arabidopsis thaliana]
DWSLLPNDLLELIVGHLETSFEIVLFRSVCRSWRSVVPPLDHSRCL
>NP_565401.1 NP_565401.1__614 NP_565401.1 F-box SKIP23-like protein (DUF295) [Arabidopsis thaliana]
DWSTLPKDLLDLISKSLESSFDLIQFRSVCSSWRSAAEPKSPLPTH
>NP_001328279.1 NP_001328279.1__901509 NP_001328279.1 F-box only protein [Arabidopsis thaliana]
WSKLPSDLLNMVFERLGFADFQRAKSVCPSWLDASRQSASKNQIPWLI
>NP_189030.1 NP_189030.1__514 NP_189030.1 F-box and associated interaction domains-containing protein [Arabidopsis thaliana]
FSPHNLPLEMMEEILLRLPVKSLTRFKCVCSSWRSLISETLFALKHA
>NP_193490.1 NP_193490.1__901524 NP_193490.1 F-box protein (DUF295) [Arabidopsis thaliana]
WSELCPDLLRSIFEQLSFTNLNRAKLVCRSWNSASRGCVPKRNQIPWMI
>NP_179225.2 NP_179225.2__221 NP_179225.2 F-box family protein [Arabidopsis thaliana]
DWSLLPNDLLELIVGHLETSFEIVLFRSVCSSWRSVVPPQDQSRCLS
>NP_173020.1 NP_173020.1__132986 NP_173020.1 F-box family protein [Arabidopsis thaliana]
ELPEELLAEIVARLPFISITRFKSVCKGWRSLIESTYFRHLFV
>NP_001318237.1 NP_001318237.1__1008076 NP_001318237.1 F-box SKIP23-like protein (DUF295) [Arabidopsis thaliana]
MDWATLPKDLLDLISKCLESSFDLIQFRSVCSSWRSAAGPKRLLWAH
>NP_001318570.1 NP_001318570.1__641508 NP_001318570.1 Galactose oxidase/kelch repeat superfamily protein [Arabidopsis thaliana]
IWAMLPEDLLNEILARVPPFMIFRIRSVCKKWNLILQDNSFLKFHS
>NP_200814.1 NP_200814.1__27153 NP_200814.1 F-box SKIP23-like protein (DUF295) [Arabidopsis thaliana]
QWSDLPLDILELISDRLDHDSSDTIHLLCLRSVCATWRLSLPLSNKNNRLS
>NP_176753.1 NP_176753.1__317742 NP_176753.1 ascorbic acid mannose pathway regulator 1 [Arabidopsis thaliana]
DWSTLPVDLLNMIAGRLFSNIELKRFRSICRSWRSSVPGAGKKNPFRTRPL
>NP_191206.1 NP_191206.1__1107690 NP_191206.1 F-box family protein [Arabidopsis thaliana]
FINLPCDLLQLVISRLPLKDNIRASAVCKTWHEACVSLRVIHTSPWLIYF
>NP_671856.2 NP_671856.2__235 NP_671856.2 F-box family protein [Arabidopsis thaliana]
DWPLLPNDLLELIMGHLETSFEIFLFRSVCSSWRSVVPPLDHSRCL
>NP_176751.1 NP_176751.1__1396838 NP_176751.1 ascorbic acid mannose pathway regulator (DUF295) [Arabidopsis thaliana]
DWSTLPEELLHFIAARSFSLVEYKRFSSICVSWHSSVSGVKKNPFHRR
>NP_178654.1 NP_178654.1__901526 NP_178654.1 F-box protein (DUF295) [Arabidopsis thaliana]
WSELCPDVLRCVFELLSFSDLNRTRSVCSSWHSASRHCVPTQNQIPWLI
>NP_567647.1 NP_567647.1__902883 NP_567647.1 F-box protein (DUF295) [Arabidopsis thaliana]
WSELPLDLLNLVFKRLSLVNFQRAKSVCSTRYSVSRQCVPERQIALLI
>NP_177072.1 NP_177072.1__901505 NP_177072.1 F-box protein (DUF295) [Arabidopsis thaliana]
WSKLPLDLMQLVFERLAFLDFERAKSVCSSWQFGSKQSKPNNQIPWMI
>NP_201484.1 NP_201484.1__901501 NP_201484.1 F-box protein (DUF295) [Arabidopsis thaliana]
WSKLPSDLMQFVFDRLGFADFQRAKSVCSSWLSVSRNSQPNNQIPWMI
>NP_197911.1 NP_197911.1__641317 NP_197911.1 F-box protein (DUF295) [Arabidopsis thaliana]
LWSEIPMDILRSVFERLSFVDLHRAKIVCSHWYSCSKQSFLRKTRS
>NP_197912.4 NP_197912.4__147 NP_197912.4 F-box protein [Arabidopsis thaliana]
WSELPGDILRSVFERLSFVDFQRAKQTCPIKRSKSNCLRLWLITFGGLERLPHLS
>NP_565302.5 NP_565302.5__1396816 NP_565302.5 F-box only protein (DUF295) [Arabidopsis thaliana]
DWSKLCPDILRKIIESLSSLDFYRAKIVCSDWYSVWKTCVKRPLRPWRII
>NP_198643.2 NP_198643.2__385632 NP_198643.2 F-box family protein [Arabidopsis thaliana]
DWSKLCPDILRSILESLSSTDFHRAKTVCSDWYSNWKTCVKPLCPWRIM
>NP_001119124.1 NP_001119124.1__232827 NP_001119124.1 F-box SKIP23-like protein (DUF295) [Arabidopsis thaliana]
WSDLPGELLDHIANGLFSKVELLRFRSICKTFRSAVDSDKNFLDHL
>NP_172482.3 NP_172482.3__901538 NP_172482.3 F-box family protein [Arabidopsis thaliana]
WSELVTDILSLVFKHLSFTDFARAKTVCSSWYFASKSSSPRKNHTPWLI
>NP_193937.2 NP_193937.2__901514 NP_193937.2 F-box protein (DUF295) [Arabidopsis thaliana]
WSKLPLDLLIMVFERLGFVDFQRTKSVCLAWLYASRMSAPNKQIPWLI
>NP_180185.2 NP_180185.2__317454 NP_180185.2 F-box SKIP23-like protein (DUF295) [Arabidopsis thaliana]
WSELPGDLINLTANRFSSISDVLRVRSICKPWRSAAATPKSFQ
>NP_178459.1 NP_178459.1__901493 NP_178459.1 F-box family protein [Arabidopsis thaliana]
WSKLCPDLLRPILESLSSIDFHRAKTVCSDWYSVWKTCKGY
>NP_178558.1 NP_178558.1__901494 NP_178558.1 F-box only protein (DUF295) [Arabidopsis thaliana]
WSKLCPDVLRKIYETLRSPVDSHRAKIVCSNWYSVWKTCVKRPLCPLRI
>NP_175073.1 NP_175073.1__1398798 NP_175073.1 F-box SKIP23-like protein (DUF295) [Arabidopsis thaliana]
WSDLHEDLIDLLANNLSSNINLLRFRSICKPWRSTVATKKRLHNHFE
>NP_564278.1 NP_564278.1__903486 NP_564278.1 Galactose oxidase/kelch repeat superfamily protein [Arabidopsis thaliana]
WQEFPQDLFEDVVSRLPMATFFQFRAVCRKWNALIDSDSFSRCFTELPQTIPWF
>NP_179373.2 NP_179373.2__1856 NP_179373.2 F-box and associated interaction domains-containing protein [Arabidopsis thaliana]
MSDLPRDLLAEILSRVPLASLRSVRFTCKKWNDLSKDRSFLKKQI
>NP_568542.1 NP_568542.1__33548 NP_568542.1 F-box and associated interaction domains-containing protein [Arabidopsis thaliana]
MAMSNLPRDLLEEVLSRVPVKSIAAVRSTCKNWNSLTYGQSFTKKLY
>NP_568538.1 NP_568538.1__33549 NP_568538.1 F-box and associated interaction domains-containing protein [Arabidopsis thaliana]
MAMSNLPRDLLEEVLSRVPVKSIAAVRSTCKNWNSLTYGQSFTKKLY
>NP_198469.1 NP_198469.1__33533 NP_198469.1 F-box and associated interaction domains-containing protein [Arabidopsis thaliana]
MAMSDLPNDLVEEIISRVPVKSIRAVSSTCKNWNTLSNDHSFTRKLF
>NP_180877.1 NP_180877.1__385672 NP_180877.1 F-box only protein (DUF295) [Arabidopsis thaliana]
WSKLYPDLLRSIFESLSCLDFHRAGTVCSNWYAVSRSCPLYPWRIV
>NP_199061.3 NP_199061.3__33729 NP_199061.3 F-box and associated interaction domains-containing protein [Arabidopsis thaliana]
MTIMSDLPRDLLAEILSRVPLTSLRAVRLTCKKWNDLSKDRSFLKKQI
>NP_176106.1 NP_176106.1__33554 NP_176106.1 F-box and associated interaction domains-containing protein [Arabidopsis thaliana]
MVSKKLPLDLEEEILFRVPPRSLVRFRSVCREWNTLFKNKRFINKNF
>NP_198520.1 NP_198520.1__33594 NP_198520.1 F-box family protein [Arabidopsis thaliana]
MVPKKLPLDLEEEILFRVPPRSLHCFRSVCKEWNALSRDKRLINKNF
>NP_175204.1 NP_175204.1__166790 NP_175204.1 F-box and associated interaction domains-containing protein [Arabidopsis thaliana]
LPLDLTSEIFSRLPAKSVVRFRCVSKLWSSITTAPYFTNSFETRPNLMF
>NP_188377.1 NP_188377.1__56106 NP_188377.1 F-box family protein [Arabidopsis thaliana]
MSNLPLDLVEEILSRVPATSLKRLRSTCKSWNNCYKDQRFTEKHS
>NP_188305.1 NP_188305.1__33518 NP_188305.1 F-box and associated interaction domains-containing protein [Arabidopsis thaliana]
MAISDLPRDLVEEVLSRVPVTSLRTVRSTCKKWNIISKDESFTKKH
>NP_176912.1 NP_176912.1__47040 NP_176912.1 F-box and associated interaction domains-containing protein [Arabidopsis thaliana]
MSDLPNDLVEEILSRVPITSLGAVRSTCKRWNGLSKDRIVCKGDANQ
>NP_188707.1 NP_188707.1__33719 NP_188707.1 F-box family protein [Arabidopsis thaliana]
MMMSNLPKDLVEEILSRVPFKYLRAIRSTCKNWYDLSKNRSFANKNI
>NP_191520.1 NP_191520.1__234664 NP_191520.1 F-box family protein / jacalin lectin family protein [Arabidopsis thaliana]
LPYDLEGEILSHLPIQILARFRCVCKRWNTLFKERRFFNSDLGLARPQF
>NP_180878.1 NP_180878.1__1396815 NP_180878.1 F-box family protein [Arabidopsis thaliana]
DWSKLCHDILRLILESLHYKDYHRARTVCSNWYTASTTCKRPLYPWRI
>NP_174377.1 NP_174377.1__1567765 NP_174377.1 F-box family protein [Arabidopsis thaliana]
IPIDLILDILSRLPSKSIARCRCVSKLWESMIRQSYFTELFLTRSSSRPHL
>NP_188705.1 NP_188705.1__33707 NP_188705.1 F-box and associated interaction domains-containing protein [Arabidopsis thaliana]
MMMSDLPHDLVEEILSRLPLISLKAMRSTCKTWNVLSKHRSFANKHI
>NP_566322.1 NP_566322.1__12819 NP_566322.1 F-box and associated interaction domains-containing protein [Arabidopsis thaliana]
LESLPEDIIADIFSRLPISSIARLMFVCRSWRSVLTQHGR
>NP_175208.1 NP_175208.1__427526 NP_175208.1 F-box and associated interaction domains-containing protein [Arabidopsis thaliana]
SASSLPLDLTSEILLRLPEKSIARFRCVSKLWLSITTDPYFINLFETRS
>NP_566586.1 NP_566586.1__33708 NP_566586.1 F-box and associated interaction domains-containing protein [Arabidopsis thaliana]
MASVKLPWDLEEEILSRLPPRSLVRFRTVCKHWNGLFSDKRFVKKHL
>NP_176822.1 NP_176822.1__5512 NP_176822.1 F-box and associated interaction domains-containing protein [Arabidopsis thaliana]
SDLPVALVEEILSRVPLTSLSAVRSTCKTWNALSKTQIFGKTRQQF
>NP_193453.1 NP_193453.1__5841 NP_193453.1 F-box and associated interaction domains-containing protein [Arabidopsis thaliana]
SDLSPDLVGEILTRVPMTSLISVRCTCKMWNALSKEGIFFKAARKQF
>NP_181623.2 NP_181623.2__132571 NP_181623.2 F-box and associated interaction domains-containing protein [Arabidopsis thaliana]
CEIPPDLLMEIVMRLPAKSMVRFKCISKQWSSLISCRYFCNSLF
>NP_188638.1 NP_188638.1__56625 NP_188638.1 F-box and associated interaction domains-containing protein [Arabidopsis thaliana]
MMSDLSQDLLEEILSRVPRTSLGAVRSTCKRWNTLFKDRILCKAE
>NP_564661.1 NP_564661.1__20200 NP_564661.1 F-box and associated interaction domains-containing protein [Arabidopsis thaliana]
TVTDLPDDLVREIFSRVPLTSLRAVRSTCKKWNAISKYDILGKKA
>NP_001323259.1 NP_001323259.1__588897 NP_001323259.1 F-box associated ubiquitination effector family protein [Arabidopsis thaliana]
MSDLSVDLVGEILSRVPLTSLSAVRCTCKSWNTLSKHQIFGKAELAATKQFL
>NP_565318.1 NP_565318.1__1171987 NP_565318.1 F-box and associated interaction domains-containing protein [Arabidopsis thaliana]
MSDLPPDLVEDILSRVPATSLKRLRFTCKQWNSLFKNRRFTEKHFCK
>NP_188911.2 NP_188911.2__33703 NP_188911.2 F-box/associated interaction domain protein [Arabidopsis thaliana]
MMSDLPLDLVEKILSRVPATSLKRLRSTCRRWNALLKDRRFTEKHF
>NP_001319575.1 NP_001319575.1__33742 NP_001319575.1 F-box and associated interaction domains-containing protein [Arabidopsis thaliana]
TISDLPYDLLPEILSRLPTKSIPKLKTTCKKWYALFKDPKFVEKKL
>NP_001320240.1 NP_001320240.1__901642 NP_001320240.1 F-box protein 7 [Arabidopsis thaliana]
LPDELLFEVFARMMPYDLGRASCVCRKWRYTVRNPMFWRNACLKAW
>NP_198965.1 NP_198965.1__33768 NP_198965.1 F-box and associated interaction domains-containing protein [Arabidopsis thaliana]
TISNLPRELIEEILSRVPLRAMKAMRLTCKSWNNLSKSESFMKMHI
>NP_187998.1 NP_187998.1__20407 NP_187998.1 F-box and associated interaction domains-containing protein [Arabidopsis thaliana]
TMSNLPAEVLEEILSRTPVTSLRTMRSTCKKWNNLSKKKIIPEAA
>NP_189037.1 NP_189037.1__3365 NP_189037.1 F-box family protein [Arabidopsis thaliana]
NIPPELTFEVLVRLPLKSLARFRSMCKEWKLVIDSEFFRDCFM
>NP_567467.1 NP_567467.1__492069 NP_567467.1 F-box/RNI-like superfamily protein [Arabidopsis thaliana]
NCLPEELILEIFRRLESKPNRDACSLVCKRWLSLERFSRTTLRI
>NP_179056.1 NP_179056.1__901543 NP_179056.1 F-box family protein [Arabidopsis thaliana]
SELPHDLLRNIFNRLSFADFHRATWNSISKQTAPPKTKSPWLI
>NP_564587.1 NP_564587.1__33547 NP_564587.1 F-box and associated interaction domains-containing protein [Arabidopsis thaliana]
MVSVNLPWELVEEILCRVPPQSLVKFRTVCKQWNSLFDDNKFVNDHF
>NP_001154567.1 NP_001154567.1__56151 NP_001154567.1 F-box family protein [Arabidopsis thaliana]
MAELAFDLVIEILAKVPVKYLLRFRCVCKSWRSLFQDERFIRMHT
>NP_188874.1 NP_188874.1__1053201 NP_188874.1 F-box and associated interaction domains-containing protein [Arabidopsis thaliana]
MSDLPLDLVEEILSRVSATSLKRLRSTCKQWNTLFKKRSFSQKHFH
>NP_187980.1 NP_187980.1__20203 NP_187980.1 F-box and associated interaction domains-containing protein [Arabidopsis thaliana]
TMGDLPGDLVEEILSRVPLTSLRAIRSTCQKWNSLSKSQICGRKA
>NP_198966.1 NP_198966.1__33749 NP_198966.1 F-box and associated interaction domains-containing protein [Arabidopsis thaliana]
MISNLPRDLIEEIFSRVPLTSMKAVRLTCKSWNNLSKSESFTKVHI
>NP_564586.1 NP_564586.1__902616 NP_564586.1 F-box and associated interaction domains-containing protein [Arabidopsis thaliana]
NLPWELVEEILYRVPPQSLARFRTVCKQWNSLFDDNKFVNDHLVRSRPQFM
>NP_176774.1 NP_176774.1__33715 NP_176774.1 type 2 peroxiredoxin-related / thiol specific antioxidant / mal allergen family protein [Arabidopsis thaliana]
TMSNLPTDLLEEIISRVPRKYMRAVRLTCKRWNGMFKSQSFTKMHI
>NP_176417.1 NP_176417.1__493466 NP_176417.1 F-box and associated interaction domains-containing protein [Arabidopsis thaliana]
SFSSLPWDLVEDILARVPATSLKRLRSTCKQWNFLFNDQIFTKMHFD
>NP_565653.1 NP_565653.1__33526 NP_565653.1 F-box and associated interaction domains-containing protein [Arabidopsis thaliana]
MVRLDLPWDLVDEILSRLPATSLGRLRFTCKRWNALFKDPEFITKQF
>NP_174521.1 NP_174521.1__1114622 NP_174521.1 F-box and associated interaction domains-containing protein [Arabidopsis thaliana]
NKEKLPWDLEEEILSRVPPTSLDRFKTVCKRWNALFNDKTFINNH
>NP_850216.1 NP_850216.1__1086880 NP_850216.1 F-box and associated interaction domains-containing protein [Arabidopsis thaliana]
MSDLPRELVEEILSRVPVKSMREVRVTCKTWNALSKHISKAEAA
>NP_199541.1 NP_199541.1__33516 NP_199541.1 F-box and associated interaction domains-containing protein [Arabidopsis thaliana]
LMLSDLPGDLLEEILCRVPATSLKQLRSTCKQWNNLFNNGRFTRKHL
>NP_190520.2 NP_190520.2__20202 NP_190520.2 F-box family protein [Arabidopsis thaliana]
TISDLSDDLVGDILSRVPFTSLISVRSTCKKWNALSKNQIFGRKT
>NP_199913.1 NP_199913.1__33525 NP_199913.1 F-box and associated interaction domains-containing protein [Arabidopsis thaliana]
TMSDLFPDLVEEILSRVPITSLKAVKLTCKQWNDLSKDSSFTKNHY
>NP_190521.1 NP_190521.1__175828 NP_190521.1 F-box and associated interaction domains-containing protein [Arabidopsis thaliana]
TISDLPYDLVKEIFSWVPFTSLRAVRSTCKTWNALSKNQIFGKKSV
>NP_188909.2 NP_188909.2__33702 NP_188909.2 F-box and associated interaction domains-containing protein [Arabidopsis thaliana]
MMSNLPLDLVEEILSRVPATSLKRLRSTCRQWNALLKDRRFTEKHF
>NP_188622.1 NP_188622.1__47053 NP_188622.1 F-box and associated interaction domains-containing protein [Arabidopsis thaliana]
MSDLTQDLVEEILSRVPITSLGAVRSTCKGWNALSKERILCIGEPKQ
>NP_178729.4 NP_178729.4__56125 NP_178729.4 F-box and associated interaction domains-containing protein [Arabidopsis thaliana]
MTLPELPKDLVEEILSFVPATSLKRLRSTCKGWNRLFKDDKRFTRIHT
>NP_201057.1 NP_201057.1__1597721 NP_201057.1 F-box family protein [Arabidopsis thaliana]
PEIPLDLLIEILTRLPHKSLMRFKCVSKQWSSLIRSRFFSNRYLT
>NP_188380.1 NP_188380.1__33535 NP_188380.1 F-box and associated interaction domains-containing protein [Arabidopsis thaliana]
MMISDLPHDLESEILSRVPAKSLAKWKTTCKRWYALFRDPSFVKKNF
>NP_188912.1 NP_188912.1__33515 NP_188912.1 F-box and associated interaction domains-containing protein [Arabidopsis thaliana]
MMMSDLSLDLVEEILSRVPATSLKRLRSTCKLWNALFKNPGFTKKQF
>NP_566558.1 NP_566558.1__33537 NP_566558.1 F-box and associated interaction domains-containing protein [Arabidopsis thaliana]
VQISDLPRDLTEEVLSRIPVTSMRAVRFTCKKWNTLSKDRSFTKKHL
>NP_001327936.1 NP_001327936.1__33717 NP_001327936.1 F-box and associated interaction domains-containing protein [Arabidopsis thaliana]
MLTDLPLDLESEILSRVPATSLQRLKTTCKRWYALFRDPRFVKKNL
>NP_188910.1 NP_188910.1__33508 NP_188910.1 F-box family protein [Arabidopsis thaliana]
MTMPDLPPDLVEEILSRVPATSVKKLRSTCTQWNAIFKDERFTEKHF
>NP_187635.1 NP_187635.1__232213 NP_187635.1 F-box and associated interaction domains-containing protein [Arabidopsis thaliana]
IPLDLVSEILLRLPEKSVARFRCVSKPWSSITTEPYFINLLTTRSPRL
>NP_179078.1 NP_179078.1__1955 NP_179078.1 F-box family protein [Arabidopsis thaliana]
LKNLPWELIEEILSRVPPKSLVRFRTVSKQWNALFDDKTFINNH
>NP_188521.1 NP_188521.1__944141 NP_188521.1 EIN2 targeting protein2 [Arabidopsis thaliana]
EQLPNDLVEEILCRVPATSLRRLRSTCKAWNRLFKGDRILASKHFEKS
>NP_188463.1 NP_188463.1__33752 NP_188463.1 F-box and associated interaction domains-containing protein [Arabidopsis thaliana]
MASGKLPWELEEEILCRLPPGSLVRLRSVCKHWNDLYNDKWFIKKSL
>NP_188281.1 NP_188281.1__33598 NP_188281.1 F-box and associated interaction domains-containing protein [Arabidopsis thaliana]
MPTKLPLELEDEILLRVPPLSLTRFRTVCKRWNTLFNDQRFINNHL
>NP_188313.1 NP_188313.1__33756 NP_188313.1 F-box and associated interaction domains-containing protein [Arabidopsis thaliana]
MTKMSKLPNDLLEEILSRSPLYSMRAIRLTCKKWNTLAKEESFTKKQL
>NP_189999.1 NP_189999.1__33751 NP_189999.1 F-box and associated interaction domains-containing protein [Arabidopsis thaliana]
MASGNLPWELEEEILCRLPLGSLVRLRSVCKHWNDFFNDKWFIKKSL
>NP_189173.1 NP_189173.1__901652 NP_189173.1 F-box and associated interaction domains-containing protein [Arabidopsis thaliana]
ELPEDLLVEILCRVPATSLKRLRSTCKLWNHLYNDKRFKSKHCHKAP
>NP_179323.1 NP_179323.1__503302 NP_179323.1 F-box and associated interaction domains-containing protein [Arabidopsis thaliana]
MALPWELEEDILSRLPPISLVRFRTVSKHWNSLFNDKTFINNHLSRS
>NP_566553.1 NP_566553.1__2101 NP_566553.1 F-box family protein [Arabidopsis thaliana]
MVLLPWELEEDILSRLPPRSLVQFRSVCKRWNALFDVKSFNKDQF
>NP_172681.1 NP_172681.1__33745 NP_172681.1 F-box family protein [Arabidopsis thaliana]
MMHVILPWELVEEILYRVPPLSLTRFKIVCKQWNTLFKSKSFVNNHL
>NP_001030837.1 NP_001030837.1__2058 NP_001030837.1 F-box and associated interaction domains-containing protein [Arabidopsis thaliana]
MVPLPWELEEDILSRLAAQSLVRFRSVCKRWNYLFDEKSFIKNHF
>NP_188749.1 NP_188749.1__1171773 NP_188749.1 F-box and associated interaction domains-containing protein [Arabidopsis thaliana]
MHLPEDLVLEILSKVPAVSLARFRSTCRRWNALVVDGSFAKKHY
>NP_192725.1 NP_192725.1__1171978 NP_192725.1 F-box and associated interaction domains-containing protein [Arabidopsis thaliana]
SISELSQDLLEEILCRVPAISLKKLRSTCKLWNSLFIDKRVRNELRR
>NP_187654.1 NP_187654.1__387830 NP_187654.1 F-box and associated interaction domains-containing protein [Arabidopsis thaliana]
SSLPFDLILEILQRTPAESLLRFKSTCKKWYELISNDKRFMYKHLD
>NP_564505.1 NP_564505.1__128217 NP_564505.1 F-box and associated interaction domains-containing protein [Arabidopsis thaliana]
PEEKLPCELIEEILSRVPPESLVRFRTVSKKWNALFDDKMFINNH
>NP_190514.2 NP_190514.2__1567776 NP_190514.2 F-box and associated interaction domains-containing protein [Arabidopsis thaliana]
LPTDLMVEILSRVPAKSAARFRCVSNDWNSLLRSPYLTNLFLKRSSARPHL
>NP_201072.1 NP_201072.1__33665 NP_201072.1 F-box and associated interaction domains-containing protein [Arabidopsis thaliana]
LVAPEIPLDLLIEILTKLPAKSLMRFKCVSKLWSSLIRSRFFSNCYL
>NP_001326347.1 NP_001326347.1__33527 NP_001326347.1 F-box and associated interaction domains-containing protein [Arabidopsis thaliana]
MMVLNLPQELLEEILCRVPATSLKQLRLTCKEWNRLFNDRTFSRKHF
>NP_188754.2 NP_188754.2__55885 NP_188754.2 F-box/associated interaction domain protein [Arabidopsis thaliana]
MTFNDLPEDLVVEILSRVPAVFLARLRSTSKRWNTLIKDGKLSKKHS
>NP_175500.1 NP_175500.1__1567824 NP_175500.1 F-box and associated interaction domains-containing protein [Arabidopsis thaliana]
PLDLILEILLRLPVKSVLRFRCVSKLWLSTTTDPYFTNSYEARSSTRPSL
>NP_001330054.1 NP_001330054.1__300006 NP_001330054.1 F-box and associated interaction domains-containing protein [Arabidopsis thaliana]
MMSDLSEDLVEEILCRVSITSLGAVRSTCKGWYVLSKTRVLCKAETKH
>NP_188358.1 NP_188358.1__33757 NP_188358.1 F-box and associated interaction domains-containing protein [Arabidopsis thaliana]
MTKISDLPRDLAEEVLSRVPVTYLRAIRFTCKKWNTLTKRRSFTKK
>NP_188590.2 NP_188590.2__33741 NP_188590.2 F-box family protein [Arabidopsis thaliana]
MMSDISQDLLEEILSRVPITSLRAVKSTCKRWKDLLNDPSFSKKY
>NP_191317.2 NP_191317.2__1567796 NP_191317.2 F-box and associated interaction domains-containing protein [Arabidopsis thaliana]
LPTDLIREIFARLPSKSVARFRTLSKQWASILRSTDFTKLFLSRSSNRPRL
>NP_567289.1 NP_567289.1__47071 NP_567289.1 F-box and associated interaction domains-containing protein [Arabidopsis thaliana]
DLTQDLVKEILSRVPITSLGAVRSTCKGWNALSKDRILCKAKPKQ
>NP_181393.1 NP_181393.1__33786 NP_181393.1 F-box and associated interaction domains-containing protein [Arabidopsis thaliana]
MISNLPRVLIEEIFFRVPLKSLRAVRLTCKSWNTLSKSRSFRKLYI
>NP_189998.1 NP_189998.1__33724 NP_189998.1 F-box and associated interaction domains-containing protein [Arabidopsis thaliana]
MTLPELPKDLVEEILCFVPATSLKRLRSSCKEWNRLFKDDKRFARKHI
>NP_188967.1 NP_188967.1__55889 NP_188967.1 F-box and associated interaction domains-containing protein [Arabidopsis thaliana]
MEWRSLPVELQEEILSRVPAKYLARLRSTSKQWNALSKTGSFAKKHS
>NP_566556.1 NP_566556.1__130340 NP_566556.1 F-box and associated interaction domains-containing protein [Arabidopsis thaliana]
PWEFSLSLPWELIEEILSRVPPESLLRFKTVSKQWNALFRDKTFINNH
>NP_188389.1 NP_188389.1__33736 NP_188389.1 F-box and associated interaction domains-containing protein [Arabidopsis thaliana]
MMSDLPRDLLEERLSRVPVKSLREARFTCKNWKTLSKKRSFTKKHL
>NP_175213.1 NP_175213.1__128290 NP_175213.1 F-box and associated interaction domains-containing protein [Arabidopsis thaliana]
PTSSFPLDLASEILLRLPVKSVVRFRCVSKLWSSIITDPYFIKTY
>NP_190800.1 NP_190800.1__176090 NP_190800.1 F-box and associated interaction domains-containing protein [Arabidopsis thaliana]
LPEIPEEMLIDILIRLPAKSLMRFKCVSKLWLSLITSRYFTNRFFK
>NP_172628.1 NP_172628.1__33528 NP_172628.1 F-box and associated interaction domains-containing protein [Arabidopsis thaliana]
MATMDLSSDLVEEILSRVPARSLVRLRSTCKQWEALIAEPRFVNKHL
>NP_188366.1 NP_188366.1__33524 NP_188366.1 F-box family protein [Arabidopsis thaliana]
MTLSDLPSDLAEEVLSKIPVTSLRGVRATCKKWNTLSKDRSFTRKHL
>NP_188572.1 NP_188572.1__33521 NP_188572.1 F-box and associated interaction domains-containing protein [Arabidopsis thaliana]
MTIPELPKDLIEEILCYVPATYLKRLRSTCKGWNRLFKDDRRFAKKHY
>NP_174578.1 NP_174578.1__1567808 NP_174578.1 F-box and associated interaction domains-containing protein [Arabidopsis thaliana]
IPTDLILEIFSRMSTKSIGRCRCVSKLWKSMLGHPYFTELFLTRSSDHPRL
>NP_850602.1 NP_850602.1__33552 NP_850602.1 F-box and associated interaction domains-containing protein [Arabidopsis thaliana]
MMFAYLPPDLESEILSRVPATFLKELQTTCKRWYALFRDPIFVKKNL
>NP_195055.1 NP_195055.1__33764 NP_195055.1 F-box and associated interaction domains-containing protein [Arabidopsis thaliana]
MITDLPKDLIEEILSRVSMTSMRVVRLTCKSWNTLSNSESFKKMHI
>NP_188381.1 NP_188381.1__33544 NP_188381.1 F-box and associated interaction domains-containing protein [Arabidopsis thaliana]
MVISDLPHEIESEILSRVPTKSLAKLHTTCKRWYALFRDPRFVKKNF
>NP_189039.1 NP_189039.1__3420 NP_189039.1 F-box family protein [Arabidopsis thaliana]
NIPPELTFEVLVRLPLKSLARFRSVRKEWKLVIDSEFFRDCFM
>NP_188375.2 NP_188375.2__493521 NP_188375.2 F-box/associated interaction domain protein [Arabidopsis thaliana]
MSVLTEDLVEDILSRVPATSLVRLRSTCKQWNAILNDRRFIKKHFD
>NP_850338.1 NP_850338.1__132565 NP_850338.1 F-box and associated interaction domains-containing protein [Arabidopsis thaliana]
CEIPPDLMIEILIRLPTKSFMRFKCVSKQWSPLISGRYFCNRLF
>NP_188384.1 NP_188384.1__33744 NP_188384.1 F-box and associated interaction domains-containing protein [Arabidopsis thaliana]
MFTDLPRDLETEILSRVPATSLQKLKPTCKRWYTLFKDPEFLKKH
>NP_189101.1 NP_189101.1__33761 NP_189101.1 F-box and associated interaction domains-containing protein [Arabidopsis thaliana]
MTKMSNLPNDLAEEVLSRVSLTSLRNVRLTCKDWNTLSKGESFAKNHL
>NP_566622.1 NP_566622.1__33532 NP_566622.1 EIN2 targeting protein1 [Arabidopsis thaliana]
MTIPDLCNDLVDEILCRVPARNLKRLRSTSKRWNRLFKDDRRFAREH
>NP_565395.2 NP_565395.2__1567569 NP_565395.2 F-box and associated interaction domains-containing protein [Arabidopsis thaliana]
IPQDLLIEILTRLPPKSVMRFKCVSKFWSSLLSSRYFCNRFLIVP
>NP_683583.2 NP_683583.2__56044 NP_683583.2 F-box/associated interaction domain protein [Arabidopsis thaliana]
TISHLPTELLDEIISRVPLKSTRAVRLTCKNWDSLFKNRSFMKEEA
>NP_001117291.1 NP_001117291.1__5835 NP_001117291.1 F-box family protein [Arabidopsis thaliana]
TLPHHVVEDILERLPVKTLRKFKCVCSTWRSTIDSQRFKDRHM
>NP_174493.1 NP_174493.1__56196 NP_174493.1 F-box family protein [Arabidopsis thaliana]
MMSDLSLDLVEEILCRVPITSLKAVRSSCKLWNVLSKNRILCKTEA
>NP_176887.1 NP_176887.1__901510 NP_176887.1 F-box/kelch-repeat protein, putative (DUF295) [Arabidopsis thaliana]
DLVRLILERLSFVDFHRARCVSSTWYVASKSVIGVTNPTTPWII
>NP_199772.1 NP_199772.1__94185 NP_199772.1 F-box family protein [Arabidopsis thaliana]
ALFPDEVILQILARLPVKSLFRFKSVCKSWYRLPSDKYFTSLFN
>NP_001117485.1 NP_001117485.1__427533 NP_001117485.1 F-box and associated interaction domains-containing protein [Arabidopsis thaliana]
FRYIPIDLLMDIFSRVPAKSIARFRCVSKLWESILCRPDFKELFMTMS
>NP_192812.1 NP_192812.1__175796 NP_192812.1 F-box and associated interaction domains-containing protein [Arabidopsis thaliana]
TMSNLPKELVEDIVSRVPLHCLRAMRLTCKNWNALLESQSFKKMHIR
>NP_196920.1 NP_196920.1__901547 NP_196920.1 F-box family protein [Arabidopsis thaliana]
WSELPEDVIRLVLRRLRLSDFHRARAVCSTWCRVWGDCVSKPNQVPWLI
>NP_175150.1 NP_175150.1__132405 NP_175150.1 F-box family protein [Arabidopsis thaliana]
QLSTLPIDLIIEILSRLPMNSIAICRLVSKQWASILQSSDFTESFL
>NP_172646.3 NP_172646.3__20238 NP_172646.3 F-box associated ubiquitination effector family protein [Arabidopsis thaliana]
TMSTLPVVLVDEILARVPITSLRSLRSTCKKWEASSKTNLVGGKA
>NP_190286.1 NP_190286.1__176178 NP_190286.1 F-box and associated interaction domains-containing protein [Arabidopsis thaliana]
EIPIDLLIEIFSRLSTGDIARCRCVSKIWSSVPRLRDFTELFLK
>NP_193727.1 NP_193727.1__167317 NP_193727.1 F-box and associated interaction domains-containing protein [Arabidopsis thaliana]
IPEIPFDLVIEILTRLPAKSLMRFKSVSKLWSSLICSRNFTNRLLKLSS
>NP_001327208.1 NP_001327208.1__901684 NP_001327208.1 Galactose oxidase/kelch repeat superfamily protein [Arabidopsis thaliana]
SLLPDDLLERILSFLPIASIFRAGTVCKRWNEIVSSRRFLCNFSNNSVSQRPW
>NP_179553.1 NP_179553.1__1114044 NP_179553.1 F-box and associated interaction domains-containing protein [Arabidopsis thaliana]
NSLQIPIDLIIEIFLRLSVNSIARCRCVSKQWASTLSRPYFTELFLTRS
>NP_187999.1 NP_187999.1__20244 NP_187999.1 F-box and associated interaction domains-containing protein [Arabidopsis thaliana]
MSTLPMVLVDEILSRVPITSLRSLRSTCKRWEAQSKTNLVGGKA
>NP_198964.1 NP_198964.1__33816 NP_198964.1 F-box associated ubiquitination effector family protein [Arabidopsis thaliana]
MITNLRRDLIEEIISRVPLRSMKAVRLTCKSWNNISKSEIFTKMQI
>NP_174394.1 NP_174394.1__1567566 NP_174394.1 F-box family protein [Arabidopsis thaliana]
IPNDLILEILSRLPAKSTGRFRCVSKLWGSMLCHSYFTELFLTRSSARPRL
>NP_001185091.1 NP_001185091.1__20219 NP_001185091.1 F-box family protein [Arabidopsis thaliana]
SMCDLPPKLVGEKILTRIPITSLRAVRSTCKLWNALTKDRVLGKAA
>NP_001117352.1 NP_001117352.1__20220 NP_001117352.1 F-box family protein [Arabidopsis thaliana]
SMCDLPPKLVGEKILTRIPITSLRAVRSTCKLWNALTKDRVLGKAA
>NP_001117350.1 NP_001117350.1__20221 NP_001117350.1 F-box family protein [Arabidopsis thaliana]
SMCDLPPKLVGEKILTRIPITSLRAVRSTCKLWNALTKDRVLGKAA
>NP_001117348.1 NP_001117348.1__20222 NP_001117348.1 F-box family protein [Arabidopsis thaliana]
SMCDLPPKLVGEKILTRIPITSLRAVRSTCKLWNALTKDRVLGKAA
>NP_001117347.1 NP_001117347.1__20223 NP_001117347.1 F-box family protein [Arabidopsis thaliana]
SMCDLPPKLVGEKILTRIPITSLRAVRSTCKLWNALTKDRVLGKAA
>NP_176240.1 NP_176240.1__1567778 NP_176240.1 F-box and associated interaction domains-containing protein [Arabidopsis thaliana]
IPIDLIIEIHSRLPAESVARFRCVSKLWGSMFRRPYFTELFLTRSRARPRL
>NP_187487.1 NP_187487.1__33601 NP_187487.1 F-box and associated interaction domains-containing protein [Arabidopsis thaliana]
LLLPSLPFELIEEILYKIPAESLIRFKSTCKKWYNLITEKRFMYNHL
>NP_172747.1 NP_172747.1__33837 NP_172747.1 F-box and associated interaction domains-containing protein [Arabidopsis thaliana]
ASSSLPDDVVEEIFLKLPVKALMRFKSLSKQWRSTLESCYFSQRHL
>NP_179897.2 NP_179897.2__427647 NP_179897.2 F-box family protein [Arabidopsis thaliana]
SSSPISIDLIAEILSRVPSKSVARFRCVSKPWASMIRRPYFTELFLTRS
>NP_188353.2 NP_188353.2__1171682 NP_188353.2 F-box/associated interaction domain protein [Arabidopsis thaliana]
TIPNLPDELESEILSRVPAKSLAKWKTICKRWYALFRDPRFVKKNLCK
>NP_683449.1 NP_683449.1__56256 NP_683449.1 F-box family protein [Arabidopsis thaliana]
DHVPLDLTIEILSRLPAKSVGRFRSVSKLWSANTTSQNFINSFA
>NP_197317.1 NP_197317.1__176993 NP_197317.1 F-box and associated interaction domains-containing protein [Arabidopsis thaliana]
NSIPLDITIEILSRLPAKSIVRSRSVSKLWSSITTTPEFIKHRSK
>NP_190287.1 NP_190287.1__1114331 NP_190287.1 F-box and associated interaction domains-containing protein [Arabidopsis thaliana]
PEEIPDDLLIDVFSRLSIEDVARCRCLSRFWSSILRRRYFTELFHKMS
>NP_175167.2 NP_175167.2__1567785 NP_175167.2 F-box and associated interaction domains-containing protein [Arabidopsis thaliana]
LPKELILEILKRLPAKSVKRFHCVSKQWASMLSCPHFRELFLTRSSSAQPRL
>NP_197070.1 NP_197070.1__859 NP_197070.1 F-box and associated interaction domains-containing protein [Arabidopsis thaliana]
KFDEIPHDLVIEILERLPLKSVARFLTVSKLWATTIRSPDFRKSY
>NP_175421.2 NP_175421.2__443595 NP_175421.2 F-box family protein [Arabidopsis thaliana]
TIPEVEILARLPLRSIARFKSVCKRWKSVIESDYFRRLF
>NP_001319170.1 NP_001319170.1__166963 NP_001319170.1 F-box/associated interaction domain protein [Arabidopsis thaliana]
IPLDIATDIFLRLPAKSVVRFSCVAKHWSSITTAPYFTNSFETRPNLLF
>NP_175501.1 NP_175501.1__2194 NP_175501.1 F-box and associated interaction domains-containing protein [Arabidopsis thaliana]
IPLDVTSKILAKLPAKSVLRARCVSKQWSSISTDPYFISNMF
>NP_001327750.1 NP_001327750.1__901495 NP_001327750.1 F-box/kelch-repeat protein [Arabidopsis thaliana]
WSMLSPDLIRSILERLNFIDFHRARYISLNWYSSSELCIIQNPTPWTI
>NP_188376.1 NP_188376.1__33513 NP_188376.1 F-box and associated interaction domains-containing protein [Arabidopsis thaliana]
MMMPHLSEDLVEEILSRVPAISLKRLRYTCKQWNALFNDQRFSKKH
>NP_191594.1 NP_191594.1__14562 NP_191594.1 ARABIDILLO-2 [Arabidopsis thaliana]
VNWTSLPYDTVFHLFTRLNYRDRASLASTCRTWRSLGASSFLWSSL
>NP_193856.1 NP_193856.1__1648 NP_193856.1 F-box and associated interaction domains-containing protein [Arabidopsis thaliana]
FELIPLDMIPDILLRLPAKSAVRFRIVSKLWLSITTRPYFIRSFA
>NP_176884.1 NP_176884.1__1567567 NP_176884.1 F-box family protein [Arabidopsis thaliana]
IPTDLILDILSRLPTKSIARFHCVSKLWSSMLASQDFTRLFVNRSSSNPRL
>NP_566009.1 NP_566009.1__607103 NP_566009.1 Galactose oxidase/kelch repeat superfamily protein [Arabidopsis thaliana]
IPGLPSELALECLVRVPFQFQSAMRSVCRSWRSLLSDSSFIQERRRC
>NP_193017.1 NP_193017.1__901511 NP_193017.1 F-box family protein [Arabidopsis thaliana]
SILAVDLVRLILERLSFVDFHRARCVSSIWYIASKTVIGVTNPTTPWLI
>NP_178884.2 NP_178884.2__175825 NP_178884.2 F-box family protein [Arabidopsis thaliana]
AMSDLPRDLEEEVLSRVQLASLRAVRTTCKKWNRRLSKYRFTKKYIR
>NP_567316.1 NP_567316.1__492008 NP_567316.1 VIER F-box protein 3 [Arabidopsis thaliana]
ISNLPDECLSLIFQSLTCADLKRCSLVCRRWLTIEGQCRHRLSL
>NP_178312.1 NP_178312.1__2116 NP_178312.1 F-box family protein [Arabidopsis thaliana]
HIPNEIVEEILVRLPVKSLTRFQTVSKHWRTLITSKYFGKRHM
>NP_200073.1 NP_200073.1__427759 NP_200073.1 F-box and associated interaction domains-containing protein [Arabidopsis thaliana]
MISEDLLVEILLRLPVKPLARCLCVCKLWATIIRSRYFINLYQSRS
>NP_566684.1 NP_566684.1__56175 NP_566684.1 F-box and associated interaction domains-containing protein [Arabidopsis thaliana]
MAMDSKECSLLPFELFEEILCRVPTKSLLRLKLTCKRWLALFNDKRFIYKH
>NP_001154587.1 NP_001154587.1__901500 NP_001154587.1 F-box/kelch-repeat protein, putative (DUF295) [Arabidopsis thaliana]
LVVDLIRSILERLSFVDFHRARCISSLWYTASESCIGGPSTPWII
>NP_174395.1 NP_174395.1__1567781 NP_174395.1 F-box family protein [Arabidopsis thaliana]
IPTDLIYEILSRLSVKPITRFRCVSKLWESIICRQDFTELFHNRSSSNPRL
>NP_190299.2 NP_190299.2__220764 NP_190299.2 F-box and associated interaction domains-containing protein [Arabidopsis thaliana]
IPLDLQINILLRLPVKSLLRFRCVSKLWCSIITSHDFRNRHFNITSS
>NP_179166.1 NP_179166.1__1567564 NP_179166.1 F-box family protein [Arabidopsis thaliana]
ITNDLTVEILSRLPAKSVARFHCVSKQWGSIFGSPYFKELFLTRSSTKPRL
>NP_683479.1 NP_683479.1__56291 NP_683479.1 F-box and associated interaction domains-containing protein [Arabidopsis thaliana]
MMISDLPEDMVEEILSRVSIISLGALRWNDLSKARVICKAEA
>NP_174520.1 NP_174520.1__503218 NP_174520.1 F-box and associated interaction domains-containing protein [Arabidopsis thaliana]
VNIPLDLTVEILKKLPAKSLLRFQCVSKQWLSIISSRRDFIDSIVTRS
>NP_001154336.1 NP_001154336.1__1978 NP_001154336.1 F-box and associated interaction domains-containing protein [Arabidopsis thaliana]
MQLLPHDTVEDILERVPVKSLLRFKSACKQWKLTIESQYFQAKQL
>NP_001154731.1 NP_001154731.1__1567884 NP_001154731.1 F-box family protein [Arabidopsis thaliana]
IPFDLTLEIVSRLPAKPIIRFQAVSKLWFSTIRSKNFTDSFLTRSKTRPRL
>NP_193726.1 NP_193726.1__1057762 NP_193726.1 F-box and associated interaction domains-containing protein [Arabidopsis thaliana]
MPYIPFDLVIEILTRLPAKSLMRFKSVSKLWSSLICSRTFTNRLLRVPSFIQR
>NP_189468.2 NP_189468.2__874459 NP_189468.2 F-box/associated interaction domain protein [Arabidopsis thaliana]
MNSLPEDLLAMILVKLPIKIFTTFKIVCTQWESMVDSPYFRDLFLS
>NP_195598.1 NP_195598.1__386188 NP_195598.1 F-box and associated interaction domains-containing protein [Arabidopsis thaliana]
NSELLPVDLIMEILKKLSLKPLIRFLCVSKLWASIIRDPYFMKLF
>NP_180705.1 NP_180705.1__1567788 NP_180705.1 F-box and associated interaction domains-containing protein [Arabidopsis thaliana]
IPIDLVIEIFSRSPVKSIARCRCVSKLWASILRLPYFTELYLTKSCARPRL
>NP_564368.1 NP_564368.1__176655 NP_564368.1 F-box family protein [Arabidopsis thaliana]
WSKLPPPLLDRVIAFLPPPAFFRTRCVCKRFYSLLFSNTFLETYLQ
>NP_175361.3 NP_175361.3__108485 NP_175361.3 F-box family protein [Arabidopsis thaliana]
LPSDLVRLILSRLSFKDNIRSSTVCKAWGDIAASVRVKSRRCWLLY
>NP_001320185.1 NP_001320185.1__943647 NP_001320185.1 F-box/associated interaction domain protein, partial [Arabidopsis thaliana]
HLPLDLIVEILKKLPTKSLMRFRCVSKPWSFIISKRRDFVESIM
>NP_179468.2 NP_179468.2__33775 NP_179468.2 F-box and associated interaction domains-containing protein [Arabidopsis thaliana]
MLSDLPKDVAEEVLSKFPVTSLRRVRFTCKKLNTLSKDMSFTRKHI
>NP_191318.4 NP_191318.4__1567620 NP_191318.4 F-box and associated interaction domains-containing protein [Arabidopsis thaliana]
IPNDLILEIFSRLPAKSVIGFRTLSKHWASMLRSPVFTELFLTRSSNRPRL
>NP_001322124.1 NP_001322124.1__341141 NP_001322124.1 F-box and associated interaction domains-containing protein [Arabidopsis thaliana]
IDSIPVDLLIDILSRFPPKSIARFYCVSKLWESILRGPDFTELYLTKS
>NP_188927.1 NP_188927.1__166504 NP_188927.1 F-box and associated interaction domains-containing protein [Arabidopsis thaliana]
TISDLPRDLKKKIFSRIPLRYVRALRLTCKEWETLIKSRSLKID
>NP_175148.1 NP_175148.1__641431 NP_175148.1 F-box family protein [Arabidopsis thaliana]
VLEKLHIDLVIEILSRLSAKSIAICRCVSKQWNSLLVSQDFVESFLRS
>NP_180975.1 NP_180975.1__2207 NP_180975.1 F-box and associated interaction domains-containing protein [Arabidopsis thaliana]
MDLLPYDVVEHILERLDVKSLLNCKSVSKQWRSTIRCRAFQERQL
>NP_564992.1 NP_564992.1__901731 NP_564992.1 F-box family protein [Arabidopsis thaliana]
SMLPYDILMKIAAPFSHPNLQAASLVCKSWRDALKPLRESMLLI
>NP_567270.1 NP_567270.1__12944 NP_567270.1 F-box and associated interaction domains-containing protein [Arabidopsis thaliana]
SLPFELVEEILKKTPAESLNRFKSTCKQWYGIITSKRFMYNHLDHSPERFIRI
>NP_179237.1 NP_179237.1__1567571 NP_179237.1 F-box and associated interaction domains-containing protein [Arabidopsis thaliana]
ITIDLILEILSRLPAKSVRRFHCVSKRWASIFGSPYFKELFLTRSSTKPRL
>NP_199058.1 NP_199058.1__1114157 NP_199058.1 F-box and associated interaction domains-containing protein [Arabidopsis thaliana]
NSDSIPIDLILEILSRLPAKSITRFHCVSKLWGSMLCRPYFNELFLTIS
>NP_200451.2 NP_200451.2__1288602 NP_200451.2 FBD, F-box, Skp2-like and Leucine Rich Repeat domains containing protein [Arabidopsis thaliana]
ISDLPEDLLVHILSLLPTTNDIVATSGVSKRWESLWTKVHKLRFNDRI
>NP_001030727.1 NP_001030727.1__1886 NP_001030727.1 F-box and associated interaction domains-containing protein [Arabidopsis thaliana]
MYNLPRDLPEEVLCRIPLTSLRPVRSTCKKWSTLSKCGSFAKKHL
>NP_179218.1 NP_179218.1__1567576 NP_179218.1 F-box and associated interaction domains-containing protein [Arabidopsis thaliana]
LTNDLILEVLSRLPLKSVARFHCVSKRWASMFGSPYFKELFLTRSSAKPRL
>NP_188462.1 NP_188462.1__33538 NP_188462.1 F-box family protein [Arabidopsis thaliana]
MPMPNLPKELVEEILSFVPATYLKRLSATCKPWNRLIHNDKRFARKHY
>NP_192658.1 NP_192658.1__1567844 NP_192658.1 F-box and associated interaction domains-containing protein [Arabidopsis thaliana]
IPLDLIVEIVSSLPAKSIVRFRSVSKLWSSIITTPDFTSSVVTRSLSSRP
>NP_001184976.1 NP_001184976.1__662 NP_001184976.1 F-box family protein [Arabidopsis thaliana]
FAPSSLPNDVVEEIFLRLPVKAIIQLKSLSKQWRSTIESRSFEERH
>NP_175214.1 NP_175214.1__13026 NP_175214.1 F-box and associated interaction domains-containing protein [Arabidopsis thaliana]
SLDHIPIDVLFEILVKLPAKSVARFLCVSKVWATMIRGEVFIRSFT
>NP_175760.1 NP_175760.1__569739 NP_175760.1 F-box family protein [Arabidopsis thaliana]
FDPIPVDLVINILSRLSLECIARCRCVSKLWSSIIRRPNYNQLFPVKS
>NP_193018.1 NP_193018.1__901507 NP_193018.1 F-box/kelch-repeat protein, putative (DUF295) [Arabidopsis thaliana]
LVLDLLRSILERLSFVDFHRGRCISLEWYSASESCLAVKNPTSPWII
>NP_172779.1 NP_172779.1__33644 NP_172779.1 F-box and associated interaction domains-containing protein [Arabidopsis thaliana]
MVPSSLPNDVLEEIFLRFPVKALIRLKSLSKQWRSTIESRSFEERHL
>NP_192757.2 NP_192757.2__33550 NP_192757.2 F-box and associated interaction domains-containing protein [Arabidopsis thaliana]
NIVDLPEDLVMEILARVPTVTLVRLQSTSKRWNVLIEDKRFAEQHF
>NP_001327147.1 NP_001327147.1__167014 NP_001327147.1 F-box/associated interaction domain protein, partial [Arabidopsis thaliana]
SSGPEDLVVEILTRVPVVSLKQLRSTPKGWNALIKDGLCLDT
>NP_175215.1 NP_175215.1__166964 NP_175215.1 F-box and associated interaction domains-containing protein [Arabidopsis thaliana]
SLDPIPVDVLFEIFLNLPAKFLARFVCVSKLWAKIIRNQDFIRSFSFRS
>NP_188383.1 NP_188383.1__271112 NP_188383.1 F-box and associated interaction domains-containing protein [Arabidopsis thaliana]
LPQDVIEEIFSKVPVTCLRRIRSTCKRLYALLKDRGFIRKHFAKS
>NP_001327275.1 NP_001327275.1__943485 NP_001327275.1 F-box and associated interaction domains-containing protein [Arabidopsis thaliana]
ERIPFDLVIEILLRLPVKSIARFRYVSKLWQSTLRGQHFTESYL
>NP_199235.1 NP_199235.1__35745 NP_199235.1 F-box family protein [Arabidopsis thaliana]
NSDLLPMDLIKEILKRLPAKTLARFLCVSKLWSSIIRSRDLMKLFL
>NP_172683.1 NP_172683.1__33616 NP_172683.1 F-box and associated interaction domains-containing protein [Arabidopsis thaliana]
MACVKFPWELMEEILYRVPSLSLSRFKTVSKEWNTLLNDKTFIKKHL
>NP_181872.3 NP_181872.3__765395 NP_181872.3 F-box and associated interaction domains-containing protein [Arabidopsis thaliana]
NSIYIVPELLEDIFLRLPLKSILKFKTVSRQWRSILESKLFVE
>NP_567343.1 NP_567343.1__385523 NP_567343.1 F-BOX WITH WD-40 2 [Arabidopsis thaliana]
HWDELIPDALGLIFSHLPLQEVLTVVPRVCKAWNRAVTGPYCWQEID
>NP_181856.1 NP_181856.1__128330 NP_181856.1 F-box and associated interaction domains-containing protein [Arabidopsis thaliana]
MIYVVPDLLEEIFLGLPLKSILRFKTVSKQWRSILESKSFAER
>NP_174365.1 NP_174365.1__33828 NP_174365.1 F-box and associated interaction domains-containing protein [Arabidopsis thaliana]
IDHIPFDLTVEILTRLPAKSLMKFKCVSKLWSSIIHNQSFIDSFY
>NP_175163.1 NP_175163.1__314545 NP_175163.1 F-box family protein [Arabidopsis thaliana]
MISDSIPKELILEIMLRLPAKSIARFHCVSKQWASMLSRPYFTELFLT
>NP_197071.1 NP_197071.1__957 NP_197071.1 F-box family protein [Arabidopsis thaliana]
KFDEIPHDLVIEILGRLPAKSVARFLTVSKLWATSIRSLDFIKSY
>NP_973591.1 NP_973591.1__33631 NP_973591.1 F-box family protein [Arabidopsis thaliana]
VNLEQIPYDLVLEILLKLSAKSIARFRCVSKLWDSTFRSRYFTELLF
>NP_001118675.1 NP_001118675.1__1396911 NP_001118675.1 F-box/kelch-repeat protein [Arabidopsis thaliana]
WSPVLAPDLIRSIFERLNFAEFHRAMSISLDWYSTAELCYRQNPTPWLIL
>NP_188623.1 NP_188623.1__56239 NP_188623.1 F-box family protein [Arabidopsis thaliana]
MISDLSKDLVEEILSKAPITSLGAVRSTHKQWNALSKGRLLYKAEA
>NP_172594.1 NP_172594.1__206488 NP_172594.1 F-box and associated interaction domains-containing protein [Arabidopsis thaliana]
CSSVVKLLLPHDVVGLILERLPVESLLRFKCVSNQWKSTIESQCF
>NP_197917.1 NP_197917.1__24808 NP_197917.1 EIN3-binding F box protein 2 [Arabidopsis thaliana]
SIDVLPEECLFEILRRLPSGQERSACACVSKHWLNLLSSISRSE
>NP_566277.2 NP_566277.2__570051 NP_566277.2 F-box family protein [Arabidopsis thaliana]
PESLVLPPEIITEILLRLPAKSIGRFRCVSKLFCTLSSDPGFAKIH
>NP_201515.1 NP_201515.1__492759 NP_201515.1 F-box/RNI-like superfamily protein [Arabidopsis thaliana]
AIDRLPLDLLAYIFSLATSFTVLAQASGVCKKWRKAVNQSMARR
>NP_188750.1 NP_188750.1__1114277 NP_188750.1 F-box and associated interaction domains-containing protein [Arabidopsis thaliana]
NTVYLSEDLIVEILSRVSAVSLARLRTTSKRWNALVKDERLAKKHS
>NP_193974.3 NP_193974.3__176155 NP_193974.3 LOW protein: F-box/kelch-repeat protein [Arabidopsis thaliana]
TITDVLEGIVTEILVRLPLRSISRFKSVSQTWKSAIESVYFRRLFV
>NP_566617.1 NP_566617.1__315901 NP_566617.1 F-box family protein [Arabidopsis thaliana]
LWDKQIPTDLLQEILSRLGLKANIHASLVCKTWLKEAVSVRKFQSR
>NP_174379.1 NP_174379.1__341351 NP_174379.1 F-box family protein [Arabidopsis thaliana]
NSIPIDLIIEIVSRSTAKSVARCHCVSKQWRAIFRRKYFIELFLTRS
>NP_178392.1 NP_178392.1__341164 NP_178392.1 F-box family protein [Arabidopsis thaliana]
SSLTNDLIEEILSRLHSKSVARFRCVSKQCASMFASPYFKKLFQTRS
>NP_201386.1 NP_201386.1__503041 NP_201386.1 F-box and associated interaction domains-containing protein [Arabidopsis thaliana]
VQIPVDIIIEILLRLPAKSIATCRCVSKLWISVICRQDFTELFLTRS
>NP_174543.1 NP_174543.1__33632 NP_174543.1 F-box and associated interaction domains-containing protein [Arabidopsis thaliana]
LELDSLPLDLKMAILTRIPAKSLMKLRCVSKMWSSIIRSRGFIDSYY
>NP_001331868.1 NP_001331868.1__1567813 NP_001331868.1 F-box and associated interaction domains-containing protein [Arabidopsis thaliana]
IPDDLFVEIALRLSSKSIARCRCVSKLWASILYRQDFTELFITKSSARPRL
>NP_175904.1 NP_175904.1__1344 NP_175904.1 F-box and associated interaction domains-containing protein [Arabidopsis thaliana]
FDRIPADLVIKILSKLSAKSMAKCRCVCKLLSSIIRQPNYNQLF
>NP_189038.1 NP_189038.1__1567917 NP_189038.1 F-box and associated interaction domains-containing protein [Arabidopsis thaliana]
IPIDLLIEIFLKLPVKSIATCRSVSKFWTYVLGRQDFTELFLTKSSSRPQL
>NP_174386.2 NP_174386.2__765730 NP_174386.2 F-box/associated interaction domain protein [Arabidopsis thaliana]
DSDSVRIDIVIEIVKRLPLKDVSRFLLVSKLWSEIIRSPYFIR
>NP_001319119.1 NP_001319119.1__1567820 NP_001319119.1 F-box/associated interaction domain protein [Arabidopsis thaliana]
NDDLVYEILLRLPAKSVARCSCVSKLRRSILSRQDFTELFLTKSSARPRL
>NP_181624.1 NP_181624.1__1352745 NP_181624.1 F-box and associated interaction domains-containing protein [Arabidopsis thaliana]
LLQNFDLDHVMEILMRFPLTSLTRFKCVSKQWSSLISSRYFCNLL
>NP_178369.1 NP_178369.1__342086 NP_178369.1 F-box associated ubiquitination effector family protein [Arabidopsis thaliana]
MLRLSSKSVARFRCVSKQWASMFASPYFRKLFQTRS
>NP_198048.1 NP_198048.1__471739 NP_198048.1 Galactose oxidase/kelch repeat superfamily protein [Arabidopsis thaliana]
TIASLPDDLLLECISRVPSSSIPSLAVVCRRWSRLLHSPYFLH
>NP_173350.2 NP_173350.2__427566 NP_173350.2 F-box family protein [Arabidopsis thaliana]
MIPEDPLVEILLRLPVKSLARFLCVSKRCYSIIRSRHFINLYQSRA
>NP_974020.1 NP_974020.1__1723 NP_974020.1 F-box family protein [Arabidopsis thaliana]
FGLIPVDLFISNILSRLPLKSKAKCRCVSKLWSSIIRRPNYNQLF
>NP_188934.1 NP_188934.1__485016 NP_188934.1 F-box associated ubiquitination effector family protein [Arabidopsis thaliana]
MPLEEILSRLPLKSTRAVRSTCKKWDSLFKNRSFISK
>NP_174577.1 NP_174577.1__1669131 NP_174577.1 F-box and associated interaction domains-containing protein [Arabidopsis thaliana]
IPTDLILEIFSRLSAKSVGRLRCLSKLWRKGEWFFFSSLQPQNLYE
>NP_201012.1 NP_201012.1__233171 NP_201012.1 F-box and associated interaction domains-containing protein [Arabidopsis thaliana]
RYIDIPLDITVEILKKLPAKSLVRFQCVSKQWSTIIGSRRDFIDSI
>NP_175658.5 NP_175658.5__588494 NP_175658.5 F-box/associated interaction domain protein [Arabidopsis thaliana]
LQLPLDLIVEILKKLPLKSLVRFRCVSKQFSTIICSLRDFIESVVTRHL
>NP_001327426.1 NP_001327426.1__27645 NP_001327426.1 F-box and associated interaction domains-containing protein [Arabidopsis thaliana]
ERSLLPIDIIEEICCRIPVEYLTQFKLTCKQWFALLKDKRFIYKY
>NP_199833.1 NP_199833.1__1745163 NP_199833.1 F-box family protein [Arabidopsis thaliana]
IGIPIDLMVEILKKLPAKSLIKFQCVSKQWSSIIGSSRDFIDSIVTRS
>NP_191553.1 NP_191553.1__2128 NP_191553.1 Galactose oxidase/kelch repeat superfamily protein [Arabidopsis thaliana]
IPGLPEELAIECLVRVPFQFHSSIKSVCRSWKCVISSRSFIKERI
>NP_189230.1 NP_189230.1__1612134 NP_189230.1 Galactose oxidase/kelch repeat superfamily protein [Arabidopsis thaliana]
RTIHLTDAIWTEILARLPLRIIARFKSVSKTWKSTIESVYFRRLF
>NP_177195.1 NP_177195.1__1568274 NP_177195.1 F-box and associated interaction domains-containing protein [Arabidopsis thaliana]
LALDMQIEILARLPLKYLMRCMCVSKKWASLIRGEDFRSAYLLRSMARPRL
>NP_179784.3 NP_179784.3__386260 NP_179784.3 F-box associated ubiquitination effector family protein [Arabidopsis thaliana]
NSVQIPFDLIPEILKRLPVKTLARFLSVSKEYTSIIRNRDFMKSY
>NP_199051.1 NP_199051.1__901720 NP_199051.1 Galactose oxidase/kelch repeat superfamily protein [Arabidopsis thaliana]
LPDDILEMCLMRLPLTSLLNAHLVCKKWQSMANTQRFLQMRREGSFQTPWL
>NP_199050.1 NP_199050.1__901722 NP_199050.1 Galactose oxidase/kelch repeat superfamily protein [Arabidopsis thaliana]
LPDDILEMCLMRLPLTSLLNAHLVCKKWQSMANTQRFLQMRREGSFQTPWL
>NP_192896.1 NP_192896.1__427719 NP_192896.1 F-box associated ubiquitination effector family protein [Arabidopsis thaliana]
NFNDVPLDVAIEIFMRLPVKSVARFLLLSKFWAEIIRSRHFITSFQVRS
>NP_680169.1 NP_680169.1__631086 NP_680169.1 F-box family protein [Arabidopsis thaliana]
MRIESLLQHDVVERILERLAVNSLPRFKAVSKQWKSTIESQFFQGKH
>NP_567539.2 NP_567539.2__459572 NP_567539.2 F-box and associated interaction domains-containing protein [Arabidopsis thaliana]
PSSIYIVADLLEDIFLRLPLKSILISKSVSKRWRSILESKTFVERR
>NP_177252.1 NP_177252.1__33873 NP_177252.1 F-box and associated interaction domains-containing protein [Arabidopsis thaliana]
SFETLPRHMQMEILSRVPLKFLMKFMCVSKKWASIIRGEEFREDYL
>NP_174618.1 NP_174618.1__1172166 NP_174618.1 F-box family protein [Arabidopsis thaliana]
VELPDVLVEEILQRLPVKYLVRLKSISKGWKSLIESDHLAEKHLR
>NP_174364.2 NP_174364.2__133028 NP_174364.2 F-box associated ubiquitination effector family protein [Arabidopsis thaliana]
DLDSLPFDLKMVILTRLSAKSLTNFKRVSKMWSSIIGSQRFIDSFF
>NP_174069.1 NP_174069.1__1173962 NP_174069.1 F-box and associated interaction domains-containing protein [Arabidopsis thaliana]
SLPVDLQEEILSRVPAKSLARWKSTPKQWKGPISIEFLHLLRSTLKFPLLNLHLK
>NP_001118726.2 NP_001118726.2__1171882 NP_001118726.2 F-box family protein [Arabidopsis thaliana]
EDLVVNILARLPLKSITAFTLVCKEWKSIVESQYLHELFMSHHQDSHPSWSLMCR
>NP_177288.1 NP_177288.1__228695 NP_177288.1 F-box family protein [Arabidopsis thaliana]
IPDDIAEGIFHHLPIKSLARFKVLSKKWTSMIESTYFSHKRLIR
>NP_172436.1 NP_172436.1__606188 NP_172436.1 F-box and associated interaction domains-containing protein [Arabidopsis thaliana]
CLMMESLPHEVVECILERLDADPLLRFKAVSKQWKSTIESP
>NP_565142.1 NP_565142.1__341212 NP_565142.1 F-box family protein [Arabidopsis thaliana]
PVNCLPPDSLHQIFSSLPIRDIMICRSVCKFFNQLLTSQCFIEIISTR
>NP_001078377.1 NP_001078377.1__1053480 NP_001078377.1 F-box and associated interaction domains-containing protein [Arabidopsis thaliana]
MATIPMDIVNDIFLRLPAKTLVRCRALSKPCYHLINDPDFIESHLH
>NP_001078049.1 NP_001078049.1__765415 NP_001078049.1 F-box and associated interaction domains-containing protein [Arabidopsis thaliana]
NSIYIVSELLEEIFLGLPLKSILKFKTVSKQWRSILESNLFVE
>NP_001185100.1 NP_001185100.1__167484 NP_001185100.1 F-box and associated interaction domains-containing protein [Arabidopsis thaliana]
FDQLPLDLEIEIFRRLPLKSVARFLTLSKSCAATIRSPSFITSFRS
>NP_190472.1 NP_190472.1__422958 NP_190472.1 FBD, F-box and Leucine Rich Repeat domains containing protein [Arabidopsis thaliana]
ELPEDLLLQILSDIPTENVIATSVLSKRWRSLWKMVPNLTFDFTFDPKY
>NP_188984.1 NP_188984.1__1906 NP_188984.1 F-box and associated interaction domains-containing protein [Arabidopsis thaliana]
MAEEVLSRVPMTSLRRLRFTCKKWNTLSRCRSFAKKHL
>NP_196378.1 NP_196378.1__1171835 NP_196378.1 F-box family protein [Arabidopsis thaliana]
TIVADIDDVLIQILSFLPIKTLLRFKRVSKRWLSLITNPVFSNRV
>NP_568622.1 NP_568622.1__489385 NP_568622.1 Galactose oxidase/kelch repeat superfamily protein [Arabidopsis thaliana]
WSNLPNHLLEHILSLLPFKTLLTLRSISRHLRSLILSPSFISDHSF
>NP_001319664.1 NP_001319664.1__874045 NP_001319664.1 F-box family protein-like protein [Arabidopsis thaliana]
MDFLTEDLWEIILARLPLKSIITTPKLVCKVWKSIIESRCFRDLFQS
>NP_176301.2 NP_176301.2__1795 NP_176301.2 F-box family protein [Arabidopsis thaliana]
FDAIHVDLFTAKILSKLPVKSIAQCRCVSKLWSSQIRRPYYNMLF
>NP_567915.4 NP_567915.4__902330 NP_567915.4 F-box family protein [Arabidopsis thaliana]
DLNDDVLERVLSWLPTSCFFRMSSVCKRWKSSQTSKSFKLACSQIPTRDPWF
>NP_187117.1 NP_187117.1__1567957 NP_187117.1 F-box and associated interaction domains-containing protein [Arabidopsis thaliana]
LPLELKIEILMKSPPKSIAKLGFVSNHWSSIIRGQVFTDLYMRRSLAHPRL
>NP_177809.1 NP_177809.1__606613 NP_177809.1 F-box and associated interaction domains-containing protein [Arabidopsis thaliana]
FENLPEELKREILLRMSPNSLVTCSRVSKKLASMIRTKSFKELYLSRSMRC
>NP_565572.1 NP_565572.1__640665 NP_565572.1 Galactose oxidase/kelch repeat superfamily protein [Arabidopsis thaliana]
LISGLPNDIAELCLLRLPYPYHALYRSVSSSWNKTITNPRFLFSKQSLSIS
>NP_566771.1 NP_566771.1__271068 NP_566771.1 F-box family protein [Arabidopsis thaliana]
IPNDDVLEEIIVRLPVKTLTRFQTVSKHWRHTIKSRNGSKPSI
>NP_196596.1 NP_196596.1__176683 NP_196596.1 F-box family protein [Arabidopsis thaliana]
SMEELLPHDVIEYHIMVRLDVKTLLKFKSVSKQWMSTIQSPSFQERQL
>NP_178211.3 NP_178211.3__38690 NP_178211.3 F-box and Leucine Rich Repeat domains containing protein [Arabidopsis thaliana]
ISKLPDDVLLIILSRLSTEEAIRTSVVSKRWEHVWNQMSHLVFDMR
>NP_001321846.1 NP_001321846.1__1105219 NP_001321846.1 F-box/kelch-repeat protein [Arabidopsis thaliana]
SSLPDDVIEEIFIRLPVKELIRLKFSLPQEWRLRIESHGFGPRFHIY
>NP_001154649.1 NP_001154649.1__166267 NP_001154649.1 F-box/RNI-like superfamily protein [Arabidopsis thaliana]
ISDLPEALLLQILSMLPVKDVVTTSVLSKPWRSLWKLVPTLKFD
>NP_194671.1 NP_194671.1__606284 NP_194671.1 F-box/RNI-like superfamily protein [Arabidopsis thaliana]
MDELPPELWIKILSRINDSESLARCRVASKTLNSLSREVRAVNLIC
>NP_567849.1 NP_567849.1__385554 NP_567849.1 RNI-like superfamily protein [Arabidopsis thaliana]
DWSELTRECLLDIFSRLSQEQRWIGPMLVSKNWMNACYDPTLNTIFD
>NP_194726.1 NP_194726.1__1567966 NP_194726.1 F-box and associated interaction domains-containing protein [Arabidopsis thaliana]
IPLELMIEILLKLPAKSIANLIFVSKHWSSIILDKDITELYLTRSSTLPRL
>NP_567916.2 NP_567916.2__803 NP_567916.2 F-box family protein [Arabidopsis thaliana]
DLTDDLLHMVFSFLNHVDLCRSAMVCRQWRVASAHEDFWRVLN
>NP_195911.1 NP_195911.1__1171900 NP_195911.1 F-box/RNI-like superfamily protein [Arabidopsis thaliana]
ISSLPDEILHHILSSVPTKSAIRTSLLSKRWRYVWSETPSLSIDCR
>NP_565597.1 NP_565597.1__167041 NP_565597.1 EIN3-binding F box protein 1 [Arabidopsis thaliana]
SIDVLPDECLFEIFRRLSGPQERSACAFVSKQWLTLVSSIRQKEID
>NP_173973.2 NP_173973.2__1118 NP_173973.2 F-box associated ubiquitination effector family protein [Arabidopsis thaliana]
KFDQLPLDLEIEMFRRLPLKSVARFLTLSKSCATTIRSPSFITSF
>NP_001189939.1 NP_001189939.1__832919 NP_001189939.1 lipid-binding serum glycoprotein family protein [Arabidopsis thaliana]
PTMKDDSPFGKLTEDLLIEIFIRIPITNWEQVSCVRKQWANLFRGECLW
>NP_177253.1 NP_177253.1__1567635 NP_177253.1 F-box and associated interaction domains-containing protein [Arabidopsis thaliana]
EDLQTEIMSWLPLKSLLRFVIVSKKWASIIRGEQFKALYLRRSMTRPRL
>NP_201157.4 NP_201157.4__176818 NP_201157.4 F-box/LRR protein [Arabidopsis thaliana]
EDLLHNILLRLPAKSFAFASCVNRFWSSVCNRILSRPKMISAFSR
>NP_181855.4 NP_181855.4__28083 NP_181855.4 F-box and associated interaction domains-containing protein [Arabidopsis thaliana]
IDILPELLEEVLLRLPTKSILKCRIVSKQWRSLLESSRFAERH
>NP_177196.1 NP_177196.1__1567709 NP_177196.1 F-box and associated interaction domains-containing protein [Arabidopsis thaliana]
LPEDLQKEILLWLSPKSLVKFTLVSKKCASIIRGEEFKALYMRRSMTRPRV
>NP_565169.1 NP_565169.1__492716 NP_565169.1 F-box family protein [Arabidopsis thaliana]
AFDAIPDPVVIDILNRVGDVKTLIRCRSVSKRFNSLATQSESLLLQLD
>NP_173518.1 NP_173518.1__48594 NP_173518.1 F-box family protein [Arabidopsis thaliana]
INDLPLDLLDEILFRLEPKSMAMMRCTNNSIKSYLSDPRFGPEY
>NP_179794.1 NP_179794.1__56317 NP_179794.1 Galactose oxidase/kelch repeat superfamily protein [Arabidopsis thaliana]
LLFSSLPYDVVLNCLARVSRRYYPNLSCVSKSFQSLVRSPELAHMRS
>NP_191226.1 NP_191226.1__1476 NP_191226.1 F-box/associated interaction domain protein [Arabidopsis thaliana]
VIDIPLNTDSGVTKNTPGEIALLRFKSVSKLWSSIISSRRDFIESI
>NP_568870.1 NP_568870.1__385524 NP_568870.1 SKP1 interacting partner 1 [Arabidopsis thaliana]
DWGGLAPEILINIISRLTIQELWTGPMFVQKSWLTVCRDPYLWSIFD
>NP_564684.1 NP_564684.1__49516 NP_564684.1 Galactose oxidase/kelch repeat superfamily protein [Arabidopsis thaliana]
PLLPGLPDDLAVACLIRVPRAEHRKLRLVCKRWYRLASGNFFYSQR
>NP_199938.1 NP_199938.1__56330 NP_199938.1 Galactose oxidase/kelch repeat superfamily protein [Arabidopsis thaliana]
MSSLPDDLLLSIFARISRLYYPTLSLVSKSFRSLLASPDLYKARS
>NP_189120.1 NP_189120.1__738948 NP_189120.1 Galactose oxidase/kelch repeat superfamily protein [Arabidopsis thaliana]
TFNNLNIDVTESILYHLPIPSLVRFTLVSKQWRSLITSLPP
>NP_001331747.1 NP_001331747.1__166283 NP_001331747.1 F-box/RNI-like/FBD-like domains-containing protein [Arabidopsis thaliana]
ISKLPEVLLSQILSYLPTKDIVRTSVLSKRWKSVWLLIPGLDLDS
>NP_177888.1 NP_177888.1__33846 NP_177888.1 F-box associated ubiquitination effector family protein [Arabidopsis thaliana]
MAFLSLPSDVVEEFLFKTPIESLVLCKPTCKQLYALCNDKRFIYNHL
>NP_564347.1 NP_564347.1__48580 NP_564347.1 Galactose oxidase/kelch repeat superfamily protein [Arabidopsis thaliana]
PLIPGLPDDVALNCLLRVPVQSHVSSKSVCKRWHLLFGTKETFFAKR
>NP_175511.1 NP_175511.1__166091 NP_175511.1 F-box/RNI-like/FBD-like domains-containing protein [Arabidopsis thaliana]
TISEFPDKVLLKILSLLPSKDVVATGVLSKRWRSLWKDVKTFRTSS
>NP_190836.2 NP_190836.2__492263 NP_190836.2 F-box/RNI-like/FBD-like domains-containing protein [Arabidopsis thaliana]
ISELPDGLLLKILSSLPTNIVVATSVLSKQWRSLWKLVPNLEFDSD
>NP_195667.1 NP_195667.1__340958 NP_195667.1 Galactose oxidase/kelch repeat superfamily protein [Arabidopsis thaliana]
PIPSLPDDLLVSIFARVSRLYYPILSLVSKSFRSLLRSPELYETRS
>NP_195640.1 NP_195640.1__56012 NP_195640.1 Galactose oxidase/kelch repeat superfamily protein [Arabidopsis thaliana]
MTFSMLPDDLVLNCLARVSKVYYPSLSFVSKKFRSLIASTELQELRS
>NP_179796.2 NP_179796.2__569527 NP_179796.2 Galactose oxidase/kelch repeat superfamily protein [Arabidopsis thaliana]
PSFTSLPDEIVLDCLQRVPRSYYLNLCRVSKTLRSLVRSPELSRLRT
>NP_195666.2 NP_195666.2__56773 NP_195666.2 Galactose oxidase/kelch repeat superfamily protein [Arabidopsis thaliana]
ILSLPVDLLISILARVSRLDYPILSLVSKSFRSLIASPELYETRS
>NP_195665.1 NP_195665.1__340959 NP_195665.1 Galactose oxidase/kelch repeat superfamily protein [Arabidopsis thaliana]
PNPSLPDDLVVSCLARVSRLYYPTLSLVSKSFRSLIASPDLYKTRS
>NP_001328959.1 NP_001328959.1__831542 NP_001328959.1 Galactose oxidase/kelch repeat superfamily protein [Arabidopsis thaliana]
PSIEIATSNPSLPEDLVVSCLARVSRLYYPTLSLVSKSFRSLIASPDLYK
>NP_190191.1 NP_190191.1__943903 NP_190191.1 Galactose oxidase/kelch repeat superfamily protein [Arabidopsis thaliana]
SFSSLPDDIVLNCLARVSRFHYPTLSLVCKGFRSLLDSRELHATRSCIGKTESFL
>NP_001185047.1 NP_001185047.1__56455 NP_001185047.1 F-box and associated interaction domains-containing protein [Arabidopsis thaliana]
MNDLPFHLLDNILFRLDPKSLGIMRCTNRSINSHISNDPNFVSGYS
>NP_197665.2 NP_197665.2__433986 NP_197665.2 F-box/RNI-like/FBD-like domains-containing protein [Arabidopsis thaliana]
SKLPDSLITQILLYLPIKDIVRTSSLSSRWKSLWLLIPRLDLDSEEFQ
>NP_566286.1 NP_566286.1__890246 NP_566286.1 Galactose oxidase/kelch repeat superfamily protein [Arabidopsis thaliana]
SFQSLPDDLILSIVARVPRLYHRTVSLVCKSFRSLLVSPELYK
>NP_199710.1 NP_199710.1__340969 NP_199710.1 Galactose oxidase/kelch repeat superfamily protein [Arabidopsis thaliana]
PNPSLPEDLIVSILARVSRSYYTNLSVVSKTFRSILTSPELYKTRT
>NP_001323145.1 NP_001323145.1__132750 NP_001323145.1 F-box/RNI/FBD-like domain protein [Arabidopsis thaliana]
RISDLPNEILGKIILKLPLDETVRTMALSKRWKSIWDDN
>NP_173623.1 NP_173623.1__314224 NP_173623.1 Galactose oxidase/kelch repeat superfamily protein [Arabidopsis thaliana]
LIPSLPDELSIQILARLPRICYSSVRLVSRRWRSAVSTSEVYSLR
>NP_566928.1 NP_566928.1__1397266 NP_566928.1 VIER F-box protein 2 [Arabidopsis thaliana]
ANLPDDCLAHIFQFLSAGDRKRCSLVSKRWLLVDGQNRHRLSLD
>NP_200492.1 NP_200492.1__1086994 NP_200492.1 F-box/RNI-like/FBD-like domains-containing protein [Arabidopsis thaliana]
ISQLPNDLLFRILSLIPVSDAMSTSLLSKRWKSVWKMLPTLVYNENSC
>NP_178506.3 NP_178506.3__232928 NP_178506.3 FBD, F-box and Leucine Rich Repeat domains containing protein [Arabidopsis thaliana]
SDLPDALLLQILSSLPTENAIATSVLSKRWRSLWTMLPKLKFDSNFNPVF
>NP_683524.1 NP_683524.1__34455 NP_683524.1 F-box associated ubiquitination effector family protein [Arabidopsis thaliana]
TISDLPKELVEEIISGVPTKLMRAVRGDNTRLVVWNPYIGQTRSIKL
>NP_001318811.1 NP_001318811.1__166348 NP_001318811.1 F-box/FBD-like domains containing protein [Arabidopsis thaliana]
NISDLPNDLLVKILSLIPIKVAASTSLLSKRWGSVWKLIPTLDYD
>NP_180027.2 NP_180027.2__1057134 NP_180027.2 F-box associated ubiquitination effector family protein [Arabidopsis thaliana]
ISDLPDDLESEILSRVPTKSLAKLQTMGNTRLVVWDSSTGETRWIKPRTR
>NP_176915.1 NP_176915.1__49412 NP_176915.1 Galactose oxidase/kelch repeat superfamily protein [Arabidopsis thaliana]
PLIPGLPDDVAKQCLALVPRARFPSMGSVCKKWRFVVQSKEFITVR
>NP_192212.2 NP_192212.2__56485 NP_192212.2 Galactose oxidase/kelch repeat superfamily protein [Arabidopsis thaliana]
IPGLSNDVGRLILSFVPYPHISRIKSTCKSWYAFLSSKTLISLRHS
>NP_176257.1 NP_176257.1__111133 NP_176257.1 Galactose oxidase/kelch repeat superfamily protein [Arabidopsis thaliana]
IPSLPEELILSILARVSRLSYRSLSLVCKRFHSLLTSGEIYRFRSL
>NP_194435.1 NP_194435.1__943863 NP_194435.1 F-box/RNI-like superfamily protein [Arabidopsis thaliana]
ISNLPDDVLGKILSLVPTKLAAATSVLSKRWRNLLPLVDSLDFDETML
>NP_567112.1 NP_567112.1__1397885 NP_567112.1 SKP1 interacting partner 4 [Arabidopsis thaliana]
SGVPDDISKSCLARVPREYHMAMKCVSRRWRDFVCSDEMCDYRNEFN
>NP_200869.1 NP_200869.1__1086970 NP_200869.1 F-box/RNI-like superfamily protein [Arabidopsis thaliana]
ISGLPDELLVKIISFVPTKVAVSTSILSKRWESLWKWVPKLECDC
>NP_174062.1 NP_174062.1__49520 NP_174062.1 Galactose oxidase/kelch repeat superfamily protein [Arabidopsis thaliana]
PIIPGLTDDVAELCVSKIPRSSFQITSQVCRRWRSFLRSQHFAAVR
>NP_567152.1 NP_567152.1__166097 NP_567152.1 F-box/RNI-like/FBD-like domains-containing protein [Arabidopsis thaliana]
ISELPDALLIKILSFLPTKIVVATSVFSKQWRPLWKLVPNLEFDS
>NP_194364.2 NP_194364.2__493646 NP_194364.2 F-box/RNI-like/FBD-like domains-containing protein [Arabidopsis thaliana]
ISQLSDDLLLQILSFIPGKDVVATSLLSKRWQSLWMLVSELEYDD
>NP_190721.3 NP_190721.3__341617 NP_190721.3 F-box/RNI-like/FBD-like domains-containing protein [Arabidopsis thaliana]
ISELPEVLLLQILSSLPTKLVISTSVLSKRWLSLWKMVQRLEFESSRN
>NP_188706.1 NP_188706.1__2298 NP_188706.1 F-box associated ubiquitination effector family protein [Arabidopsis thaliana]
MRSTCKKWYVLTKDQRFAKKR
>NP_198987.2 NP_198987.2__33955 NP_198987.2 F-box associated ubiquitination effector family protein [Arabidopsis thaliana]
MMNSPLDYDVLLEIMSYCPATEMAKFRLLSKECNKRSYEMSFINRHL
>NP_189863.1 NP_189863.1__944211 NP_189863.1 F-box/RNI-like/FBD-like domains-containing protein [Arabidopsis thaliana]
MNCLPDELLVQILSFLPTKEATSTSLLSKRWRTLFTLSPNLDFDNSLL
>NP_001319533.1 NP_001319533.1__606737 NP_001319533.1 F-box/FBD-like domain protein [Arabidopsis thaliana]
INDLPDDLLATVLSFVPTKDAVATSILSKRWRPIWKRAVNLESDC
>NP_193970.2 NP_193970.2__176218 NP_193970.2 F-box associated ubiquitination effector family protein [Arabidopsis thaliana]
MAECPTDLINEMFLRLRATTLVKCRVLSKPCFSLIDSPEFVSSHLR
>NP_200455.1 NP_200455.1__492550 NP_200455.1 F-box/RNI-like/FBD-like domains-containing protein [Arabidopsis thaliana]
ISLLPDDVVFKILSFVPTKVVVSTNLLSKRWRYLWKHVPKLDYRD
>NP_173461.2 NP_173461.2__13179 NP_173461.2 F-box family protein [Arabidopsis thaliana]
MNSLPLHLLDQILFRLEPKSLAMMKSTNRTINSHISDPLFESEYFSRL
>NP_178727.1 NP_178727.1__489897 NP_178727.1 F-box associated ubiquitination effector family protein [Arabidopsis thaliana]
MASGKLPWELEEEILCRLPPGSLVRKSLGCARPQFII
>NP_175273.1 NP_175273.1__166278 NP_175273.1 F-box/RNI-like/FBD-like domains-containing protein [Arabidopsis thaliana]
SISNLPDEILGKILSLLPTKVAASTSVLSKRWRNLLGLVDNLCFD
>NP_565238.1 NP_565238.1__1101451 NP_565238.1 Galactose oxidase/kelch repeat superfamily protein [Arabidopsis thaliana]
LPDDVARECLLRSSYQQFPVIASVCRAWNREVSLSQFLHQRKASRH
>NP_176635.1 NP_176635.1__494134 NP_176635.1 F-box/FBD-like domains containing protein [Arabidopsis thaliana]
ISNLPDEILGKILSLLPTKLGVSTSVLSKRWRNLILLVDNFDLED
>NP_683407.1 NP_683407.1__166298 NP_683407.1 F-box family protein [Arabidopsis thaliana]
SISNLPDEILGKILSLLPTKVAASTSVLSKRWRNLLGLVDNLCFD
>NP_189992.1 NP_189992.1__493050 NP_189992.1 F-box/RNI-like superfamily protein [Arabidopsis thaliana]
MDCLPDDLLVQILYLLPTKEAVSTSVLSKRWRTLFTRSDNLDFHD
>NP_200448.1 NP_200448.1__166093 NP_200448.1 F-box/RNI-like/FBD-like domains-containing protein [Arabidopsis thaliana]
SISLLPDDFLLRILSLLPTKDVLNTSVLSKRWRYLWKLVPKLQYS
>NP_001323836.1 NP_001323836.1__494279 NP_001323836.1 F-box/RNI-like superfamily protein [Arabidopsis thaliana]
ISSLPDEILGKVLSLLPTKRAASTAVLSKRWNNLPALVDKLDIND
>NP_001326425.1 NP_001326425.1__492521 NP_001326425.1 FBD, F-box and Leucine Rich Repeat domains containing protein [Arabidopsis thaliana]
INELPDDLILKILSFVSTKHVVVTSLLSKKWKSLWTRVPILKYDVRDHTRFERFLD
>NP_001190724.1 NP_001190724.1__492998 NP_001190724.1 F-box/RNI-like superfamily protein [Arabidopsis thaliana]
ISSLPDDISSHILSFLPTKEAASTSVLSKKWRYLFAFVPNLDLDD
>NP_189995.1 NP_189995.1__493556 NP_189995.1 F-box family protein [Arabidopsis thaliana]
SMDCLPDDLLVQILYFLPTKEAISTSLLSKRWRTLYSLVHNLDLDD
>NP_180254.1 NP_180254.1__272558 NP_180254.1 FBD, F-box and Leucine Rich Repeat domains containing protein [Arabidopsis thaliana]
LPDELLVEILHCLPTKEVVSTSILSKRWEFLWLWVPKLTFVMNHY
>NP_198821.1 NP_198821.1__1168086 NP_198821.1 F-box/FBD-like domains containing protein [Arabidopsis thaliana]
PLPDELLSHILSFLPTKRAASTSILSKRWRTLFPLMNHLC
>NP_200480.1 NP_200480.1__493600 NP_200480.1 FBD, F-box and Leucine Rich Repeat domains containing protein [Arabidopsis thaliana]
ISGLPDDLLVKILAFLPTKVAISTSVLSKQWRFLWMWLPKLKYDD
>NP_192231.1 NP_192231.1__13116 NP_192231.1 Protein with RNI-like/FBD-like domain [Arabidopsis thaliana]
ISNLPDSLNHQILLLLPLKSAAQASLLSKRWRSLFLSLPDLDFTSI
>NP_001190533.1 NP_001190533.1__166351 NP_001190533.1 F-box/RNI-like/FBD-like domains-containing protein [Arabidopsis thaliana]
ISQLPDPLICHILSHLPIKDLVTTRVLSTRWRSLWLWLPCLELNS
>NP_001327389.1 NP_001327389.1__494215 NP_001327389.1 F-box/FBD/LRR protein [Arabidopsis thaliana]
ISSLPDDLLVKILLCVPTKDAAATTFLSKRWRFVWRMLPRLNYI
>NP_974943.1 NP_974943.1__166315 NP_974943.1 F-box/RNI-like/FBD-like domains-containing protein [Arabidopsis thaliana]
LSQLPDDFLLQILSWLPTKDVLVTSLLSKRWRFLWTLVPRLNYD
>NP_563979.1 NP_563979.1__314326 NP_563979.1 Galactose oxidase/kelch repeat superfamily protein [Arabidopsis thaliana]
LIPDLPETVAYECLLRSSYKQFPLMASVCKLWQREISLSDFFRHR
>NP_197659.1 NP_197659.1__166365 NP_197659.1 F-box/RNI-like/FBD-like domains-containing protein [Arabidopsis thaliana]
SISLLPDDLLCRILSNLPTKVAVRTSVLSKRWKRFSLSVPLLEFN
>NP_187662.1 NP_187662.1__459397 NP_187662.1 Galactose oxidase/kelch repeat superfamily protein [Arabidopsis thaliana]
PSVMTSIPDDVIMECIAPRVPRYNHSMLSLVSKQFRSLVASPRLYKTR
>NP_001319893.1 NP_001319893.1__166347 NP_001319893.1 F-box/RNI-like/FBD-like domains-containing protein [Arabidopsis thaliana]
ISGLPDEVLVKILSFVPTKVAVSTSILSKRWEFLWMWLTKLKFGS
>NP_194365.1 NP_194365.1__176341 NP_194365.1 F-box/RNI-like/FBD-like domains-containing protein [Arabidopsis thaliana]
ISQCPDHLLLRILSFIPTKDVIVTSLLSKRWGSLWRWVPKLEYDFTRQNMR
>NP_001325684.1 NP_001325684.1__102084 NP_001325684.1 F-box family protein [Arabidopsis thaliana]
AISWLPDEVLGKILSLIPTKQAVSTSLLAKKWRTIFRLVDHLELDDSFS
>NP_191484.1 NP_191484.1__772371 NP_191484.1 F-box/RNI-like superfamily protein [Arabidopsis thaliana]
ISNLPEALICHILSFLPIEDSALTSVLSKRWRYLFAFRPNLVFDDSVC
>NP_190640.1 NP_190640.1__492462 NP_190640.1 F-box/RNI-like/FBD-like domains-containing protein [Arabidopsis thaliana]
ISNLSDDLLLKIVSSLPTKDVVVTMLLSKRWKFLWMMVPKLRFDD
>NP_849271.1 NP_849271.1__166311 NP_849271.1 F-box/RNI-like/FBD-like domains-containing protein [Arabidopsis thaliana]
SQLPDELLVKVLSFLPTKDAVRTSLLSMRWKSLWMWLPKLEYD
>NP_191474.3 NP_191474.3__493152 NP_191474.3 F-box/RNI superfamily protein [Arabidopsis thaliana]
ISNLPNDLLCRILSYLSTKEAALTSILSKRWSNLLLSIPILDFDD
>NP_974861.1 NP_974861.1__166360 NP_974861.1 F-box/RNI-like/FBD-like domains-containing protein [Arabidopsis thaliana]
INGLPDDLLVKILSYVPTDIAVSTSILSKRWEFLWMWLPNLDYTS
>NP_680365.2 NP_680365.2__167174 NP_680365.2 F-box/FBD-like domains containing protein [Arabidopsis thaliana]
FNGLPDDVLVKILSFVPTKVAVSTSILSKRWEFLWMWLPRLDFGS
>NP_195605.1 NP_195605.1__459362 NP_195605.1 Galactose oxidase/kelch repeat superfamily protein [Arabidopsis thaliana]
PCLISLLPEEIVVDIVARVPRCYYPTLSQVSRRFRSLVASPEIYKRR
>NP_187690.1 NP_187690.1__33987 NP_187690.1 F-box associated ubiquitination effector family protein [Arabidopsis thaliana]
FEGMPLHLKEKILMKLKAKIISTFILLSKSWSSIVLNKDFTNMYL
>NP_200293.1 NP_200293.1__944297 NP_200293.1 F-box/RNI-like superfamily protein [Arabidopsis thaliana]
LSSLPDILLIMIISFLPLKECVRTSVLSKRWRYLCLETTNLSFKES
>NP_001319715.1 NP_001319715.1__493141 NP_001319715.1 F-box/FBD/LRR protein [Arabidopsis thaliana]
ISDLPEALICHILSFLPIEDSALTSVLSKKWQHLFAFRPNLEFDD
>NP_973639.1 NP_973639.1__166268 NP_973639.1 F-box family protein [Arabidopsis thaliana]
SISSLPDVILQQILSSLPTNLAIRTSVLSTRWRHVWSDTPYIYFD
>NP_001332575.1 NP_001332575.1__15900 NP_001332575.1 LOW protein: F-box/FBD/LRR-like protein [Arabidopsis thaliana]
ISSLPDELLCQILSNLPTKNAVTTSILSTRWRSIWLSTPVL
>NP_189994.1 NP_189994.1__493619 NP_189994.1 F-box family protein [Arabidopsis thaliana]
SMDCLPDELLVEILSSLTTKQAVSTSLLSKRWKTLYSLVHNLDIDD
>NP_680683.5 NP_680683.5__166325 NP_680683.5 F-box/FBD/LRR protein, partial [Arabidopsis thaliana]
ISQLPEALIIQILSLLPTEVAVTTSVLSKQWQFLWKMLPKLNFDS
>NP_001319428.1 NP_001319428.1__166318 NP_001319428.1 F-box/RNI-like/FBD-like domains-containing protein [Arabidopsis thaliana]
ISGLADDLLLQILSKVPTRESVFTSRMSKRWRNLWRHVPALDLDS
>NP_001320410.1 NP_001320410.1__1567662 NP_001320410.1 F-box/associated interaction domain protein [Arabidopsis thaliana]
LLIEMFSRVPAKSIARFRCVSESIHRRPDVTEQSLTKSMSRPRL
>NP_173502.2 NP_173502.2__2378 NP_173502.2 F-box family protein [Arabidopsis thaliana]
MKRLPLHLLDEILFNLDPKSLGKMRCTNKSINTHISDDPNFKFEYF
>NP_194666.1 NP_194666.1__177161 NP_194666.1 Galactose oxidase/kelch repeat superfamily protein [Arabidopsis thaliana]
FLQLPDEILVNCLARLSKSSYRSLSLVCKTFRSLLHSQPLYSARYQ
>NP_197958.1 NP_197958.1__492054 NP_197958.1 F-box/RNI-like superfamily protein [Arabidopsis thaliana]
AVNCLPDEILAKILSYLPTKRAVSTSLISKRWRNLFALMIQLFESQHHLYLD
>NP_191479.1 NP_191479.1__944277 NP_191479.1 F-box/RNI-like superfamily protein [Arabidopsis thaliana]
ISSLPNPVVSHILSFLPTKEAASTSVLSKKWRYLFAYVTNLDFDDS
>NP_198683.1 NP_198683.1__340960 NP_198683.1 Galactose oxidase/kelch repeat superfamily protein [Arabidopsis thaliana]
PNPSLPDDLILSCVARVSRLYYPALSLVSKSFRSLIASPELYKTRS
>NP_176071.1 NP_176071.1__342761 NP_176071.1 F-box family protein [Arabidopsis thaliana]
MDTLPHHLLDEILFRIDHRSLAMIQCTNRSLQSHISKTPNFASEYFSRIRS
>NP_173619.3 NP_173619.3__493845 NP_173619.3 LOW protein: F-box/FBD/LRR-like protein [Arabidopsis thaliana]
ICALPDDLLLQILPHVPTKEAVATSILSKQWRYVWLMLPKLEFKD
>NP_001319054.1 NP_001319054.1__2386 NP_001319054.1 F-box/associated interaction domain protein [Arabidopsis thaliana]
MENLPLHVFEKILLKLDPKSLAMMKCTRRSINSHISEDPYFKSNYL
>NP_193242.3 NP_193242.3__167284 NP_193242.3 FBD, F-box/LRR protein [Arabidopsis thaliana]
ISRLPDDLLVKVLLFLPTKIAVSTSILSKRWEFLWMWLPKLEYHN
>NP_198673.2 NP_198673.2__166313 NP_198673.2 F-box/RNI-like superfamily protein [Arabidopsis thaliana]
NINGLPDDLLVKILSFVPTYVAVSTCVLSKRWEFLWMWLPNLEFVS
>NP_680353.2 NP_680353.2__493122 NP_680353.2 F-box/RNI-like superfamily protein [Arabidopsis thaliana]
ISSLPDEVLGKKILSLLPTKLVVSTSVLSKRWRNLFHFVDSFDLED
>NP_174011.2 NP_174011.2__492289 NP_174011.2 FBD, F-box and Leucine Rich Repeat domains containing protein [Arabidopsis thaliana]
ICAFPNDLLLQILHHVPTKEAVATSILSKRWRYVWPMVPRLEFKED
>NP_192140.1 NP_192140.1__1088214 NP_192140.1 Galactose oxidase/kelch repeat superfamily protein [Arabidopsis thaliana]
SLLPNDIVLNILARVPRWYHPILSCVSKNLRFLVSSSELKITRSLLEKD
>NP_181998.1 NP_181998.1__569639 NP_181998.1 Galactose oxidase/kelch repeat superfamily protein [Arabidopsis thaliana]
LFLSLPLEIISMILARVPKRYYPILCSVSKNMRSLVRSPEIHKARS
>NP_849692.1 NP_849692.1__33966 NP_849692.1 F-box family protein [Arabidopsis thaliana]
METLGLPLPLFEKILFRLDPISLVMMKCTRRSFNSHISEDPYFKSKYL
>NP_191630.1 NP_191630.1__166357 NP_191630.1 F-box family protein [Arabidopsis thaliana]
ISQLPNELLQEILLNLPTSESVRTSVLPTRWRNLWQSVPGLYLIS
>NP_001318401.1 NP_001318401.1__48174 NP_001318401.1 galactose oxidase/kelch repeat protein [Arabidopsis thaliana]
SWSSLSCLPDEMVLNCLARVPRRYYENISCVSVRLRSLVRTPELYRMR
>NP_001078614.1 NP_001078614.1__16066 NP_001078614.1 FBD, F-box, Skp2-like and Leucine Rich Repeat domains containing protein [Arabidopsis thaliana]
ISSLPDHLLSQILSNLPTENAVTTSILSTRWKDLWLSTPVL
>NP_198978.1 NP_198978.1__606823 NP_198978.1 F-box/RNI-like superfamily protein [Arabidopsis thaliana]
ISDLPDALIGHILSFLPTIEAVATTVLAKRWKPLLSFVHSLDFDDSLC
>NP_194301.1 NP_194301.1__56373 NP_194301.1 Galactose oxidase/kelch repeat superfamily protein [Arabidopsis thaliana]
TNPSLPDDLVLVIIARVSILYYPILSLVSKSFRSLLASPELYKVRS
>NP_200467.2 NP_200467.2__493203 NP_200467.2 FBD, F-box and Leucine Rich Repeat domains containing protein [Arabidopsis thaliana]
LSDLPDELLLKILSALPMFKVTLATRLISRRWKGPWKLVPDVTFDDD
>NP_001118970.1 NP_001118970.1__901760 NP_001118970.1 F-box family protein [Arabidopsis thaliana]
ADLPSSLIEVIMSHLALKNNIRASAACKSWYEVGVSVRVVEKHPWLI
>NP_001119398.1 NP_001119398.1__14046 NP_001119398.1 Galactose oxidase/kelch repeat superfamily protein [Arabidopsis thaliana]
PSLPDDLIVSILARVSRLYYPILSLVSKSSRTLVTSPELYKTRSFFNR
>NP_563769.4 NP_563769.4__493160 NP_563769.4 F-box/RNI-like superfamily protein [Arabidopsis thaliana]
AINWLPDEILGKILSLLATKQAVSTSVLSKKWRTLFKLVDTLEFDD
>NP_001190131.1 NP_001190131.1__493017 NP_001190131.1 F-box/RNI-like superfamily protein [Arabidopsis thaliana]
FSSLPNELLYHILSFLSTKEAALTSVLSKRWRNLFAFVPYLEFDD
>NP_173138.1 NP_173138.1__492490 NP_173138.1 F-box/RNI-like/FBD-like domains-containing protein [Arabidopsis thaliana]
INQLPDSLLCEIFFNLPTEEVVKTSLICRRWRYVWQSLPGLDLVIN
>NP_191447.1 NP_191447.1__492477 NP_191447.1 F-box/RNI-like superfamily protein [Arabidopsis thaliana]
VSSLPDDLLGHILSLLTTKEAALTSILSKRWRYLIAFVPYLEFDD
>NP_175384.1 NP_175384.1__943952 NP_175384.1 F-box family protein [Arabidopsis thaliana]
SISSLPDVILQENLSLIPTKFAIRTSVLSKRWRHVWSETPSLDFDDCY
>NP_192730.2 NP_192730.2__1692873 NP_192730.2 FBD, F-box and Leucine Rich Repeat domains containing protein [Arabidopsis thaliana]
DEVLVKILSFVPTKVAVSTSILSKRWEFLWMWLTKLKFGSKRYSES
>NP_177121.1 NP_177121.1__166274 NP_177121.1 F-box/RNI-like superfamily protein [Arabidopsis thaliana]
ISKLPDCLLCEVLLNLPTKDVVKTSVLSRRWRNLWKHVPGLDLDN
>NP_001322860.1 NP_001322860.1__1172187 NP_001322860.1 F-box/associated interaction domain protein [Arabidopsis thaliana]
MDGLPFHILEEILFKLDPKSLAMMQCTDRSINSHISDDPYFKTVCK
>NP_177996.1 NP_177996.1__1172852 NP_177996.1 F-box/RNI-like superfamily protein [Arabidopsis thaliana]
ISNLPETLLCQVLFYLPTKDVVKSSVLSSRWRNLWKYVPGFNLSYC
>NP_568779.1 NP_568779.1__166532 NP_568779.1 F-box family protein [Arabidopsis thaliana]
IPSLPQDILIHIFSFLEISSLVSSAQVSRSWNQATHENSLWQSQFDLHFN
>NP_172814.1 NP_172814.1__48160 NP_172814.1 F-box/RNI-like superfamily protein [Arabidopsis thaliana]
PDFISDLPQSIIENILTRLSIRDAIRTSVLSSKWRYKWSTLTDLVFDEK
>NP_199709.1 NP_199709.1__56796 NP_199709.1 Galactose oxidase/kelch repeat superfamily protein [Arabidopsis thaliana]
SNPSLPYDVILIILARVSRSYYTNLSLVSKSFRSILTSPELYKTRT
>NP_568062.1 NP_568062.1__56357 NP_568062.1 Galactose oxidase/kelch repeat superfamily protein [Arabidopsis thaliana]
SIDSLPNDLLLNCFARVSRMYYPALSRVSKRFRSIVTSPEIYNTRS
>NP_001322750.1 NP_001322750.1__492440 NP_001322750.1 F-box/RNI-like/FBD-like domains-containing protein [Arabidopsis thaliana]
ISNLPDSLLCQILSDLSTKESVCTSVLSKRWRNLWLHVPVLDLDSN
>NP_181991.1 NP_181991.1__569521 NP_181991.1 Galactose oxidase/kelch repeat superfamily protein [Arabidopsis thaliana]
PSLFSLPVDIVLNILALVPKRYYPILCCVSKSLRSLIRSPEIHKTRS
>NP_181800.2 NP_181800.2__84167 NP_181800.2 FBD, F-box, Skp2-like and Leucine Rich Repeat domains containing protein [Arabidopsis thaliana]
SLPDEILEHILSFLSTKEAALTSSLSTRWKNVFVFVPSLHLDYARQHENPREFID
>NP_191453.1 NP_191453.1__472311 NP_191453.1 F-box/RNI-like superfamily protein [Arabidopsis thaliana]
VSNLPEEVRCHILSFLPTKHAALTSVLSKSWLNLWKFETNLDIDDSDFLH
>NP_568071.1 NP_568071.1__34547 NP_568071.1 Galactose oxidase/kelch repeat superfamily protein [Arabidopsis thaliana]
SFLSLPEEILVNCLARIPKSYYPKLSLVCKSFCSLILSMELYVERLYL
>NP_195913.1 NP_195913.1__166335 NP_195913.1 F-box/RNI-like superfamily protein [Arabidopsis thaliana]
SISDLPDAVLQHIFSYIPTELAIRTSVLSKRWRHVWSETPHLSFE
>NP_188443.2 NP_188443.2__492983 NP_188443.2 RNI-like superfamily protein, partial [Arabidopsis thaliana]
SISSLPDVILQHILSFIPTKLAITTSLLSKRWRHVWCDTPSLSFND
>NP_176243.1 NP_176243.1__166314 NP_176243.1 F-box/RNI-like superfamily protein [Arabidopsis thaliana]
LSALPEHLLCRILSELSTKDSVRTSVLSKHWRNLWLHVPVLELET
>NP_179628.1 NP_179628.1__48108 NP_179628.1 Galactose oxidase/kelch repeat superfamily protein [Arabidopsis thaliana]
PESNSLPNDLIVTILARLSQSYYPKLSLVSKTFRAILASPELYQTR
>NP_191445.1 NP_191445.1__472245 NP_191445.1 F-box/RNI-like superfamily protein [Arabidopsis thaliana]
FSKLPDEVISHILSSLPTKEAASTSVLAKKWRYLFAFVPSLDFNDSDFLH
>NP_001319929.1 NP_001319929.1__166284 NP_001319929.1 F-box/RNI-like superfamily protein [Arabidopsis thaliana]
ISSLPEAISCHILSFLPTKEAASTSVLSKKWRYLFAFVPNLDLD
>NP_192914.1 NP_192914.1__56858 NP_192914.1 Galactose oxidase/kelch repeat superfamily protein [Arabidopsis thaliana]
NMPYLPDDLLLNILGRVSRLYYPILSLVSKRFRSLVGSLELYKIRT
>NP_198655.1 NP_198655.1__283397 NP_198655.1 F-box/RNI-like superfamily protein [Arabidopsis thaliana]
LSNLPYELLCHILSFLTTKEAALTSVLSKRWRNLIAFVPNVDIVDHDIRELFM
>NP_189957.1 NP_189957.1__56375 NP_189957.1 Galactose oxidase/kelch repeat superfamily protein [Arabidopsis thaliana]
MTFGIEMLPDDLVLSCLARVPRMYYPILSLVSKRFRSFLTSTELYQTR
>NP_195918.1 NP_195918.1__588756 NP_195918.1 Galactose oxidase/kelch repeat superfamily protein [Arabidopsis thaliana]
FSSLPYDIILNCLARVSRYHYPTLSLVSKEFQSLIASRELYATRSRIGKTERFL
>NP_177997.1 NP_177997.1__166326 NP_177997.1 F-box/RNI-like superfamily protein [Arabidopsis thaliana]
LSNLPESLICQIMLNIPTKDVVKSSVLSKRWRNLWRYVPGLNVE
>NP_172833.2 NP_172833.2__1172455 NP_172833.2 F-box/RNI-like/FBD-like domains-containing protein [Arabidopsis thaliana]
ISELPESLISQILLHLPTKASVKTSVLSTRWKNLWLNVPGLDLNCR
>NP_568836.2 NP_568836.2__901940 NP_568836.2 actin-related protein 8 [Arabidopsis thaliana]
QLPMDILVQILMMMEPKDAVKLGLTCKAWKCVASGNRLWIFYLQCSQEPW
>NP_001189735.1 NP_001189735.1__493791 NP_001189735.1 F-box/FBD/LRR protein [Arabidopsis thaliana]
ISRLPDEVLGRILSLISTKEAVSTSVLSKRWKNMFVLVSNLDIDD
>NP_176035.1 NP_176035.1__111743 NP_176035.1 F-box family protein [Arabidopsis thaliana]
LSNLPDVLLIMIISCLSFKECIRTSVLAKRWRYLCRETRNISFKE
>NP_001319128.1 NP_001319128.1__492608 NP_001319128.1 F-box/RNI-like/FBD-like domains-containing protein [Arabidopsis thaliana]
LSQLPEALLVRILSLLSAKDVVSTMVLSKRWQFLWMLVPKLIYDD
>NP_200493.2 NP_200493.2__492493 NP_200493.2 F-box/RNI-like/FBD-like domains-containing protein [Arabidopsis thaliana]
ISYLPDDLLLRILSFIHTSDAISTSLLSKRWKFVWKMMPTLDLDED
>NP_198168.1 NP_198168.1__770973 NP_198168.1 Galactose oxidase/kelch repeat superfamily protein [Arabidopsis thaliana]
SLPDEIILSCLARISRSYYPKLSLVCKTFRTLLISNELIVARLHLKTHETFC
>NP_175548.4 NP_175548.4__166395 NP_175548.4 F-box/RNI-like/FBD-like domains-containing protein [Arabidopsis thaliana]
ISQLPEPLISEILFHLSTKDSVRTSALSTKWRYLWQSVPGLDLD
>NP_191457.2 NP_191457.2__493188 NP_191457.2 F-box family protein [Arabidopsis thaliana]
ISNLPNEIICHIVSFLSAKEAAFASILSKRWRNLFTIVIKLQFDD
>NP_001031193.1 NP_001031193.1__901548 NP_001031193.1 peptidoglycan-binding LysM domain-containing protein [Arabidopsis thaliana]
CRDTLIIIFQKLTVADLARASCVCKVWNSVATEDDLVVSAFTAPWRI
>NP_199307.2 NP_199307.2__166269 NP_199307.2 F-box/RNI-like superfamily protein [Arabidopsis thaliana]
ISEFPDCLLTQILLNLPTKDSVKTSVLSKRWRNLWLNVPGLRLRT
>NP_175962.1 NP_175962.1__166330 NP_175962.1 FBD, F-box and Leucine Rich Repeat domains containing protein [Arabidopsis thaliana]
ISQLPDELLVKVLSFLSTKDAVSTSILSMRWKSLWMWLPKLEYN
>NP_001319795.1 NP_001319795.1__472340 NP_001319795.1 F-box/RNI-like superfamily protein [Arabidopsis thaliana]
VSNLPDGVRGHILSFLPAKHIALTSVLSKSWLNLWKLIPILDIDDSEFLH
>NP_195686.1 NP_195686.1__34445 NP_195686.1 Galactose oxidase/kelch repeat superfamily protein [Arabidopsis thaliana]
LSFSSLPHEIVVSCLARVSGSYYPKLCLVSKQFRSIILSNEIYKARSHL
>NP_191441.1 NP_191441.1__493066 NP_191441.1 F-box/RNI-like superfamily protein [Arabidopsis thaliana]
VSSLPNELLCHILSFLTTKEAALTSILSKRWRNLIAFVPNLYIDD
>NP_001319714.1 NP_001319714.1__34528 NP_001319714.1 F-box/FBD/LRR protein [Arabidopsis thaliana]
ISELHEALLVHIMSSLPTKTVVATSVLSKRWRHVWKTVQNLKFVSKY
>NP_189631.1 NP_189631.1__743286 NP_189631.1 F-box/RNI-like superfamily protein [Arabidopsis thaliana]
RISSLPDVVLVMILSFLSFKDNVKTSILSKRWRNICYEAKNISFKE
>NP_564193.1 NP_564193.1__901941 NP_564193.1 Kelch repeat-containing F-box family protein [Arabidopsis thaliana]
SSIDGDILESILSYLPLLDLDSACQVSKSWNRAVFYSLRRLKTMPWL
>NP_850379.1 NP_850379.1__47627 NP_850379.1 F-box/LRR protein [Arabidopsis thaliana]
PMIYLCPDLVEEIVLGLPLNSILRFKTGSIYW
>NP_001331434.1 NP_001331434.1__94647 NP_001331434.1 F-box/RNI-like superfamily protein [Arabidopsis thaliana]
SSLPDEILHHILANTPTKLAIRTSVLSKRWKHVWYETPSISIVCN
>NP_568109.2 NP_568109.2__901930 NP_568109.2 F-box/RNI-like superfamily protein [Arabidopsis thaliana]
SNLPDEILHHILSFIPETNLVIRTSVLSKRWRHVWSKTPHLSFEWLM
>NP_001078341.1 NP_001078341.1__901805 NP_001078341.1 F-box/kelch-repeat protein [Arabidopsis thaliana]
ADLPSSLIEEIMLLLVLKDNIRASAACKSWYEAGVSVRVVDKHPWLM
>NP_001321463.1 NP_001321463.1__14504 NP_001321463.1 RNI-like superfamily protein [Arabidopsis thaliana]
MISQLPEPLILQILGSLPTKVAITTSVLSKQWQSHWKMMPKLEFDSFLRRL
>NP_001327549.1 NP_001327549.1__166285 NP_001327549.1 F-box/RNI-like superfamily protein [Arabidopsis thaliana]
ISNLPDALLCHVLSFLPTTEAASTSVLAKRWRFLLAFVPNLDLDN
>NP_001331014.1 NP_001331014.1__1087430 NP_001331014.1 F-box/RNI-like superfamily protein [Arabidopsis thaliana]
LSNLPDELLCHIMSFLTTKEAALISVLSKRWRNLIAFVPNLDIFDC
>NP_176906.1 NP_176906.1__493178 NP_176906.1 F-box family protein [Arabidopsis thaliana]
ISKLPDDVLVMILASLSTEDALKTSVLSTRWKNVWKQVPYLHFDL
>NP_191459.2 NP_191459.2__493026 NP_191459.2 F-box/RNI-like superfamily protein [Arabidopsis thaliana]
SLPDELLSHILSFLTTKEAALTSLLSKRWRYLIAFVPNLAFDD
>NP_198999.1 NP_198999.1__1568482 NP_198999.1 F-box/RNI-like superfamily protein [Arabidopsis thaliana]
LPDALICHILSFLPTKEAASTTVLAKRWKPLLAFVPNLNFDDSIYFHPR
>NP_001330477.1 NP_001330477.1__190970 NP_001330477.1 RNI-like superfamily protein [Arabidopsis thaliana]
IISGLPDALICHILSFLPTKEAASTTVLAKRWKPLLAFMPNLDFDESFY
>NP_173422.1 NP_173422.1__569610 NP_173422.1 Galactose oxidase/kelch repeat superfamily protein [Arabidopsis thaliana]
LIFSLPNDLLVNILARVSRLDYPILSLVSKRFSSVLTLPELYQTRS
>NP_001319927.1 NP_001319927.1__493021 NP_001319927.1 F-box/RNI-like superfamily protein [Arabidopsis thaliana]
VSSLPDEVLYHILSFLTTKEAALTSILSKRWRNLFTFVPNLDIDD
>NP_568800.1 NP_568800.1__166290 NP_568800.1 F-box/RNI-like/FBD-like domains-containing protein [Arabidopsis thaliana]
LSQLPDHLICVILSHLSTKDAVRTSILSTRWRNLWQLVPVLDFDS
>NP_187493.1 NP_187493.1__340962 NP_187493.1 Galactose oxidase/kelch repeat superfamily protein [Arabidopsis thaliana]
PSPSLPDDVLLSIFARVSRLYYPTLSHVSESFRSLLASPELYKARS
>NP_567416.1 NP_567416.1__1087078 NP_567416.1 FBD-associated F-box protein [Arabidopsis thaliana]
LRNLPDCLLFKILLNLPTKDVVKLSVLSRRWRNVWRYVPGLDLEC
>NP_195668.1 NP_195668.1__427419 NP_195668.1 Galactose oxidase/kelch repeat superfamily protein [Arabidopsis thaliana]
TNLFLPDDILLSSLSRISRLYYPTFSLVSKSFRSLIASPELYQTRS
>NP_198127.1 NP_198127.1__1087172 NP_198127.1 F-box/FBD-like domains containing protein [Arabidopsis thaliana]
ISELPESLITQILLCLPTKDSVKTSVLSTRWKNLWLNVPGLDLTC
>NP_191638.1 NP_191638.1__1320185 NP_191638.1 F-box family protein [Arabidopsis thaliana]
ISMLPDEMLQKILSTLSTKDAVITSTLSKRWVDQWKRIPHLCVDMR
>NP_173341.1 NP_173341.1__492025 NP_173341.1 F-box family protein [Arabidopsis thaliana]
INGLSDEIICHILSFLPTKESALTSVLSKRWRNLFALTPNLHLVDD
>NP_001330761.1 NP_001330761.1__493148 NP_001330761.1 F-box/RNI superfamily protein [Arabidopsis thaliana]
LSNLPDELLCHILSFFTTKEAALTSVLSKRWRHLFALVPNLDIDD
>NP_176348.1 NP_176348.1__341845 NP_176348.1 Galactose oxidase/kelch repeat superfamily protein [Arabidopsis thaliana]
PISIMSLPYDLLLNCFSLVSRLYYPTLSLVSKTFRSIITSRELYEIRS
>NP_191451.1 NP_191451.1__493214 NP_191451.1 F-box/RNI-like superfamily protein [Arabidopsis thaliana]
ISNLPNEIICHIVSFLSAKEAAFASVLSKRWQNLFTIVQKLEFDD
>NP_001319796.1 NP_001319796.1__492195 NP_001319796.1 F-box/RNI-like superfamily protein [Arabidopsis thaliana]
INCLPDNLLCQILSNLSTKEAALTSLLSKRWRYLFALVPNLDFDV
>NP_191454.1 NP_191454.1__167171 NP_191454.1 F-box/RNI-like superfamily protein [Arabidopsis thaliana]
FSSLPDEVLCHILSFLTTKEAALASVVSKRWRNQFALVPNLDID
>NP_567939.1 NP_567939.1__831609 NP_567939.1 Galactose oxidase/kelch repeat superfamily protein [Arabidopsis thaliana]
PSIKRFLMLPDDLVFNCLARVSRLHYPTLSLVSKKFRFLLASKELYQ
>NP_567169.2 NP_567169.2__1568588 NP_567169.2 F-box/RNI-like superfamily protein [Arabidopsis thaliana]
LPDAMICHILSFLPTKVAASTTVLAKRWKPLLAFMPNLDFDESFRFDPRM
>NP_176127.1 NP_176127.1__493103 NP_176127.1 F-box/RNI-like superfamily protein [Arabidopsis thaliana]
ISGLPDSLLCHILSFLNTKEAASTSVLAKKWRYLFASVPNLDFDD
>NP_194089.1 NP_194089.1__176700 NP_194089.1 Galactose oxidase/kelch repeat superfamily protein [Arabidopsis thaliana]
SFLMLPDDLVLNCLARISRLHYPTLSLVSKTFRSLLASTELYQTRI
>NP_001318622.1 NP_001318622.1__166367 NP_001318622.1 F-box/FBD/LRR protein [Arabidopsis thaliana]
ISQLPDSLITQILFYLQTKKAVTTSVLSKRWRSLWLSTPGLVLIS
>NP_197379.1 NP_197379.1__166329 NP_197379.1 F-box/RNI-like superfamily protein [Arabidopsis thaliana]
ISILPEPLLCHILSFLRTKDSVRTSVLSSRWRDLWLWVPRLDLD
>NP_198684.1 NP_198684.1__56853 NP_198684.1 Galactose oxidase/kelch repeat superfamily protein [Arabidopsis thaliana]
SNPSLPDALIISCIARVSRLYYPILSFVSKSFRSLLASPELYKERS
>NP_680364.1 NP_680364.1__166356 NP_680364.1 F-box/RNI-like superfamily protein [Arabidopsis thaliana]
LRNIPDELICHILSFLTTKEAALTSVLSKRWRNLLAFVSNLHID
>NP_176805.1 NP_176805.1__57009 NP_176805.1 F-box/RNI-like/FBD-like domains-containing protein [Arabidopsis thaliana]
DLPESLLCHILLNLPTKDVVKTSVLSSKWRNLWRLVPGLDLDSSDFTENNT
>NP_186953.1 NP_186953.1__493123 NP_186953.1 F-box/RNI-like superfamily protein [Arabidopsis thaliana]
VSSLPDDVRCHILSFLTTKESALTSVLSKKWRNLFTLVPNLDLDD
>NP_199311.1 NP_199311.1__95198 NP_199311.1 F-box/RNI-like/FBD-like domains-containing protein [Arabidopsis thaliana]
SELPDSLLTQILLELRTKDSVKTSVLSKRWRNLWLNVPGLELFT
>NP_177911.1 NP_177911.1__25409 NP_177911.1 Galactose oxidase/kelch repeat superfamily protein [Arabidopsis thaliana]
SIPYLPDDLLLNCLARISRLYYPTLSLVSKRFRSLLASTELYETR
>NP_186954.1 NP_186954.1__472312 NP_186954.1 F-box/RNI-like superfamily protein [Arabidopsis thaliana]
LSSLPDEVRCLILSFLTTKESASTSVLSKKWRNLFALVPNLDFDDSEFLH
>NP_176244.1 NP_176244.1__1054574 NP_176244.1 F-box family protein [Arabidopsis thaliana]
LSDLPCHLLCRILSNLSTKESVRTSVLSPRWSNLWSLVSVLDLDFQ
>NP_173618.1 NP_173618.1__22610 NP_173618.1 F-box/RNI-like/FBD-like domains-containing protein [Arabidopsis thaliana]
ISGSPDEILGKILSFLPTHHAATTSVLSKRWRNLLPLVDKLELTEDH
>NP_195920.1 NP_195920.1__34087 NP_195920.1 Galactose oxidase/kelch repeat superfamily protein [Arabidopsis thaliana]
VFSSLPDELILNCLARVSRFYRPSLSLVNKEFQSLIASPDLEATRSRIGVTENHL
>NP_175674.3 NP_175674.3__493169 NP_175674.3 F-box/RNI superfamily protein [Arabidopsis thaliana]
VSSLPEGVLCNIFSFLTTKEAALTSILCKRWRNLLAFVPNLVIDD
>NP_001319995.1 NP_001319995.1__314098 NP_001319995.1 kelch repeat F-box protein [Arabidopsis thaliana]
LFSSLPDDIVLNILARISTSYYQTLSLVSKTFRLLILSKELDMER
>NP_192912.2 NP_192912.2__50460 NP_192912.2 Galactose oxidase/kelch repeat superfamily protein [Arabidopsis thaliana]
DLPYIPDDLLLNCLARVSRLYYPILSLVSKRFRSLVASLELYEIR
>NP_191482.1 NP_191482.1__493225 NP_191482.1 RNI-like superfamily protein [Arabidopsis thaliana]
INSLPEALIYHILSFLSTKEAAITSLLSRKWRYFFAFVPNLDFDD
>NP_174482.1 NP_174482.1__48620 NP_174482.1 F-box family protein [Arabidopsis thaliana]
ISTLPDHLVAKIVSYLGIKDSIKTSVLSKRWEFVWLKVVGLDLKNCDFPPN
>NP_197378.1 NP_197378.1__166332 NP_197378.1 F-box/FBD-like domains containing protein [Arabidopsis thaliana]
ISALPDHLLCHILIFLSTDESVLTSVLSSRWRNLWKWVPRLDLNT
>NP_191476.1 NP_191476.1__493144 NP_191476.1 F-box/RNI-like superfamily protein [Arabidopsis thaliana]
INVLPDALLCHILSFLTTKEAASTSLLSRRWRYLLAFVPNLEFDD
>NP_191475.1 NP_191475.1__493151 NP_191475.1 F-box/RNI-like superfamily protein [Arabidopsis thaliana]
INDLPDALLCHVLSYLTTKEAASTSLLSRRWRYLLAFVPNLEFDD
>NP_198170.1 NP_198170.1__1055476 NP_198170.1 Galactose oxidase/kelch repeat superfamily protein [Arabidopsis thaliana]
SLPDEIVLNCLARISRSYYPKLSLVCKTFRTLLISNELTVARVQLKTYESFFH
>NP_195635.1 NP_195635.1__831666 NP_195635.1 Galactose oxidase/kelch repeat superfamily protein [Arabidopsis thaliana]
PSPSCSSYLLLLPDEIILNCLARLPKCYYPVISLVSKTFRRLIASPEIY
>NP_176803.1 NP_176803.1__181402 NP_176803.1 F-box/RNI-like superfamily protein [Arabidopsis thaliana]
ISDLPEALIVLVLLNLPTKDVIKTSVLSTKWRNIWRYVPRLDLDNRHFTE
>NP_191483.1 NP_191483.1__606356 NP_191483.1 RNI-like superfamily protein [Arabidopsis thaliana]
ISDLPEALICHLLSFVPTKEAALTSLLSEKWRYLFAFAPILDFDDSVWMQ
>NP_190067.1 NP_190067.1__943880 NP_190067.1 F-box family protein [Arabidopsis thaliana]
SLNCLPDELLVHVLSSLETKQAASTSVLSKRWRTLFAVRRNLDFDDS
>NP_199309.2 NP_199309.2__166343 NP_199309.2 F-box/RNI-like/FBD-like domains-containing protein [Arabidopsis thaliana]
INELPDSLLTQILLDLRTKDSVKTSVSSKRWRNLWLNVPGLDLFS
>NP_191803.1 NP_191803.1__1114969 NP_191803.1 F-box/RNI-like superfamily protein [Arabidopsis thaliana]
ISNLPDEIICHIGSFLSAREAAFTTVLSKRWHNLFTIVPDLHFDSS
>NP_189482.1 NP_189482.1__179801 NP_189482.1 F-box/RNI-like superfamily protein [Arabidopsis thaliana]
INYMPDDILHHILSFIPTDLAMRTSVLSRRWRHVWCETPCLDIKLK
>NP_001323594.1 NP_001323594.1__492254 NP_001323594.1 F-box/RNI-like/FBD-like domains-containing protein [Arabidopsis thaliana]
ICELPDSLLTQVLSYLPTIDSVKTSVLSKRWEFLWLRVPVLDLKV
>NP_176082.1 NP_176082.1__869560 NP_176082.1 F-box/RNI-like superfamily protein [Arabidopsis thaliana]
IISSLPDVILQHILFSFQTKYAIRTSVLSKRWRHEADAI
>NP_195143.1 NP_195143.1__56464 NP_195143.1 Galactose oxidase/kelch repeat superfamily protein [Arabidopsis thaliana]
TMLMLHDDLILNCLARVSRSNHPTLSLVCKRFHSLLASVELYQTRT
>NP_195890.1 NP_195890.1__1006571 NP_195890.1 F-box/RNI-like superfamily protein [Arabidopsis thaliana]
INYMPDDILHHILSFIPTDLAMRTSVLSRRWRHVWCETPCLDITLKH
>NP_201102.1 NP_201102.1__166382 NP_201102.1 Protein with RNI-like/FBD-like domain [Arabidopsis thaliana]
ISGFSDDELLVKILSFLPFKFAITTSVLSKQWKFLWMRVPKLEYD
>NP_177994.2 NP_177994.2__166404 NP_177994.2 FBD, F-box, Skp2-like and Leucine Rich Repeat domains containing protein [Arabidopsis thaliana]
LRKLPDSLLCQVFLNLPTKDVVKTSVLSSTWGNIWRSVPGLDL
>NP_191455.1 NP_191455.1__166413 NP_191455.1 F-box/RNI-like/FBD-like domains-containing protein [Arabidopsis thaliana]
ISSLSNDIISNIVSFLSAKDAAVASVLSKRWQNIYTIVPNLEFDN
>NP_197957.1 NP_197957.1__1172935 NP_197957.1 F-box/RNI-like/FBD-like domains-containing protein [Arabidopsis thaliana]
LSQLSDPLICQILSHLPIKEVVTTSVLSTRWKNIWLSVPSLELIY
>NP_195238.1 NP_195238.1__944877 NP_195238.1 Galactose oxidase/kelch repeat superfamily protein [Arabidopsis thaliana]
SISSLPDEIVLSFLALISKSYYRSLSLVSKSFYSLLSSTEIYAARSHI
>NP_180554.2 NP_180554.2__492516 NP_180554.2 F-box/RNI-like superfamily protein [Arabidopsis thaliana]
ISSLPDEILGKILSLFCTNRAACTSVLSKRWRNLLELVDNLDLND
>NP_199308.1 NP_199308.1__492622 NP_199308.1 F-box/RNI-like/FBD-like domains-containing protein [Arabidopsis thaliana]
ISELPDGLLNHILMYLHIEESIRTSVLSSRWRKLWLKVPGLDVNV
>NP_001326747.1 NP_001326747.1__166390 NP_001326747.1 F-box/LRR protein [Arabidopsis thaliana]
ISKLPDNVLVMILKEMLTEDAVKTSVLSKRWKTVWKQVPYVLFD
>NP_200452.1 NP_200452.1__493923 NP_200452.1 Protein with RNI-like/FBD-like domain [Arabidopsis thaliana]
ISGISDDVLLVKILSFRPTKVAVSTSVLSKQWKYLRKRVLKLEYDD
>NP_173075.3 NP_173075.3__570090 NP_173075.3 Galactose oxidase/kelch repeat superfamily protein [Arabidopsis thaliana]
IIPGLPDDLALRCIAKLSHGYHGVLECVSRGWRDLVRGADYSCYKARN
>NP_001318795.1 NP_001318795.1__45374 NP_001318795.1 F-box/FBD/LRR protein [Arabidopsis thaliana]
ISQFYESLLCQILNYLPTKDVVKTSVLSTRWRSLWLLVPSLELDSRDFS
>NP_181931.1 NP_181931.1__176775 NP_181931.1 Galactose oxidase/kelch repeat superfamily protein [Arabidopsis thaliana]
FLSLPYDVVFNCLSRVSRTHDPILSLVSKSFRSLLALPDLEAERFR
>NP_193722.2 NP_193722.2__176718 NP_193722.2 Galactose oxidase/kelch repeat superfamily protein [Arabidopsis thaliana]
DEIVENCLARISRSYYPTLSIVSKSFRSIISSTELYVARSHLR
>NP_565522.1 NP_565522.1__569619 NP_565522.1 SKP1 interacting partner 6 [Arabidopsis thaliana]
LIPLLSEDVALSCLARVPRCHYPILSLVSKTFRSLPTSPLLYATRA
>NP_193959.2 NP_193959.2__493864 NP_193959.2 F-box/RNI-like superfamily protein [Arabidopsis thaliana]
INGLSDDIICHILSLLSFKEATSTSVLSMRWRYLFAFRPNLCLDD
>NP_849411.1 NP_849411.1__833510 NP_849411.1 Galactose oxidase/kelch repeat superfamily protein [Arabidopsis thaliana]
PSLSLLPEEIVVHCLARISRLYYPTLSLVSKSFRSILSSTELYATR
>NP_001319634.1 NP_001319634.1__56594 NP_001319634.1 Galactose oxidase/kelch repeat superfamily protein [Arabidopsis thaliana]
LQSLPEAVAMICLARVSRLDHAALSLVSKSCRSMVLSPELYQTRS
>NP_001189960.1 NP_001189960.1__561021 NP_001189960.1 F-box family protein [Arabidopsis thaliana]
QLPDPLLTQILNHLPTEEAVKTSVLSTRWRTLWLWVHNLELSF
>NP_178332.2 NP_178332.2__34586 NP_178332.2 phloem protein 2-B2 [Arabidopsis thaliana]
FDNLPEDCISNIISFTSPRDACVAASVSKTFESAVNSDSVWDKFL
>NP_565229.4 NP_565229.4__3441 NP_565229.4 phloem protein 2-B11 [Arabidopsis thaliana]
MNNLPEDCIAKILSLTTPLDVCRLSAVSSIFRSAAGSDDVWNHFL
>NP_192471.1 NP_192471.1__427440 NP_192471.1 Galactose oxidase/kelch repeat superfamily protein [Arabidopsis thaliana]
LSLPHDVLVSCLAHVSRLHYSILSLVLKNFRSLIASPELYKTRS
>NP_180544.1 NP_180544.1__1597427 NP_180544.1 Galactose oxidase/kelch repeat superfamily protein [Arabidopsis thaliana]
NPQEEVENLPILLQLPEELIASIVALIPRCHYPSLSLVSRAFRHLITSQELYVA
>NP_180547.1 NP_180547.1__49171 NP_180547.1 Galactose oxidase/kelch repeat superfamily protein [Arabidopsis thaliana]
PNMNPQELPEELIESIVAPIPRCYYPSLSLLSRAFRHVITSQQLFVTR
>NP_191450.1 NP_191450.1__903416 NP_191450.1 F-box family protein [Arabidopsis thaliana]
SSLPDELLCHILSFLTTKETALTSLLSKREIIPLIKSVVFPTLI
>NP_001318739.1 NP_001318739.1__166408 NP_001318739.1 FBD, F-box, Skp2-like and Leucine Rich Repeat domains containing protein [Arabidopsis thaliana]
MSKLTDALISQVLFYLPTKEAVSTSVLSSRWKSVWLLIPDLDLNS
>NP_001321346.1 NP_001321346.1__168102 NP_001321346.1 KAR-UP F-box 1 [Arabidopsis thaliana]
IEGLPDHISEICLSLVHRPSLLSAVCTRWRRLLYSPEFPSFPS
>NP_178337.1 NP_178337.1__35029 NP_178337.1 phloem protein 2-B6 [Arabidopsis thaliana]
FDDLPEDCISNIISFTSPRDVCVSASVSKSFAHAVQCDSIWEKFL
>NP_568131.1 NP_568131.1__3467 NP_568131.1 F-box associated ubiquitination effector family protein [Arabidopsis thaliana]
NDTMCEILILLPPETIYKLILVSKRWLEIIASPCFRHTYL
>NP_001319408.1 NP_001319408.1__166415 NP_001319408.1 F-box/RNI-like/FBD-like domains-containing protein [Arabidopsis thaliana]
ISQLLPDHVLHEILLKLATKDSVKTSILSTRWRYIWQRVPGLDLN
>NP_001154783.1 NP_001154783.1__902490 NP_001154783.1 Galactose oxidase/kelch repeat superfamily protein [Arabidopsis thaliana]
QLSDEVVSMKILSRLTPRDVASVSSVCRRLYVLTKNEDLWRRVCQNAW
>NP_176806.1 NP_176806.1__166416 NP_176806.1 F-box/RNI-like superfamily protein [Arabidopsis thaliana]
DLPESLLFQVLLNIPTKDLVKTSVVSPEWRHLWRCVPGLDLD
>NP_178339.1 NP_178339.1__630591 NP_178339.1 phloem protein 2-B8 [Arabidopsis thaliana]
GVAELDDLPEECVSIIVSFTSPQDACVLASVSKTFASAVKSDIVWEK
>NP_973399.1 NP_973399.1__35049 NP_973399.1 F-box family protein [Arabidopsis thaliana]
FDVLPEDCISNIISFTSPRDACVAASVSKTFESAVSSDCVWDKFL
>NP_178338.1 NP_178338.1__35065 NP_178338.1 phloem protein 2-B7 [Arabidopsis thaliana]
LSLGDLPEECISLIISFTSPRDACVFALVSKTFESAVQSDIVWEKFI
>NP_180542.1 NP_180542.1__1598290 NP_180542.1 Galactose oxidase/kelch repeat superfamily protein [Arabidopsis thaliana]
NIPPIPKELPEELIVIIVALVRRYHYPKLSLISKAYRDLISSPELFQT
>NP_849387.1 NP_849387.1__1577132 NP_849387.1 Galactose oxidase/kelch repeat superfamily protein [Arabidopsis thaliana]
AILHDEIAVSCFARVPRCYYPAISLVCRNFRRLMASPEIYIER
>NP_001326222.1 NP_001326222.1__167017 NP_001326222.1 SKP1/ASK-interacting protein 5 [Arabidopsis thaliana]
SLNNLDDGCLMHILSFLSPIPDRYNTALVCHRWRYLACHPRLWLRVDRFVKD
>NP_974481.1 NP_974481.1__176343 NP_974481.1 Galactose oxidase/kelch repeat superfamily protein [Arabidopsis thaliana]
TMSGLLDGIPEAVALRCLAHVPLHLHPNLELVSRSWRAAIRSHELFRVRKELR
>NP_565282.3 NP_565282.3__35603 NP_565282.3 SKP1 interacting partner 3 [Arabidopsis thaliana]
TLDSLPEGCISNIISFTSPEDACVAAAVSKIFESAVKSDIVWEKFL
>NP_178341.1 NP_178341.1__35567 NP_178341.1 phloem protein 2-B10 [Arabidopsis thaliana]
FDSFPEDCISYIISFTNPRDACVAATVSKTFESTVKSDIIWEKFL
>NP_176804.1 NP_176804.1__84775 NP_176804.1 F-box/RNI-like/FBD-like domains-containing protein [Arabidopsis thaliana]
DLPESLICHVLLNLSTKDVIKNCVLSTKWRYLWRYVPGLDLDCSDFTE
>NP_178331.2 NP_178331.2__133833 NP_178331.2 phloem protein 2-B1 [Arabidopsis thaliana]
RFDALPEDCISKVISHTSPRDACVVASVSKSVKSAAQSDLVWEMFL
>NP_190771.2 NP_190771.2__1171899 NP_190771.2 F-box family protein with WD40/YVTN repeat doamin [Arabidopsis thaliana]
SIESLDADILCIIFSFLDLFDLVHCTVVCNSWNAVIKRLKLLQASCR
>NP_001331513.1 NP_001331513.1__833578 NP_001331513.1 Galactose oxidase/kelch repeat superfamily protein [Arabidopsis thaliana]
SDSVLPGLIDDVALNCLAWVPRSDYPSLSCVNKKYNKLINSGHLFALR
>NP_180253.2 NP_180253.2__34570 NP_180253.2 F-box family protein [Arabidopsis thaliana]
MSILDLPDLPLDCILELLPPSELCTMARVCSSLRERCVSDHLWEKHL
>NP_199666.1 NP_199666.1__176338 NP_199666.1 F-box associated ubiquitination effector family protein [Arabidopsis thaliana]
MILRKLPGKQALICRCVSKTFLSVLDSPCFMERHLR
>NP_201092.2 NP_201092.2__1317634 NP_201092.2 F-box associated ubiquitination effector family protein [Arabidopsis thaliana]
IPFDVITDILSRLPVKSLVKHDRWSNSCDGLFGYDP
>NP_199628.1 NP_199628.1__1352360 NP_199628.1 F-box family protein [Arabidopsis thaliana]
VFSINDHHDVLVEILRRLDGSSLCSAACVCRLWSAVARNDSIWEEL
>NP_567005.2 NP_567005.2__74630 NP_567005.2 RNI-like superfamily protein [Arabidopsis thaliana]
LWEVLKRLPPSSLLMAARVCKGWRETSRKMWKAA
>NP_194152.1 NP_194152.1__605845 NP_194152.1 F-box family protein [Arabidopsis thaliana]
FSNLDENLVYEVLKHVDAKTLAMSSCVSKIWHKTAQDERLWELIC
>NP_197066.1 NP_197066.1__1611608 NP_197066.1 F-box/RNI-like superfamily protein [Arabidopsis thaliana]
RFSNLPDDVIYHIVSFLSAKEATCLKFVSKNFQNLVTIKRNVVFHHWESF
>NP_566421.1 NP_566421.1__606147 NP_566421.1 F-box family protein [Arabidopsis thaliana]
FCEIPEDLQLRILSLLTPAEISSFACTSKRFASLCQEDGKIWHVMC
>NP_176328.1 NP_176328.1__642302 NP_176328.1 FBD, F-box and Leucine Rich Repeat domains containing protein [Arabidopsis thaliana]
LIKRLSDELVECILSFLPVQSTLQHRVLSKRYRDTWKLSRDLDFSGIFSVRRS
>NP_191782.1 NP_191782.1__316900 NP_191782.1 F-box family protein [Arabidopsis thaliana]
IISTLSDFLLVLIISNLSFKEALSTSRLSTRWRHICRETRNISFR
>NP_001332756.1 NP_001332756.1__493405 NP_001332756.1 F-box/RNI-like/FBD-like domains-containing protein [Arabidopsis thaliana]
ISHLADEILSKILSFLGTKDVMQTMLLSKRFKSQWLLVPKLEFDD
>NP_569047.1 NP_569047.1__491996 NP_569047.1 SKP1/ASK1-interacting protein 2 [Arabidopsis thaliana]
DLPDECLAHVFQFLGAGDRKRCSLVCKRWLLVDGQSRHRLSLD
>NP_001319655.1 NP_001319655.1__606852 NP_001319655.1 Galactose oxidase/kelch repeat superfamily protein [Arabidopsis thaliana]
CLLNVPQLVYELEVEILARVPRFEYWKLKLLNKGFSRLLKSDEIFKVR
>NP_973448.1 NP_973448.1__13119 NP_973448.1 hypothetical protein AT2G13126 [Arabidopsis thaliana]
MTFADLPHDLELEILSR
>NP_173641.1 NP_173641.1__386421 NP_173641.1 F-box family protein [Arabidopsis thaliana]
FDGLPDPIIVDILNKVGDVKTLLRCSSLSKRFNSLVPQSESLTLRLD
>NP_568643.1 NP_568643.1__167114 NP_568643.1 F-box family protein [Arabidopsis thaliana]
NVPTELFRHILKFLSSEDLVSCSLVCKFLNFAAADESLWRRLYCIRWGLTLPS
>NP_566029.1 NP_566029.1__385995 NP_566029.1 ARABIDILLO-1 [Arabidopsis thaliana]
DWISLPYDTVLQLFTCLNYRDRASLASTCKTWRCLGASSCLWTSLD
>NP_680129.1 NP_680129.1__47676 NP_680129.1 SNF2 domain-containing protein / helicase domain-containing protein / F-box family protein [Arabidopsis thaliana]
DLSDDVLISILMKLDTKDLFSIAAVCRLFRSLTSLIVPCMN
>NP_192895.1 NP_192895.1__385541 NP_192895.1 RNI-like superfamily protein [Arabidopsis thaliana]
EWADLNKDILELIFNKLDVMDITMGASRVCISWFLASHNKTLWNTVD
>NP_195922.1 NP_195922.1__426295 NP_195922.1 Galactose oxidase/kelch repeat superfamily protein [Arabidopsis thaliana]
DDVALDCRARISRFHYPTLSLVSKGFRTLIASPELEATRSFI
>NP_001318462.1 NP_001318462.1__266649 NP_001318462.1 galactose oxidase/kelch repeat protein [Arabidopsis thaliana]
FDVALNCWARVSRIHYPTLFLVSKNLRSLIASPELEATR
>NP_001332537.1 NP_001332537.1__341019 NP_001332537.1 galactose oxidase/kelch repeat protein, partial [Arabidopsis thaliana]
FHYPTLSLVSKGFRSLIASPELEATRS
>NP_180539.1 NP_180539.1__341013 NP_180539.1 Galactose oxidase/kelch repeat superfamily protein [Arabidopsis thaliana]
PIPRQIPQALIRRTVALIKRCHYPSLSLLSKAFRIVISSPELHQTRS
>NP_179761.4 NP_179761.4__776280 NP_179761.4 Galactose oxidase/kelch repeat superfamily protein [Arabidopsis thaliana]
LPIPEELILRCFLLVRRCHHPSLSLVCRSFHSLMSKLYDDRL
>NP_568070.1 NP_568070.1__830776 NP_568070.1 Galactose oxidase/kelch repeat superfamily protein [Arabidopsis thaliana]
PSLLSLPDVLILNCLSRIPKSYYPKLSIVSKTFRDLIISIDLNH
>NP_180538.1 NP_180538.1__341015 NP_180538.1 Galactose oxidase/kelch repeat superfamily protein [Arabidopsis thaliana]
PIPQGIPDELIESTVLLIRRCHYPTLSLLSKTFRRVISSSELYKSR
>NP_180520.1 NP_180520.1__570023 NP_180520.1 Galactose oxidase/kelch repeat superfamily protein [Arabidopsis thaliana]
IPPQMPLELIVSTIATLRRCHYPTLSLLSDSFRQVISSVDLFQTRS
>NP_568069.1 NP_568069.1__833669 NP_568069.1 F-box family protein-like protein [Arabidopsis thaliana]
PWLPDYIVENCLAHISRSYYPKLSLVSSPFALSSYPKSSTKRDIASTTEEY
>NP_180541.1 NP_180541.1__341027 NP_180541.1 Galactose oxidase/kelch repeat superfamily protein [Arabidopsis thaliana]
PIPRKIPPVLIENTIAPLRRCHYPKLSLLSNAFRQVISSEDLFQVRS
>NP_173378.1 NP_173378.1__427665 NP_173378.1 Galactose oxidase/kelch repeat superfamily protein [Arabidopsis thaliana]
SFPIPNELTEACVALIRKCDYPSLSSVSSYFFNLIASSELYETRS
>NP_180543.1 NP_180543.1__1597435 NP_180543.1 Galactose oxidase/kelch repeat superfamily protein [Arabidopsis thaliana]
NQNENPQEEVENLRNLLELPEELIERLIAHIPRCYYPYISLVSRDFRQVITSDKLFRT
>NP_173379.1 NP_173379.1__427703 NP_173379.1 Galactose oxidase/kelch repeat superfamily protein [Arabidopsis thaliana]
SFPIPNELTEACVALIRKCDYPSLSSVSSYFFNLIASSGLYETRS
>NP_174015.2 NP_174015.2__314248 NP_174015.2 Galactose oxidase/kelch repeat superfamily protein [Arabidopsis thaliana]
LIPGMNRDDSLSCLIRCSRADYCSIASVNRSLRSLIRSGEIYRLR
>NP_178390.1 NP_178390.1__459491 NP_178390.1 Galactose oxidase/kelch repeat superfamily protein [Arabidopsis thaliana]
SLINEIGRDNSIDCLIRCSRSDYGSIASLNRNFRSLVKSGEIYRLR
>NP_172885.1 NP_172885.1__38182 NP_172885.1 Galactose oxidase/kelch repeat superfamily protein [Arabidopsis thaliana]
DSLINDIGRDNSISCLIRCSRSGYGSIASLNRSFRSLVKTGEIYRLR
>NP_187586.2 NP_187586.2__341620 NP_187586.2 Galactose oxidase/kelch repeat superfamily protein [Arabidopsis thaliana]
MSLSLVSKSFRSLLASPELYKVRS
>NP_198884.1 NP_198884.1__29777 NP_198884.1 Galactose oxidase/kelch repeat superfamily protein [Arabidopsis thaliana]
NGLPKLMFDLEVEIFSRLSCFQYWKLNLLNKQFSQLLQSREIFKVR
>NP_001321513.1 NP_001321513.1__341125 NP_001321513.1 Galactose oxidase/kelch repeat superfamily protein [Arabidopsis thaliana]
PVTRLDQNALLNCLAHCSLSDFGSIASTNRTFRSLIKDSELYRLR
>NP_198772.2 NP_198772.2__569698 NP_198772.2 Galactose oxidase/kelch repeat superfamily protein [Arabidopsis thaliana]
PSLMSLPYEIIENILARISKWSYPNLSLVSKSFLSLLSSPQLYKTRS
>NP_196384.2 NP_196384.2__190202 NP_196384.2 RNI-like superfamily protein [Arabidopsis thaliana]
LLLPDLILIRVIQKIPNSQRKNLSLVCKRWFRL
>NP_191802.1 NP_191802.1__492369 NP_191802.1 Protein with RNI-like/FBD-like domain [Arabidopsis thaliana]
ISNLPDGVIYRVISLLSTKEATCLKYTSKNWLNLVTIIPIAVFVD
>NP_001318638.1 NP_001318638.1__35592 NP_001318638.1 phloem protein 2-B12 [Arabidopsis thaliana]
MNFLDLPEECIATMISFTSPFDACRISAVSKLLRSAADSNTTWERFL
>NP_850191.1 NP_850191.1__36586 NP_850191.1 F-box family protein [Arabidopsis thaliana]
MSVLDLPELALDCILDLLPPSGLCSMARVCSSLRERCVSDHLWEKHL
>NP_178336.1 NP_178336.1__36600 NP_178336.1 phloem protein 2-B5 [Arabidopsis thaliana]
SFDDLPDDCLAIISSFTSTPRDAFLAALVSKSFGLQFNSDSVWEKFL
>NP_191149.1 NP_191149.1__39338 NP_191149.1 F-box family protein [Arabidopsis thaliana]
NLSELPQELLYKILGLLPTRNVVSTSLISHQRRSQFHWMERLKFR
>NP_187023.1 NP_187023.1__1073329 NP_187023.1 F-box/kelch-repeat protein, putative (DUF295) [Arabidopsis thaliana]
KTCNDAKQPILVLDLVRLVLERLSFVDFHRARCVSSVWYSASKSC
>NP_178561.1 NP_178561.1__609019 NP_178561.1 F-box only protein (DUF295) [Arabidopsis thaliana]
DWSKFCSDVLRKIFETLKSPIDSHRA
>NP_566800.1 NP_566800.1__47582 NP_566800.1 auxin signaling F-box 2 [Arabidopsis thaliana]
MNYFPDEVIEHVFDFVTSHKDRNAISLVCKSWYKIERYSRQKVFIGN
>NP_175151.1 NP_175151.1__492006 NP_175151.1 VIER F-box protein 1 [Arabidopsis thaliana]
SSLPDECLALVFQFLNSGNRKRCALVCRRWMIVEGQNRYRLSL
>NP_563915.1 NP_563915.1__47673 NP_563915.1 auxin signaling F-box 3 [Arabidopsis thaliana]
MNYFPDEVIEHVFDFVASHKDRNSISLVCKSWHKIERFSRKEVFIGN
>NP_001321200.1 NP_001321200.1__133831 NP_001321200.1 F-box/RNI-like superfamily protein [Arabidopsis thaliana]
QMDSLPDAILQYILSYLTSARDVAACNCVSKRWKESTDSVKSVVFHRNSF
>NP_567135.1 NP_567135.1__1087186 NP_567135.1 F-box/RNI-like superfamily protein [Arabidopsis thaliana]
SFPEEVLEHVFSFIQLDKDRNSVSLVCKSWYEIERWCRRKVFIGNC
>NP_564894.1 NP_564894.1__1572278 NP_564894.1 HCP-like superfamily protein with MYND-type zinc finger [Arabidopsis thaliana]
LDSIPDDLVISILCKLGSTSRCPADFINVLLTCKRLKGLAMNPIVLSRL
>NP_564592.1 NP_564592.1__1171809 NP_564592.1 Kelch repeat-containing F-box family protein [Arabidopsis thaliana]
IINLPDDHLLTILLLLPVDSILSFSMTCKRYKSLACSDSLWEALCE
>NP_176929.1 NP_176929.1__319028 NP_176929.1 F-box family protein [Arabidopsis thaliana]
DSLPEDLLVEISSCTGASSLSAVRNLRLVSKSFRRICDEKYVFYRL
>NP_001190761.1 NP_001190761.1__493349 NP_001190761.1 F-box family protein [Arabidopsis thaliana]
FDNLPDSILLLIFNNIGDVKALGRCSVVSKRFHSLIPQVENVFVRVD
>NP_188089.1 NP_188089.1__167554 NP_188089.1 RNI-like superfamily protein [Arabidopsis thaliana]
FSSLLESVVSIILSQLPTAEAVSTSVLSKSWKNIWTNITDLHFD
>NP_192153.1 NP_192153.1__1641002 NP_192153.1 F-box family protein [Arabidopsis thaliana]
FSCIPEDVVFNIFFKLQDDPRNWARLACVCTKFSSIVRNVCCKT
>NP_565400.1 NP_565400.1__1317644 NP_565400.1 F-box/RNI-like superfamily protein [Arabidopsis thaliana]
LDLLPAALLETIMTKLDVASLCSLASTCKTLKSCVTRVLTFTPNF
>NP_849983.1 NP_849983.1__1172169 NP_849983.1 LOV KELCH protein 2 [Arabidopsis thaliana]
IFELSDEVIAIKILSQLTPGDIASVGCVCRRLNELTKNDDVWRMVCQ
>NP_564919.1 NP_564919.1__1171713 NP_564919.1 flavin-binding, kelch repeat, f box 1 [Arabidopsis thaliana]
ILQLSDEVLAHNILSRLTPRDVASIGSACRRLRQLTKNESVRKMVCQ
>NP_198741.1 NP_198741.1__74482 NP_198741.1 F-box family protein [Arabidopsis thaliana]
SEEVLKNVFPLLEGEDLASCMGVCKQWRDIARDDFYWKCQC
>NP_001030807.1 NP_001030807.1__630771 NP_001030807.1 F-box family protein [Arabidopsis thaliana]
GINAVSSDVLRSNILTRLDGSSLAALSCTCSNLNSFCSDESLWRQQ
>NP_177951.6 NP_177951.6__1172236 NP_177951.6 transferases, transferring glycosyl groups [Arabidopsis thaliana]
SLSVLPDETICVLLEYLAPRDIAHLACVSSVMYILCNEEPLWMSLC
>NP_198761.2 NP_198761.2__1171806 NP_198761.2 F-box family protein [Arabidopsis thaliana]
LLSLPEDVIAVIARFVSPRDICNLSLCCKSLCDVVDSERIWLVQCE
>NP_564203.1 NP_564203.1__605781 NP_564203.1 F-box family protein [Arabidopsis thaliana]
CLMRLPTELKLKILELLPGVSIGNMACVCTEMRYLASDNDLWKQKC
>NP_850671.1 NP_850671.1__385522 NP_850671.1 RNI-like superfamily protein [Arabidopsis thaliana]
WEELDTDILVRIFQKFSVFELTSGLAHVCRGWRAACCDPILWKTVD
>NP_563759.1 NP_563759.1__1611618 NP_563759.1 SKP1/ASK-interacting protein 16 [Arabidopsis thaliana]
MGLEDAGDLVLHIVLSKIGPENTARVACVSKRLKVSASEESLWSIF
>NP_974470.1 NP_974470.1__506060 NP_974470.1 phloem protein 2-A13 [Arabidopsis thaliana]
LVDLPENCVALIMTRLDPPEICRLARLNRMFRRASSADFIWESKL
>NP_196021.2 NP_196021.2__1352601 NP_196021.2 F-box family protein [Arabidopsis thaliana]
PSWEILCLVGPYMDPESLAVASCVSTTWSKCFSSEDLWKSL
>NP_568408.1 NP_568408.1__178358 NP_568408.1 F-box protein 2 [Arabidopsis thaliana]
TIIDLPQALISEILNCLDPKELGLVSCVSTYLHRLASEHHAWKEFYR
>NP_196273.3 NP_196273.3__1571640 NP_196273.3 transferring glycosyl group transferase [Arabidopsis thaliana]
NLQILSDELVLDILGLLGANHLGVLATVTKSFYIFANHEPLWRNL
>NP_176611.1 NP_176611.1__621309 NP_176611.1 F-box protein-like protein [Arabidopsis thaliana]
INQDMIQEFLSYLPASKIGKFRLLNKECNKRSYESWFVNLNL
>NP_173374.1 NP_173374.1__1393237 NP_173374.1 FBD / Leucine Rich Repeat domains containing protein [Arabidopsis thaliana]
KINTDDLLVKILSFLPTKVAVTTSILSKRGSFF
>NP_197497.2 NP_197497.2__912753 NP_197497.2 GRAS family transcription factor family protein [Arabidopsis thaliana]
FCLLPSELIQNILFHLCIPEIIRMKLLNKYVLTTISDRSFIRQL
>NP_200074.1 NP_200074.1__235008 NP_200074.1 F-box associated ubiquitination effector family protein [Arabidopsis thaliana]
DILSRLSTNSIAKFGLASKFCGSILRGQDFIELF
>NP_001327583.1 NP_001327583.1__494419 NP_001327583.1 Protein with RNI-like/FBD-like domain [Arabidopsis thaliana]
ISELPEALLLQILSLLPTKKVVAMSVLSKRWRSLWKMLPRLKFDD
>NP_200059.2 NP_200059.2__166429 NP_200059.2 FBD, F-box and Leucine Rich Repeat domains containing protein [Arabidopsis thaliana]
ISSLPDDLLIQILLLVPIKDAVGTMILSKRWRYVWTLLPKLEYS
>NP_192779.1 NP_192779.1__166442 NP_192779.1 Leucine-rich repeat (LRR) family protein [Arabidopsis thaliana]
MSLAPTKVAVSTSILSKRWEFLWMWLTKLEF
>NP_001318772.1 NP_001318772.1__492336 NP_001318772.1 F-box/RNI-like/FBD-like domains-containing protein [Arabidopsis thaliana]
ISGLPDELLLRVLSLLPNVKDVVVTMVLSKRWQFLWMMVPKLVYDD
>NP_190471.1 NP_190471.1__166195 NP_190471.1 FBD, F-box and Leucine Rich Repeat domains containing protein [Arabidopsis thaliana]
ISELPEALLLLILSSLPTETVIATSVLSKQWKSLWKLVPNLKFDS
>NP_850103.2 NP_850103.2__492822 NP_850103.2 FBD-like domain family protein [Arabidopsis thaliana]
MVARILSYLKLPTGDSVKTSVLSKRWEFLWLMVSSLDLDV
>NP_199310.1 NP_199310.1__1483484 NP_199310.1 Protein with RNI-like/FBD-like domain [Arabidopsis thaliana]
ISELPDSLITQILLWLPTKDSVKTSVYRPDGEIFGLK
>NP_197651.1 NP_197651.1__166433 NP_197651.1 Leucine Rich Repeat protein family [Arabidopsis thaliana]
KILLYLPTKKAVSVLSKRWKSLWLSFPGLDFDS
>NP_172001.1 NP_172001.1__166436 NP_172001.1 F-box/RNI-like/FBD-like domains-containing protein [Arabidopsis thaliana]
ISVLPEDLLVVILDLLPTKDVVATMILSKRWLSIWTMVRTLEYT
>NP_200450.1 NP_200450.1__492798 NP_200450.1 F-box/RNI-like/FBD-like domains-containing protein [Arabidopsis thaliana]
ISQLHDELLLGILSLLPNAKDVVATMVLSKRWRYLWMMVPSLVYDD
>NP_200468.1 NP_200468.1__492796 NP_200468.1 Leucine-rich repeat (LRR) family protein [Arabidopsis thaliana]
LSDMPDDLIFKIFSFLPFFKEDLATRFISEYGKGLWNPDPNAIFDD
>NP_176054.2 NP_176054.2__166457 NP_176054.2 Protein with RNI-like/FBD-like domain [Arabidopsis thaliana]
LCDLPKCLAPHILSWLPTKTAVTVSLLFMKGWWRSEMKNLSSLKFS
>NP_176327.1 NP_176327.1__166617 NP_176327.1 FBD / Leucine Rich Repeat domains containing protein [Arabidopsis thaliana]
PEDVLELMMSTYLPVQSLLTTRVLSKRFRETEVRSLDLD
>NP_178604.1 NP_178604.1__620833 NP_178604.1 F-box associated ubiquitination effector family protein [Arabidopsis thaliana]
QDMIQEVLSYLPASKNGKFRLLNKECNKRSYESWFLNLNF
>NP_187686.1 NP_187686.1__166559 NP_187686.1 FBD domain family [Arabidopsis thaliana]
MILSKRWRFLWTMLPKLEYT
>NP_198765.1 NP_198765.1__1171917 NP_198765.1 F-box family protein [Arabidopsis thaliana]
LLMLPEDIFVVISRFLSPSDICNLILCGKSLRALVDSEKTWLVQCE
>NP_198764.1 NP_198764.1__1171962 NP_198764.1 F-box family protein [Arabidopsis thaliana]
LLTLPEDVFAVISRFLSPSDICNLILCGKSLPALVDTEKMWLVQCE
>NP_190801.1 NP_190801.1__1349336 NP_190801.1 F-box associated ubiquitination effector family protein [Arabidopsis thaliana]
VVPELCEELLTEILSRLPSNYALLTTSLSH
>NP_850317.1 NP_850317.1__1356123 NP_850317.1 F-box family protein [Arabidopsis thaliana]
ILSCLPLELLLYIISFLPFESARLTPLVSTRFRSVWN
>NP_567255.1 NP_567255.1__492332 NP_567255.1 GRR1-like protein 1 [Arabidopsis thaliana]
FPPKVLEHILSFIDSNEDRNSVSLVCKSWFETERKTRKRVFV
>NP_850534.1 NP_850534.1__492624 NP_850534.1 RNI-like superfamily protein [Arabidopsis thaliana]
SIIHLPDDCLSFIFQRLDSVADHDSFGLTCHRWLNIQNISRRSLQF
>NP_974191.1 NP_974191.1__492335 NP_974191.1 RNI-like superfamily protein [Arabidopsis thaliana]
MDELPDHLVWDILSKLHTTDDRNSLSLSCKRFFSLDNEQRYSLRI
>NP_174834.1 NP_174834.1__318527 NP_174834.1 F-box family protein [Arabidopsis thaliana]
LPQDLLGGIVAKVGATTAEDFHNCILVCKELGASANDKHVFKTL
>NP_563837.1 NP_563837.1__1611556 NP_563837.1 phloem protein 2-B15 [Arabidopsis thaliana]
MMLPEACVATILSFTTPADTISSAAVSSVFRVAGDSDFVWEKF
>NP_176021.1 NP_176021.1__506737 NP_176021.1 phloem protein 2-B14 [Arabidopsis thaliana]
MMMLPEACIANILAFTSPADAFSSSEVSSVFRLAGDSDFVWEKFL
>NP_176020.1 NP_176020.1__506727 NP_176020.1 phloem protein 2-B13 [Arabidopsis thaliana]
MMMLPEACVANILAFTSPADAFSSSEVSSVFRLAGDSDFVWEKFL
>NP_200025.1 NP_200025.1__506098 NP_200025.1 phloem protein 2-A14 [Arabidopsis thaliana]
LEDVPENCITAMFMYMEPPEICLLARVNKSFHRASRSDAVWEDKL
>NP_190868.1 NP_190868.1__506055 NP_190868.1 phloem protein 2-A15 [Arabidopsis thaliana]
LGDIPESCVACVFMYLTPPEICNLAGLNRSFRGAASSDSVWEKKL
>NP_001322372.1 NP_001322372.1__506062 NP_001322372.1 phloem protein 2-A12 [Arabidopsis thaliana]
LGDLPEACVAIIVENLDPVEICRFSKLNRAFRGASWADCVWESKL
>NP_176497.1 NP_176497.1__506061 NP_176497.1 phloem protein 2-A11 [Arabidopsis thaliana]
LGDLPESCVALILQNLDPVEICRFSKLNTAFHGASWADFVWESKL
>NP_198762.1 NP_198762.1__1172420 NP_198762.1 F-box family protein [Arabidopsis thaliana]
LLTLPEDVFAVISRFLSPSDICNLILCGKSLCALVDSEKTWLVQCE
>NP_198763.1 NP_198763.1__1172481 NP_198763.1 F-box family protein [Arabidopsis thaliana]
LLTLPEDVFSVISHFLSPSDICDIIFCCKSLCALVDSEKTWLVQYE
>NP_001323710.1 NP_001323710.1__1004998 NP_001323710.1 F-box family protein [Arabidopsis thaliana]
MSLLDLPDLTLDCILEKLSPSELCAMTSVCSELRDKCVSDHLWEKH
>NP_181153.1 NP_181153.1__1172374 NP_181153.1 F-box family protein [Arabidopsis thaliana]
ISTVHDDIIESHILTRLDGATLASVSCASSHLHHLASNEILWSKICR
>NP_849357.1 NP_849357.1__1172445 NP_849357.1 Nuclear transport factor 2 (NTF2) family protein [Arabidopsis thaliana]
MEQLVPEITTHALSYLDYPSLCRLSMTNSLMRKAANDDNAWKALY
>NP_567185.1 NP_567185.1__770103 NP_567185.1 F-box family protein [Arabidopsis thaliana]
VNNLDTDTSLSILSCLDDPSDIVRASAVSRSWRQFVVKYSLSKNLC
>NP_199429.1 NP_199429.1__617921 NP_199429.1 F-box family protein [Arabidopsis thaliana]
FDHLPDSILLLVFNKIGDVKALGRCCVVSRRFHSLVPQVDN
>NP_197725.1 NP_197725.1__492368 NP_197725.1 RNI-like superfamily protein [Arabidopsis thaliana]
LTDDELRWVLSRLDSDKDKEVFGLVCKRWLNLQSTDRKKL
>NP_001077493.1 NP_001077493.1__1612089 NP_001077493.1 F-box family protein [Arabidopsis thaliana]
MSANEIPDELWRKILEIGVKSSTFSYKDLCCISISSRRLFRLSCDDSLWD
>NP_001319896.1 NP_001319896.1__901929 NP_001319896.1 CDC68-like protein [Arabidopsis thaliana]
MSYLGLKDNIRASAVCRAWRKAAESVRVVEKHPWVI
>NP_001328771.1 NP_001328771.1__1557450 NP_001328771.1 F-box SKIP17-like protein [Arabidopsis thaliana]
LPDELTIKVFSGLDTKSLMQASACCTMFRKCSIDPLCYSHI
>NP_199856.1 NP_199856.1__463218 NP_199856.1 HCP-like superfamily protein with MYND-type zinc finger [Arabidopsis thaliana]
FEDLHDDLIISILRKLATSASSPSDFLTVLSTCKRLNRL
>NP_001328160.1 NP_001328160.1__1172465 NP_001328160.1 F-box family protein [Arabidopsis thaliana]
IEQLFPEVTCYALRYLDYSSLCQLSMTSSSMRKTANDDVLWRALY
>NP_568094.2 NP_568094.2__465638 NP_568094.2 RNI-like superfamily protein [Arabidopsis thaliana]
PFDLLSEELVFIILDLISPNPSDLKSFSLTCKSFYQLESKHR
>NP_565919.1 NP_565919.1__492144 NP_565919.1 RNI-like superfamily protein [Arabidopsis thaliana]
DDVIEQVMTYITDPKDRDSASLVCRRWFKIDSETREHVTM
>NP_565979.1 NP_565979.1__492355 NP_565979.1 RNI-like superfamily protein [Arabidopsis thaliana]
TLSDLPDVILSTISSLVSDSRARNSLSLVSHKFLALERSTRSHLTI
>NP_974607.1 NP_974607.1__492376 NP_974607.1 RNI-like superfamily protein [Arabidopsis thaliana]
ENVLENVLQFLTSRCDRNAVSLVCRSWYRVEAQTRLEVFI
>NP_568718.1 NP_568718.1__492792 NP_568718.1 auxin F-box protein 5 [Arabidopsis thaliana]
ISNSQTFPDHVLENVLENVLQFLDSRCDRNAASLVCKSWWRVEALTRSEVFI
>NP_001319817.1 NP_001319817.1__588214 NP_001319817.1 reduced male fertility [Arabidopsis thaliana]
QDIWTYISRFLDGKSLVKLGATNKWFYKIAMEDTVWR
>NP_198449.1 NP_198449.1__1171965 NP_198449.1 F-box protein RMF [Arabidopsis thaliana]
QDIWTYITRFLDGKSLVKLGATNKWFYKIAMEDTVWRFAC
>NP_173789.1 NP_173789.1__605782 NP_173789.1 F-box family protein [Arabidopsis thaliana]
CLMLLPTELKLKILELLPGVSIGYMACVCTEMRYLASDNDLWEHKC
>NP_177193.2 NP_177193.2__605783 NP_177193.2 F-box family protein [Arabidopsis thaliana]
CFISLPRELKHKILESLPGVDIGTLACVSSELRDMAS
>NP_001325718.1 NP_001325718.1__776959 NP_001325718.1 Regulator of chromosome condensation (RCC1) family protein [Arabidopsis thaliana]
SFEDLPSHLILEVLTSGRLSAVDLLSLELTSKVF
>NP_180299.1 NP_180299.1__1331553 NP_180299.1 F-box family protein [Arabidopsis thaliana]
SISTLHSDIIQTQILTRLDGPTLASTATTSSYLQTLCTEEKLWQEL
>NP_175955.1 NP_175955.1__770035 NP_175955.1 RNI-like superfamily protein [Arabidopsis thaliana]
MEEVTRSVLAEEILKRLDLENLCSVACVSTTLRSAVVS
>NP_567629.1 NP_567629.1__1087305 NP_567629.1 F-box family protein [Arabidopsis thaliana]
LECLPQDLLIRVICGVDHEDLKSLKLVSKSIREASLVAKTLH
>NP_001154471.1 NP_001154471.1__1161209 NP_001154471.1 F-box protein [Arabidopsis thaliana]
SSSLSEFRNLQLVSKSFKRISNDRY
>NP_973940.1 NP_973940.1__1651715 NP_973940.1 F-box family protein [Arabidopsis thaliana]
HFDLLPDSLLLLIFDKVADVKDLGRCCIVSRRFHSLV
>NP_197048.1 NP_197048.1__1171957 NP_197048.1 EID1-like 1 [Arabidopsis thaliana]
HLNEDVLLLVFQHLNWNPKLVATLSCVCRWFDDFAKRVLWKEFCK
>NP_198752.1 NP_198752.1__1171972 NP_198752.1 EID1-like 2 [Arabidopsis thaliana]
HLSEEVLFLMVQHLNWNPNVIATLSCVCKWFDDLAKRLLWKEFCR
>NP_001031579.1 NP_001031579.1__1557448 NP_001031579.1 F-box family protein [Arabidopsis thaliana]
LPSELTVKVFSMVDTKSLMQASACCTMFNNCAMDPLCYFHI
>NP_001329758.1 NP_001329758.1__1557449 NP_001329758.1 F-box/RNI-like superfamily protein [Arabidopsis thaliana]
LPPELTIKVFSMLDTKSMMQAAVCCTMFNKCAMDRLCYSHI
>NP_001319853.1 NP_001319853.1__1557451 NP_001319853.1 RNI-like superfamily protein [Arabidopsis thaliana]
LLPELTIKVFSMLDTKSLMQASACCTMFNKCAMDRVCYSHI
>NP_001328273.1 NP_001328273.1__1557452 NP_001328273.1 F-box SKIP17-like protein [Arabidopsis thaliana]
MVDTKSLMQASTCFTMFNKCAMDPLCYSHI
>NP_567282.1 NP_567282.1__1586824 NP_567282.1 F-box family protein [Arabidopsis thaliana]
LHQDILIRVLCHVDHEDLATLKRVSKTIRKAV
>NP_176329.1 NP_176329.1__1586828 NP_176329.1 F-box family protein [Arabidopsis thaliana]
LPLDILVRIICGVEHEDLKQLFHVSKTIREA
>NP_001328655.1 NP_001328655.1__1586827 NP_001328655.1 F-box family protein [Arabidopsis thaliana]
LPMDLLVKIVCHLHHDQLKAVFHVSQRIRMA
>NP_001032056.1 NP_001032056.1__1756806 NP_001032056.1 RNI-like superfamily protein [Arabidopsis thaliana]
LSLSDSLLLKIIEKLPESQSNDVSLVCKRWLNL
>NP_199951.1 NP_199951.1__1756807 NP_199951.1 RNI-like superfamily protein [Arabidopsis thaliana]
KILEKLPESQNEDVSLVCKRWLSV
>NP_566787.1 NP_566787.1__1774570 NP_566787.1 Ribonuclease inhibitor [Arabidopsis thaliana]
LYHLRGKDLLSVSMVCKSLHTTVCDDTLLWKHI
>XP_015613506.1 XP_015613506.1__833893 XP_015613506.1 uncharacterized protein LOC4348029 [Oryza sativa Japonica Group]
DWFSDVPDDVILNIMSFLTTRQAVQTCVLSRRWLNLWRSVPCINA
>XP_015613444.2 XP_015613444.2__10738 XP_015613444.2 MEIOTIC F-BOX protein MOF-like [Oryza sativa Japonica Group]
ISDLPDEILHRIMSFLNARQAVQTCVLSRRWRNLWRTVPCINADC
>XP_025876665.1 XP_025876665.1__203297 XP_025876665.1 MEIOTIC F-BOX protein MOF-like [Oryza sativa Japonica Group]
LSDLPDEILHRIMSFLNARQAVQTCVLSRRWRNLWHTVPCINADF
>XP_015614810.1 XP_015614810.1__203244 XP_015614810.1 MEIOTIC F-BOX protein MOF-like isoform X1 [Oryza sativa Japonica Group]
LGDLPEEVLHHIMSFLDARQAVRTCVLSRRWRNLWRTVPCINADF
>XP_015613089.1 XP_015613089.1__203270 XP_015613089.1 MEIOTIC F-BOX protein MOF-like [Oryza sativa Japonica Group]
ISGLPDKILHHIMSFLNTRQAVQTCVLSRRWRNLWRTMPCINADF
>XP_015612770.1 XP_015612770.1__203258 XP_015612770.1 putative FBD-associated F-box protein At1g78730 [Oryza sativa Japonica Group]
ISGLPDEILHHIMSFLNARQAVQTCVLSRRWSDLWRTVPCINADF
>XP_015613411.1 XP_015613411.1__11260 XP_015613411.1 MEIOTIC F-BOX protein MOF-like [Oryza sativa Japonica Group]
LSDLPDDLIRRIMSFLYARQAVRTCVLSRRWRDLWRSLTRINADFC
>XP_015612767.1 XP_015612767.1__10722 XP_015612767.1 putative F-box/LRR-repeat protein At5g38386 [Oryza sativa Japonica Group]
LSGLPEGVLHRIMSFLDSRQAVRTCVLSRRWRDLWRSVPRVHADIC
>XP_015612768.1 XP_015612768.1__834080 XP_015612768.1 MEIOTIC F-BOX protein MOF-like [Oryza sativa Japonica Group]
DWLSGLPEGVLHRIMSFLDSRQAVRTCVLSRRWRDLWRSIPRVHA
>XP_015615950.1 XP_015615950.1__385693 XP_015615950.1 F-box/FBD/LRR-repeat protein At5g22660 isoform X1 [Oryza sativa Japonica Group]
DWLSTLPDEILHNVLSFLPAHEAVWTCVLSRRWRNLWRSAPVLRI
>XP_015613422.1 XP_015613422.1__39815 XP_015613422.1 MEIOTIC F-BOX protein MOF-like [Oryza sativa Japonica Group]
RLSALPDNVLRRIMSFLNARQSVQTCVLSRRWRHLWRSLPRINADYTEFC
>XP_025876831.1 XP_025876831.1__110597 XP_025876831.1 F-box/FBD/LRR-repeat protein At5g56420-like [Oryza sativa Japonica Group]
LSTLPDEILHNVLSFLPAHEAVWTCLLSRRWRNLWRSAPVLRIRH
>XP_015634732.1 XP_015634732.1__111641 XP_015634732.1 MEIOTIC F-BOX protein MOF [Oryza sativa Japonica Group]
LGTLPDYLLHKVMSFLPARQAVQTCVLSRRWRDLWRSMPCID
>XP_015612954.1 XP_015612954.1__202799 XP_015612954.1 F-box protein At3g03040 [Oryza sativa Japonica Group]
ISGLPEGVLHRIMSFLTLREAVQTCVLSRRWRNLWLSMPLINADY
>XP_015615939.1 XP_015615939.1__201157 XP_015615939.1 MEIOTIC F-BOX protein MOF-like [Oryza sativa Japonica Group]
ISDLPDDVIHHVLSLLPSRDAVRTCALARRWRDLWRSVPAVRVAGDRGWASF
>XP_025876531.1 XP_025876531.1__9734 XP_025876531.1 putative F-box/LRR-repeat protein At5g38386 isoform X1 [Oryza sativa Japonica Group]
RLSDLPEGVLHRVMSFLDSRQAVRTCVLSRRWRDVWRTVPRVHADFC
>XP_015634844.2 XP_015634844.2__705259 XP_015634844.2 MEIOTIC F-BOX protein MOF [Oryza sativa Japonica Group]
LPDCLLHDILSHLKARQVVQTCVLSRRWRHLWRSVPRLDVDCKDFWSP
>XP_015634097.1 XP_015634097.1__142036 XP_015634097.1 MEIOTIC F-BOX protein MOF-like [Oryza sativa Japonica Group]
RLSDLPDCLLEDILAHLGSRQAVQTSVLSRRWRNLWRGVRVV
>XP_015648782.1 XP_015648782.1__140985 XP_015648782.1 F-box/LRR-repeat protein At4g14103 isoform X1 [Oryza sativa Japonica Group]
RISNLPDKLLHHVMSYLTAQEAVRTCVLSRRWQNVWSSMMFLHAN
>XP_025878679.1 XP_025878679.1__202365 XP_025878679.1 F-box/FBD/LRR-repeat protein At1g78750 [Oryza sativa Japonica Group]
LSALPEGILHHIMSFLNVRQVIQTCVLSWRWRDLWRSVPRINANY
>XP_015615404.1 XP_015615404.1__121135 XP_015615404.1 F-box/LRR-repeat protein At3g59190 [Oryza sativa Japonica Group]
RIGDLPDEVLHHVLSFLPAQEAVRTCLLARRWRHLWKSATGVRI
>XP_015635486.1 XP_015635486.1__410541 XP_015635486.1 MEIOTIC F-BOX protein MOF-like [Oryza sativa Japonica Group]
LPDCLLHTVMSFLSARQAVRTCVLSRRWRGLWLSMPCLNIDGD
>XP_015648308.1 XP_015648308.1__386156 XP_015648308.1 F-box/LRR-repeat protein At4g14096 [Oryza sativa Japonica Group]
SALPDGVLHHVMSFLKAWEVVRTCVLSRRWRNLWASAPCVDLRI
>XP_015634846.2 XP_015634846.2__848489 XP_015634846.2 MEIOTIC F-BOX protein MOF [Oryza sativa Japonica Group]
LSALPDGLLHAVMSFLPARQMAQTCVLSKRWVHLWRSVPSLNL
>XP_015634731.1 XP_015634731.1__10302 XP_015634731.1 MEIOTIC F-BOX protein MOF [Oryza sativa Japonica Group]
RLSALPDCLLHAIMSLLPARHAVQTCALSRRWRDLWRSMPCL
>XP_015649040.1 XP_015649040.1__808663 XP_015649040.1 uncharacterized protein LOC4344879 [Oryza sativa Japonica Group]
RLSEMPDMVLHHVMSFLKAWEAARTCVLSRRWRHLWASAPCVDILLTSDRQPPP
>XP_015615793.1 XP_015615793.1__9597 XP_015615793.1 putative F-box/LRR-repeat protein At5g02930 [Oryza sativa Japonica Group]
RIGGLPDGVLQHILGFLPPHEAVRTCVLARRWRHLWKSVAALR
>XP_015616652.1 XP_015616652.1__955146 XP_015616652.1 MEIOTIC F-BOX protein MOF-like [Oryza sativa Japonica Group]
IGALPDEILHHMLSFLPARDAVQTCVLAGRWRHLWKSATGLRIGGESEDWVWWR
>XP_015634853.1 XP_015634853.1__1025058 XP_015634853.1 MEIOTIC F-BOX protein MOF [Oryza sativa Japonica Group]
LSELPDCLLHDILALVGSRQAVRTSVLSRRWRGLWRSAPRVDIDQREFRRA
>XP_015616688.1 XP_015616688.1__121162 XP_015616688.1 MEIOTIC F-BOX protein MOF-like [Oryza sativa Japonica Group]
RVGALPDEVLHHMLSFLPARDAVQTCVLAHRWRDLWKSATGLRI
>XP_025882302.1 XP_025882302.1__140822 XP_025882302.1 putative F-box protein At1g49610 [Oryza sativa Japonica Group]
RISALPDEVLQRALSFLPSRDVVRTCVLSRRWRHQWKSVPALRIY
>XP_025876982.1 XP_025876982.1__848464 XP_025876982.1 F-box/LRR-repeat protein At1g52650 [Oryza sativa Japonica Group]
ISALPDELLQYLLSFIPSREAVQTCVLSQRWRHQWKYVPALRI
>XP_015615359.1 XP_015615359.1__9863 XP_015615359.1 F-box protein At4g22280 [Oryza sativa Japonica Group]
INALPDELLQHVLSLLSADEAVKTCVLSRRWRHLWRSTDVLRL
>XP_015648398.1 XP_015648398.1__111540 XP_015648398.1 uncharacterized protein LOC9266587 [Oryza sativa Japonica Group]
LSALPDTLLHHVMSFLKAWEVVRTCVLSRRWRDLWASAPCVD
>XP_015611021.1 XP_015611021.1__834509 XP_015611021.1 F-box/FBD/LRR-repeat protein At5g22660 isoform X1 [Oryza sativa Japonica Group]
DWFDCLPDDLVHHVLSFLPALDAVRTSVLSRRWRDFWVSMPRLN
>XP_025880374.1 XP_025880374.1__203435 XP_025880374.1 MEIOTIC F-BOX protein MOF-like [Oryza sativa Japonica Group]
LSALPDCLLHVIMSFMKARQVVQTCMLSKRWEHLWRTVPCLDVDH
>XP_015634845.1 XP_015634845.1__848524 XP_015634845.1 MEIOTIC F-BOX protein MOF [Oryza sativa Japonica Group]
LSSLPDALLHAVMSSLPARQMVQTCVLSKRWVHLWRSVPSLNL
>XP_015617701.1 XP_015617701.1__121171 XP_015617701.1 F-box/LRR-repeat protein At3g59190 isoform X1 [Oryza sativa Japonica Group]
RIGDLPDEVLHHVLSFLPAQEAVRTCLLARRWLHLWKSATGLRI
>XP_025877428.1 XP_025877428.1__10126 XP_025877428.1 LOW QUALITY PROTEIN: F-box/LRR-repeat protein At3g59200-like [Oryza sativa Japonica Group]
RIGXLPDGVVQHILGFLPAPEAVLTCVLARRWRHLWKSVARLH
>XP_025877412.1 XP_025877412.1__890403 XP_025877412.1 F-box/FBD/LRR-repeat protein At5g56420 [Oryza sativa Japonica Group]
IGDLPEDLLQRVVSLLSARQTVQTSALSRRWRHLWRSAPLLRIV
>XP_025882989.1 XP_025882989.1__370240 XP_025882989.1 uncharacterized protein LOC107276854 [Oryza sativa Japonica Group]
LPDDLLITILGHLDTRSSAATSVLSRRWQHLWKSVPKLRFSQHDIVPQTELSRFLRAH
>XP_015619452.1 XP_015619452.1__110989 XP_015619452.1 putative FBD-associated F-box protein At5g56440 [Oryza sativa Japonica Group]
IGDLPDDILRDIIARLPTREACTTQVLAKRWRHLWRSTPLRLDYRSLPLRRH
>XP_025876968.1 XP_025876968.1__9567 XP_025876968.1 MEIOTIC F-BOX protein MOF-like isoform X1 [Oryza sativa Japonica Group]
RLSALPDDILHTLLSLLPAHEAVRTCALGRRWRDVWRSAPAVR
>XP_015648387.1 XP_015648387.1__13234 XP_015648387.1 uncharacterized protein LOC9271664 [Oryza sativa Japonica Group]
SALPDAALFRIVSHLTARQAVRTSVLSKRWRHVWASVPRVDIRHPC
>XP_015616145.1 XP_015616145.1__9799 XP_015616145.1 F-box protein At5g03100 [Oryza sativa Japonica Group]
RISDLPDEVIHRVLWFLPTHEAVKTSLLSRRWRELWKSTRRL
>XP_015615839.1 XP_015615839.1__807268 XP_015615839.1 F-box protein At4g22280 isoform X1 [Oryza sativa Japonica Group]
IDVLPDALLQHILSFLPAEDAVKTCVLSRRWRHLWKLTPILCITNTERWRSP
>XP_025876979.1 XP_025876979.1__1187460 XP_025876979.1 uncharacterized protein LOC9272260 [Oryza sativa Japonica Group]
LPDDLIQRILHFAPAREAASTGLLSSRWRSLWRSTGAVNLAVLVRRR
>XP_015617699.1 XP_015617699.1__121176 XP_015617699.1 F-box/LRR-repeat protein At3g59190 isoform X1 [Oryza sativa Japonica Group]
RIGALPDEVLHHVLSFLPAQEAVQTCLLARRWLHLWKSATGLRI
>XP_015616031.1 XP_015616031.1__121195 XP_015616031.1 F-box protein At4g09920 [Oryza sativa Japonica Group]
RIGALPDEVLHRVLSFLPAQDAVRTCVLAPRWRHLWKSATGLRV
>XP_015648323.1 XP_015648323.1__834607 XP_015648323.1 putative F-box/LRR-repeat protein At3g59170 [Oryza sativa Japonica Group]
SALPDALLHHVMSFLKAWEVVRTCVLSRRWRHTWASAPCVDIRA
>XP_015619319.1 XP_015619319.1__10417 XP_015619319.1 uncharacterized protein LOC107276867 [Oryza sativa Japonica Group]
RLSSLPDDVIGRILSFLPARQAARTTQLSRRWRRVWPAHVAALNLSVLDLPRRRRRC
>XP_025877194.1 XP_025877194.1__121155 XP_025877194.1 F-box protein At5g03100 [Oryza sativa Japonica Group]
RTGDLPDGILHHILGSLPARDAARTCVLARRWRHLWKFATGLRI
>XP_015648454.2 XP_015648454.2__111575 XP_015648454.2 LOW QUALITY PROTEIN: MEIOTIC F-BOX protein MOF-like [Oryza sativa Japonica Group]
LSALPDAVLHHVMSFLRAWEVARTCVLSRRWRHLWASAPCVD
>XP_015649013.1 XP_015649013.1__1096288 XP_015649013.1 F-box protein At3g59000 [Oryza sativa Japonica Group]
LSDGVLHHIMSFLKAWEVVRTCVLSRRWRHTWASAPCIDLRVRY
>XP_015648383.2 XP_015648383.2__13152 XP_015648383.2 putative F-box protein At1g64540 isoform X1 [Oryza sativa Japonica Group]
SALPDAVLFRIVSHLGARQAVRTSVLSKRWRHVWASAPRVDVRHPC
>XP_015615454.1 XP_015615454.1__121186 XP_015615454.1 F-box/LRR-repeat protein At3g58930 isoform X1 [Oryza sativa Japonica Group]
RIGCLPDGVLHHILGFLPAPDAVRTCLLARRWRHLWKSATGLRI
>XP_015615381.1 XP_015615381.1__9975 XP_015615381.1 F-box/FBD/LRR-repeat protein At5g22660 [Oryza sativa Japonica Group]
IGALPDTVLHHVLSFLPSQDAVRTCVLAKRWLDLWKSVTALR
>XP_025876912.1 XP_025876912.1__890555 XP_025876912.1 MEIOTIC F-BOX protein MOF-like [Oryza sativa Japonica Group]
IGALPDALLWHVLSFLQSKEVVRTCVLARRWRHLWKSVPVLRV
>XP_015614550.1 XP_015614550.1__40138 XP_015614550.1 F-box/FBD/LRR-repeat protein At1g16930 [Oryza sativa Japonica Group]
RLSNLSNDLICRIISNLDSRQAVQTSLLSRRWRNLWCSLTSIKVDFC
>XP_015624434.1 XP_015624434.1__16202 XP_015624434.1 putative F-box/LRR-repeat protein At4g13960 [Oryza sativa Japonica Group]
LSGLPDDLLRHIISLLSAKEGAATAVLSRRWRPLWRQAGTVN
>XP_025880744.1 XP_025880744.1__183362 XP_025880744.1 FBD-associated F-box protein At5g18780-like [Oryza sativa Japonica Group]
RLSALPDDILIHILDRLKTRDAVRTSVLSRRWRHLPGVLSKIILHV
>XP_015648688.2 XP_015648688.2__16238 XP_015648688.2 putative F-box/LRR-repeat protein At5g41630 [Oryza sativa Japonica Group]
LSGLPDDVLRHIISLLSAKEGGATAVLSRRWRPLWRQAGTVN
>XP_015615931.1 XP_015615931.1__9864 XP_015615931.1 MEIOTIC F-BOX protein MOF-like [Oryza sativa Japonica Group]
RISFLPTALLQHVLSFLQAKEVVRTCVLARRWRHLWKSMPILR
>XP_025875925.1 XP_025875925.1__410053 XP_025875925.1 F-box/FBD/LRR-repeat protein At5g22660 [Oryza sativa Japonica Group]
LPDDLVHHVLSFLPAPDAACTSLLSRRWRNLWVSMPCLDIDV
>XP_015646020.1 XP_015646020.1__9620 XP_015646020.1 F-box/FBD/LRR-repeat protein At1g16930 [Oryza sativa Japonica Group]
RISSLPDELLHHVLSFVTTPEAVRTSALSRRWVGVWKRVPRLHLL
>XP_015649139.1 XP_015649139.1__410072 XP_015649139.1 putative F-box/LRR-repeat protein At5g38386 isoform X1 [Oryza sativa Japonica Group]
LPDTILHHIMSLLSAQEVARTCILSKRWKELSASAPCLDICVD
>XP_015621797.1 XP_015621797.1__287991 XP_015621797.1 F-box/LRR-repeat protein At5g02910 [Oryza sativa Japonica Group]
LPDDVILAILSRLTTRQAVTLSALSRRFRVLPSQFGRVDSALVADPAL
>XP_015649081.1 XP_015649081.1__807718 XP_015649081.1 uncharacterized protein LOC4344877 [Oryza sativa Japonica Group]
RLSALPDAVLFRIVSHLKAREAVRTSGLSRRWRHVWASAPRVDVRYP
>XP_015649617.1 XP_015649617.1__324949 XP_015649617.1 putative FBD-associated F-box protein At5g56820 [Oryza sativa Japonica Group]
RLWELPDDLLIRILSFVPVKEAASTTLLSRRWRNPLWLET
>XP_015645167.1 XP_015645167.1__140498 XP_015645167.1 F-box/FBD/LRR-repeat protein At5g22660 [Oryza sativa Japonica Group]
RISALPDDLLRHIVSRLPTKDAARTTALSSRWRGIWRSTPLVL
>XP_015616635.1 XP_015616635.1__9828 XP_015616635.1 putative F-box protein At1g49610 [Oryza sativa Japonica Group]
RVSALPDEALHAVLSLLPAHDAVRTCVLARRWRHLWEHAPALR
>XP_015623879.1 XP_015623879.1__11231 XP_015623879.1 F-box/FBD/LRR-repeat protein At4g00160 [Oryza sativa Japonica Group]
RLSKLPDDILLNILDRLHVRDAARTSVLSRRWRHLPSMLSQL
>XP_015617071.1 XP_015617071.1__891022 XP_015617071.1 F-box protein At4g22280-like isoform X1 [Oryza sativa Japonica Group]
IDDLPDELLQQILSLLSADEAVKTCVLSRRWRHLWKSTDILRV
>XP_015635103.1 XP_015635103.1__81485 XP_015635103.1 putative FBD-associated F-box protein At5g53635 [Oryza sativa Japonica Group]
LPDAILRNIVSRLPVKDAARTAALSRRWRPLWRSTPLVLVDAHLFPR
>XP_025882966.1 XP_025882966.1__1026624 XP_025882966.1 LOW QUALITY PROTEIN: FBD-associated F-box protein At4g10400-like [Oryza sativa Japonica Group]
LISVLPDEILGSIISLLPTKDAARTTVLSPRWRHLWCSAPLNL
>XP_015644800.1 XP_015644800.1__202921 XP_015644800.1 putative F-box/FBD/LRR-repeat protein At4g03220 [Oryza sativa Japonica Group]
LSALPDDLLVQILLRVGTSAAARTSVLSRRWRSLWYLLPELDF
>XP_025877193.1 XP_025877193.1__11434 XP_025877193.1 F-box/LRR-repeat protein At3g58900 [Oryza sativa Japonica Group]
GTLPDEVLHHVLSFLPAQEAVRTCLLARRWLHLWKSATGLR
>XP_015645512.1 XP_015645512.1__1026625 XP_015645512.1 FBD-associated F-box protein At5g60610 [Oryza sativa Japonica Group]
LISGLPDAILGEIISLLPTKYGARTQLVSRRWRPLWRSAPLNL
>XP_015631330.1 XP_015631330.1__171713 XP_015631330.1 F-box/FBD/LRR-repeat protein At2g04230 [Oryza sativa Japonica Group]
LPDDLLFVILSKLPVRDAVATSALSPRWKSLWSSVPLRLDDAGLLHRR
>XP_015623798.1 XP_015623798.1__140585 XP_015623798.1 F-box/LRR-repeat protein At1g06630 [Oryza sativa Japonica Group]
RISLLPDDILRAVVSRLPAKDGARTAVLSSRWRRLWRSTPLVL
>XP_025876865.1 XP_025876865.1__10299 XP_025876865.1 F-box/LRR-repeat protein At5g02910 [Oryza sativa Japonica Group]
RISALPDEVLHLVLSLLPVHDAVATCVLARRWLHLWKEAPGL
>XP_015625678.1 XP_015625678.1__807264 XP_015625678.1 F-box protein At2g39490 [Oryza sativa Japonica Group]
RISDLPDALRLQILSLLPLKSAIRTGALSSRWRGLWEQRWPDP
>XP_015617889.1 XP_015617889.1__9805 XP_015617889.1 MEIOTIC F-BOX protein MOF-like isoform X1 [Oryza sativa Japonica Group]
RLGALPDEALQHVLPFLPLPEAVRTGALARRWRHLWKSMPVLR
>XP_015649379.1 XP_015649379.1__303290 XP_015649379.1 putative F-box/LRR-repeat protein At5g02700 [Oryza sativa Japonica Group]
RISELPNDLIHHIMSFLSMKEAVRTSVLSHWWVNKWTCLQSIK
>XP_015625563.1 XP_015625563.1__808872 XP_015625563.1 uncharacterized protein LOC4331210 [Oryza sativa Japonica Group]
RFTTLPDDVLLNILDRLNTPDAVRTCLLSKRTLHLPRMLSHFRIALLSFAPDP
>XP_015647410.1 XP_015647410.1__847507 XP_015647410.1 F-box/FBD/LRR-repeat protein At1g13570 [Oryza sativa Japonica Group]
FNDLPTDILIGIISRLPIKEAARTSILSSHWKKIWCSHVNLEFSF
>XP_015616782.1 XP_015616782.1__15934 XP_015616782.1 uncharacterized protein LOC4351007 [Oryza sativa Japonica Group]
LSDLPDELVLRILHFANAKEAASTSLLSRPFGALWRSSGAVN
>XP_015649398.1 XP_015649398.1__13269 XP_015649398.1 uncharacterized protein LOC4344878 [Oryza sativa Japonica Group]
SALPDAVLGRIVSHLKAWQAVRTSVLSKRWRDVWASAPRVDIRHPC
>XP_015632952.1 XP_015632952.1__303248 XP_015632952.1 putative F-box/LRR-repeat protein At3g28410 [Oryza sativa Japonica Group]
QLHHLPDDVLHRILSRLTFRESSRMGLLSRKWQKLWRSCCPKL
>XP_015624558.1 XP_015624558.1__196906 XP_015624558.1 uncharacterized protein LOC107276059 [Oryza sativa Japonica Group]
RLSELPDDVLLSILKRVDLRDAVRTAILAKRWRHLPAALPDI
>XP_025882226.1 XP_025882226.1__358209 XP_025882226.1 putative F-box/LRR-repeat protein At3g18150 [Oryza sativa Japonica Group]
IPDDAVLRIISFLPLESAIRTTVLSKEWLRLWKEDWGQK
>XP_015648194.1 XP_015648194.1__121224 XP_015648194.1 putative F-box/LRR-repeat protein At5g02700 isoform X1 [Oryza sativa Japonica Group]
ISKLPNDLVQHIMSFLSMREAVRTSVLSHWWVNQWTFLK
>XP_025875782.1 XP_025875782.1__1026728 XP_025875782.1 uncharacterized protein LOC112936204 [Oryza sativa Japonica Group]
LSELPDDLLIRILSFAPVKQAASSTLLSRRWRLQPLWLETGTVNI
>XP_015624438.1 XP_015624438.1__110970 XP_015624438.1 uncharacterized protein LOC9269313 [Oryza sativa Japonica Group]
ISRLPDELLRDVVSRLPARDGARTAALSTRWRGVWHSVPLALVDAH
>XP_015625051.1 XP_015625051.1__142771 XP_015625051.1 uncharacterized protein LOC4331209 [Oryza sativa Japonica Group]
RFTKLPDDVLLNILERLNTPDAVRTCLLSKRTIHLRHLLSNLNISLHSFLPHY
>XP_015619272.1 XP_015619272.1__201434 XP_015619272.1 F-box/LRR-repeat protein At3g26922 [Oryza sativa Japonica Group]
ISELSDDVLLHILSFLPAASDVARTTVLSRRWRHLWSAAPCLRF
>XP_025880742.1 XP_025880742.1__410221 XP_025880742.1 putative F-box/FBD/LRR-repeat protein At5g22610 [Oryza sativa Japonica Group]
LPDEALLVILNKLDTREAVRCSVLSRRWRRVPGMLPNIELDVD
>XP_025882988.1 XP_025882988.1__9651 XP_025882988.1 putative F-box/LRR-repeat protein At3g18150 [Oryza sativa Japonica Group]
RISSLADALLHHILVFLPVVEAIRTCVLSRRWARVWTGLPRLRL
>XP_015646252.1 XP_015646252.1__183503 XP_015646252.1 F-box/LRR-repeat protein 13 [Oryza sativa Japonica Group]
HISCLPEAILGEIISLLPTKDAARTQAVSRRWRPLWRSTPLNL
>XP_015644278.1 XP_015644278.1__140460 XP_015644278.1 F-box/FBD/LRR-repeat protein At1g13570 [Oryza sativa Japonica Group]
RISALPVDILRDILSRLPARDAARTSALSTRWRRLWRSAPLVLA
>XP_025879126.1 XP_025879126.1__10527 XP_025879126.1 putative FBD-associated F-box protein At5g56390 [Oryza sativa Japonica Group]
RISELPDDVLVSILEKLGNTRQAVATSVLSRRWLHLPWWIRRPFLSIF
>XP_015635026.1 XP_015635026.1__111437 XP_015635026.1 F-box/LRR-repeat protein At3g26922 [Oryza sativa Japonica Group]
ISALPDALLRRVVSRLPVKDAARTAALSRRWRPLWRSTPLVLVDAH
>XP_015644646.1 XP_015644646.1__69089 XP_015644646.1 F-box/FBD/LRR-repeat protein At1g13570 [Oryza sativa Japonica Group]
ALPDDLLGGVVSRLPIKDAVRTAALSSRWRRIWLSAPLVLVDGHLLPP
>XP_025880743.1 XP_025880743.1__410233 XP_025880743.1 putative F-box protein At1g67390 [Oryza sativa Japonica Group]
LPDEALLVILNKLDTREALRCSVLSRRWRRVPGMLPNIELDVD
>XP_025877597.1 XP_025877597.1__1026623 XP_025877597.1 uncharacterized protein LOC107279686 [Oryza sativa Japonica Group]
LISRLPDDIFTSIITILPGKDAARTQMLSRQWRPLWQSAPLNL
>XP_015624535.1 XP_015624535.1__11300 XP_015624535.1 F-box/LRR-repeat protein At3g26922 [Oryza sativa Japonica Group]
RISQLPDDILLAILDGLNVRDAARTSLLSKRWRPLPTMISHL
>XP_025875860.1 XP_025875860.1__111675 XP_025875860.1 F-box/FBD/LRR-repeat protein At1g13570 [Oryza sativa Japonica Group]
LAALPPEIVDNIISRLGVRDVVRTSVLSHAWRRRWRSVRGLD
>XP_015633458.1 XP_015633458.1__933129 XP_015633458.1 F-box/LRR-repeat protein At5g02910 [Oryza sativa Japonica Group]
ISRLADDLLSEIISRLSTKEAARTMALSTRWRRVWTKTSLLVDDAHLR
>XP_015642425.2 XP_015642425.2__202449 XP_015642425.2 LOW QUALITY PROTEIN: uncharacterized protein LOC107275542 [Oryza sativa Japonica Group]
ISKLPDDILLHILSMCPYHDAVRTAAVSRRWQHLHTRLPNVRF
>XP_015648058.1 XP_015648058.1__847420 XP_015648058.1 F-box/LRR-repeat protein At1g06630 [Oryza sativa Japonica Group]
SLNSLPSEILENIVGRLPVRQAVRTSALSRDWRRRWESSPGIRF
>XP_015645570.1 XP_015645570.1__9513 XP_015645570.1 F-box/FBD/LRR-repeat protein At5g53840 [Oryza sativa Japonica Group]
RISRLPGALLSNIVSRLPARDAARTAVLSTRWRRVWASTP
>XP_015624175.1 XP_015624175.1__790250 XP_015624175.1 uncharacterized protein LOC4325855 [Oryza sativa Japonica Group]
VDFQSLPEDILSRIMSKLTLKQAVQMSMVSSVFRRAWIFHPDLLF
>XP_025883015.1 XP_025883015.1__410718 XP_025883015.1 uncharacterized protein LOC112939691 [Oryza sativa Japonica Group]
LPNDTLAFILGQLGDTRNAAVTSVLSRRWINLWTQVDILILRYD
>XP_015644197.1 XP_015644197.1__9690 XP_015644197.1 F-box/FBD/LRR-repeat protein At1g13570 [Oryza sativa Japonica Group]
RVSALPDDLLRNIVARLPVKDAARTAALASRWRRVWSSTPLVLR
>XP_015646341.1 XP_015646341.1__1105451 XP_015646341.1 F-box/FBD/LRR-repeat protein At3g52680 isoform X1 [Oryza sativa Japonica Group]
EDVGFDLISRLPDAVLGDIISRLPTKDGGKTRALSKRWRPVWRTAP
>XP_015633687.1 XP_015633687.1__848449 XP_015633687.1 putative F-box/FBD/LRR-repeat protein At5g56810 isoform X1 [Oryza sativa Japonica Group]
SIPDLPEDILFRIQSFMSMREAARAACVSRAFLHSWRCHPNLIF
>XP_015645756.1 XP_015645756.1__259095 XP_015645756.1 F-box/FBD/LRR-repeat protein At1g13570 [Oryza sativa Japonica Group]
QLSNLPEDILCTIVSKLPLREAARTSILSSQWNRTWCSHTNLN
>XP_015646223.1 XP_015646223.1__37658 XP_015646223.1 putative FBD-associated F-box protein At5g56440 [Oryza sativa Japonica Group]
QISLLPDDALREIVTRLPSNDAARTQLLSSRWRHLWRSAPLNLDL
>XP_015647498.1 XP_015647498.1__140968 XP_015647498.1 F-box/FBD/LRR-repeat protein At1g13570 [Oryza sativa Japonica Group]
QLNDLPIDVLGLIISRLPIGDAIRTGLISRQWKDLWRDHTMLT
>XP_015616050.1 XP_015616050.1__697308 XP_015616050.1 uncharacterized protein LOC9269474 isoform X1 [Oryza sativa Japonica Group]
NFQSLPKDIVLRVMSKLTLKEVAQLSVVSTNWRQAWTFHPNL
>XP_025881757.1 XP_025881757.1__11511 XP_025881757.1 putative FBD-associated F-box protein At5g56690 isoform X1 [Oryza sativa Japonica Group]
QFDDLPEDVICLIFSKLQLKDLVSTSVLSSKWKHMWTICPTLR
>XP_015633402.1 XP_015633402.1__183281 XP_015633402.1 F-box/FBD/LRR-repeat protein At1g13570 [Oryza sativa Japonica Group]
RISRLPDALLRRVVSRLPTKDAARTAAISSRWRRVWASIPLHL
>XP_015634998.1 XP_015634998.1__259081 XP_015634998.1 F-box/LRR-repeat protein At3g59200 [Oryza sativa Japonica Group]
YISNLPENVLVTILSLLRLDEAARSTVLSTRWRHLFPYTLLD
>XP_015616274.1 XP_015616274.1__17313 XP_015616274.1 uncharacterized protein LOC107275608 [Oryza sativa Japonica Group]
LSALSDGVIGHILSFLPAKEAARAAVLSSRWRHTFAAVHTVS
>XP_015644939.1 XP_015644939.1__201579 XP_015644939.1 F-box/LRR-repeat protein 13 [Oryza sativa Japonica Group]
LGDLHTDILNRIISLLPLKEAARTSVLSNHWKNIWCSRESLVFRFY
>XP_015616533.1 XP_015616533.1__849424 XP_015616533.1 putative F-box/LRR-repeat protein At5g02700 isoform X1 [Oryza sativa Japonica Group]
LHRLPPDIICDIFSRLHFKEAARTSMVSRSWRRLWRCYPNLVF
>XP_015645507.1 XP_015645507.1__141236 XP_015645507.1 F-box/FBD/LRR-repeat protein At1g13570 isoform X1 [Oryza sativa Japonica Group]
QIGRLPDCLLTTILSLLPLDAAARTTALSRRWRSLWPSAPLRLH
>XP_015649481.1 XP_015649481.1__1026736 XP_015649481.1 F-box/FBD/LRR-repeat protein At5g22660 isoform X1 [Oryza sativa Japonica Group]
ISNLPNELLYAIMSTLPALELVYTGMLSTRWRHLWTSSAYLNI
>XP_015619270.1 XP_015619270.1__183402 XP_015619270.1 uncharacterized protein LOC107277954 [Oryza sativa Japonica Group]
ISELNDDVLLHILCFLPSATDVARAAVLSQRWRRLWALAPELHF
>XP_015618967.1 XP_015618967.1__201549 XP_015618967.1 uncharacterized protein LOC4352384 [Oryza sativa Japonica Group]
ISDLTNDVLLIILGLLPAARDVVRTSALSTRWRHLWTRAPALRF
>XP_025880609.1 XP_025880609.1__15296 XP_025880609.1 F-box/FBD/LRR-repeat protein At1g13570 [Oryza sativa Japonica Group]
LSNLPMDILAKILSQLPINDAIRTSVLSRKWKYFWCSHTNLT
>XP_015645664.1 XP_015645664.1__201188 XP_015645664.1 F-box/LRR-repeat protein 25 [Oryza sativa Japonica Group]
LTALPDDVLRLLLARLPSTAEAARTSVLSRRWRSLWTNLPQLRF
>XP_015617757.1 XP_015617757.1__303496 XP_015617757.1 F-box/FBD/LRR-repeat protein At1g13570 isoform X1 [Oryza sativa Japonica Group]
QFDDIPEDVVFLIIRLLSLTNAARVSMVSQKWLQSWRLYPNL
>XP_015646023.1 XP_015646023.1__111707 XP_015646023.1 putative F-box/LRR-repeat protein At5g02700 [Oryza sativa Japonica Group]
ISGLPDDLLHNILLRLRSTAAAARTSVLSRRWLRVWAHLPDLEH
>XP_015646022.1 XP_015646022.1__9815 XP_015646022.1 putative F-box/LRR-repeat protein At5g02930 [Oryza sativa Japonica Group]
RISHLPEELIQNILVRLPSVDAAARTSVLSRRWRRVWTRLPSLSFQC
>XP_015635189.1 XP_015635189.1__140598 XP_015635189.1 F-box/FBD/LRR-repeat protein At1g13570 [Oryza sativa Japonica Group]
RLSLLPDALLRRIVSRLPVKDAARTAALSSRWRDAWRSTPLVL
>XP_015619273.2 XP_015619273.2__201633 XP_015619273.2 uncharacterized protein LOC107275547 [Oryza sativa Japonica Group]
ISGLSDDVLLLILGFLPAASDVARTSVLSTRWRHLWALSPALRF
>XP_015623233.1 XP_015623233.1__1106653 XP_015623233.1 F-box/FBD/LRR-repeat protein At1g13570 isoform X1 [Oryza sativa Japonica Group]
FSSLPQEIKVTILSKLNSLDAIRASILSSAWRNVWTTLPEIYLC
>XP_015615279.1 XP_015615279.1__200393 XP_015615279.1 FBD-associated F-box protein At1g66310 [Oryza sativa Japonica Group]
QLDDIPENAVFMIHQLLSLRDAARASLLTRKWLRVWRFYPNLE
>XP_015645232.1 XP_015645232.1__202962 XP_015645232.1 uncharacterized protein LOC4342767 [Oryza sativa Japonica Group]
FGALPDEVLRHILLRLPSAAAAARTSLISRRWRNLWSTLLPKLRF
>XP_015648829.1 XP_015648829.1__111687 XP_015648829.1 F-box/FBD/LRR-repeat protein At1g13570 [Oryza sativa Japonica Group]
LAGLPPEIVDDIISRLDIRDVVRTSALSRAWRRRWESVRGLD
>XP_015633417.1 XP_015633417.1__255372 XP_015633417.1 F-box/FBD/LRR-repeat protein At2g04230 [Oryza sativa Japonica Group]
YISELPDALLSVIFSLLGTAEAARTAALSTRFRGVWAAT
>XP_025878758.1 XP_025878758.1__441967 XP_025878758.1 uncharacterized protein LOC107278745 [Oryza sativa Japonica Group]
LSGLPDDVLLDILEKVVMDGDAHAAARTCILSRWWRHLPWHDITTV
>XP_015645102.1 XP_015645102.1__202695 XP_015645102.1 uncharacterized protein LOC4342265 [Oryza sativa Japonica Group]
LSALPDDLLVQVLLRIGGTTAAARTSVLSRRWRSLWCLLPELDF
>XP_025882650.1 XP_025882650.1__9501 XP_025882650.1 F-box/FBD/LRR-repeat protein At1g13570 [Oryza sativa Japonica Group]
RISRLPDAVLSSIVSRLPVKDGARTAVLSPRWRRVWASTP
>XP_025882967.1 XP_025882967.1__410732 XP_025882967.1 uncharacterized protein LOC107275454 [Oryza sativa Japonica Group]
LPEEILGTIVSLLYTRDAARTQAISRQWLPLWGSTSLNLDM
>XP_015635115.1 XP_015635115.1__112926 XP_015635115.1 F-box/FBD/LRR-repeat protein At1g16930 [Oryza sativa Japonica Group]
LSDLPDATLARVLYHLGSVNATVTSALSRRWRNVHAAVPVVD
>XP_025877625.1 XP_025877625.1__697214 XP_025877625.1 putative FBD-associated F-box protein At5g56690 isoform X1 [Oryza sativa Japonica Group]
NFQSLPEDIVLRVISKLTLKEVARLSVVSTNWRQAWTFHPNL
>XP_015634757.1 XP_015634757.1__111808 XP_015634757.1 F-box/LRR-repeat protein At3g26922-like [Oryza sativa Japonica Group]
LSALPDGILVRVLSHLGSVDAASTAALSHRWRHIHAAVPVVD
>XP_015650721.1 XP_015650721.1__774802 XP_015650721.1 F-box/FBD/LRR-repeat protein At1g13570 isoform X1 [Oryza sativa Japonica Group]
SLPGELLENIVSRLSLRDAVRTSAISRSWIHRWESAPDLRHYWPRRSRP
>XP_015646340.2 XP_015646340.2__121236 XP_015646340.2 uncharacterized protein LOC9267496 [Oryza sativa Japonica Group]
HLSDLSNDILAKILGHLRDIRNVATTAVLSRRWLDLWTHVDI
>XP_015643793.1 XP_015643793.1__38742 XP_015643793.1 F-box/FBD/LRR-repeat protein At1g13570 [Oryza sativa Japonica Group]
RLEDLPWDLVVYKILSKLPLKEAAKTSVLSTKWRCIWLTCPRLC
>XP_015646116.1 XP_015646116.1__38308 XP_015646116.1 putative F-box/FBD/LRR-repeat protein At4g00315 [Oryza sativa Japonica Group]
RISALPDELLHGILLRVGCARDAARTAALSRRWRRVWATMPELHLRR
>XP_025881339.1 XP_025881339.1__303219 XP_025881339.1 uncharacterized protein LOC9268188 [Oryza sativa Japonica Group]
RLSALPNEISIYILQRLPLRTSAQTTILARRWTHLFPSMTHLK
>XP_025881356.1 XP_025881356.1__140707 XP_025881356.1 uncharacterized protein LOC107280889 isoform X1 [Oryza sativa Japonica Group]
RISDLSDDVLLLILRRLDTRAALAAAMLSTRWAPLRRELDALDFV
>XP_015650596.1 XP_015650596.1__183901 XP_015650596.1 F-box/FBD/LRR-repeat protein At1g13570 isoform X1 [Oryza sativa Japonica Group]
LGSLPLDVLDNILSRLHIHDVVRTSALSRAWRRRWESLPTV
>XP_025883029.1 XP_025883029.1__303486 XP_025883029.1 uncharacterized protein LOC112939697 [Oryza sativa Japonica Group]
LSDLSNDTLAKILGHLRDIRNVATTAVLSRRWLDLWTHVDII
>XP_015611106.1 XP_015611106.1__410216 XP_015611106.1 uncharacterized protein LOC4347513 isoform X1 [Oryza sativa Japonica Group]
LPEDIWSHIHSLMPLRDAARAACVSRAFRSFWRYHPNLIFRIE
>XP_015641308.1 XP_015641308.1__303287 XP_015641308.1 putative F-box/LRR-repeat protein At3g59230 isoform X1 [Oryza sativa Japonica Group]
RVEDLPEEIQSLLLSLLSLKEAASTSIVSRNWRKLWTRYPNL
>XP_015648310.1 XP_015648310.1__112056 XP_015648310.1 F-box/FBD/LRR-repeat protein At1g13570 [Oryza sativa Japonica Group]
ALGSLPLDVLDSILSRLHIHDVVRTSALSRSWRRRWESLPTVD
>XP_015647272.1 XP_015647272.1__9616 XP_015647272.1 F-box/LRR-repeat protein 25 isoform X1 [Oryza sativa Japonica Group]
RLSALPNDVLHLILLRLRSAEAAARTSVLARRWRHVWATLPELR
>XP_025883389.1 XP_025883389.1__85175 XP_025883389.1 F-box/FBD/LRR-repeat protein At5g53840 isoform X1 [Oryza sativa Japonica Group]
PPDALGALPVEVLDNILGRLHIYDVVRTSALSRAWRRRWESLP
>XP_015639458.1 XP_015639458.1__410334 XP_015639458.1 uncharacterized protein LOC4339690 [Oryza sativa Japonica Group]
LPEDIWHHIHSLMPMRDAARAACLSRTFLQSWRSHPNLILNKD
>XP_015638031.1 XP_015638031.1__386280 XP_015638031.1 uncharacterized protein LOC4339438 isoform X1 [Oryza sativa Japonica Group]
WTFLPEDIWYHIHSLLPLKDAARTACVSHTFLRSWRYRPNLVF
>XP_015649430.1 XP_015649430.1__203007 XP_015649430.1 uncharacterized protein LOC4345126 [Oryza sativa Japonica Group]
LMALPPDILDDRILALLPFDKLVRTSCLSRAWRRRWESVRNLE
>XP_015624215.1 XP_015624215.1__705210 XP_015624215.1 F-box/FBD/LRR-repeat protein At1g13570 isoform X1 [Oryza sativa Japonica Group]
LPEDIWRHIHSLMPMRDAARTACLSHSFLCSWRCYPNLTFNKYVFRPK
>XP_025875747.1 XP_025875747.1__382761 XP_025875747.1 uncharacterized protein LOC112936181 [Oryza sativa Japonica Group]
LSLLPEILDDILTRLPLKEVVRTCCLSRGWARRWESASGLDVRF
>XP_025876418.1 XP_025876418.1__388216 XP_025876418.1 uncharacterized protein LOC4348510 [Oryza sativa Japonica Group]
LPEDIWQHIHSRMPMRDAARAACVSHRFLRFWRGYPTVTI
>XP_015611280.1 XP_015611280.1__386628 XP_015611280.1 uncharacterized protein LOC4347858 [Oryza sativa Japonica Group]
DFDRLPQDILCHIHSLIPLRDAACLACLSCRFLRSWRCFPNLTF
>XP_015632152.1 XP_015632152.1__848019 XP_015632152.1 FBD-associated F-box protein At1g66310 isoform X1 [Oryza sativa Japonica Group]
SQPDLPEDIWRHIHSLLSLQDAARAACVSRAFLCLWRCRPHLTF
>XP_025882963.1 XP_025882963.1__1026638 XP_025882963.1 LOW QUALITY PROTEIN: putative F-box protein At1g64540 [Oryza sativa Japonica Group]
FVSHLPDAVLGIIISLLPSKDGGKTRTLSKRWRPVXRTTPLNL
>XP_015643233.1 XP_015643233.1__202805 XP_015643233.1 uncharacterized protein LOC4340057 [Oryza sativa Japonica Group]
IPSLPEDIWRLIHSLMPMRDAARAACVSRSFLSLWRCHPNLNF
>XP_025882950.1 XP_025882950.1__808348 XP_025882950.1 uncharacterized protein LOC107276641 isoform X2 [Oryza sativa Japonica Group]
RLSMLTDDILLSILGRVDIISAVRTSVVSTRWKHLPWLLPEFTIDVKDFLPVP
>XP_015612547.1 XP_015612547.1__848065 XP_015612547.1 uncharacterized protein LOC4347493 [Oryza sativa Japonica Group]
SVPTLPEDIWCHIHSLMPMRDAARVACVSRAFLSSWRCHPNLTF
>XP_015628162.1 XP_015628162.1__10119 XP_015628162.1 uncharacterized protein LOC4331980 isoform X1 [Oryza sativa Japonica Group]
PNLPEDIWCHIHSLMPFKDAARAACVSHAFRRSWQHRPNLIFC
>XP_025876227.1 XP_025876227.1__370706 XP_025876227.1 F-box/FBD/LRR-repeat protein At1g13570 [Oryza sativa Japonica Group]
LPEDIWSYILSLMPMRDAARAACLFRAFLRSWRCHPNLTFN
>XP_025876691.1 XP_025876691.1__117085 XP_025876691.1 LOW QUALITY PROTEIN: uncharacterized protein LOC107277251 [Oryza sativa Japonica Group]
MESLPEDVLLEIFSRLPARSAARLRAMSRSWRAELSSPSFVDLHLRR
>XP_015648726.1 XP_015648726.1__111252 XP_015648726.1 uncharacterized protein LOC9270716 [Oryza sativa Japonica Group]
LMSLPTDVLDIILARIPFDLLVRTCCLSHAWRRRWESVRYLD
>XP_015638362.1 XP_015638362.1__1094174 XP_015638362.1 putative F-box protein At3g10240 [Oryza sativa Japonica Group]
LPDDLIVDILSRLPAKSVCRFKCVSWRWRRLISHRDHRKKLPHTLSGFISRY
>XP_015611882.1 XP_015611882.1__112226 XP_015611882.1 uncharacterized protein LOC9267126 isoform X1 [Oryza sativa Japonica Group]
SGPDLPEEMWQHIHSLMPMKDAARVACLSSAFLYSWRNRPKL
>XP_015639318.1 XP_015639318.1__9233 XP_015639318.1 putative F-box protein At3g52320 [Oryza sativa Japonica Group]
AELTEDLIVDILSRLPVKSVCRCKCVSRRWRGLISDPDHRKKL
>XP_015611970.1 XP_015611970.1__203156 XP_015611970.1 uncharacterized protein LOC9268345 isoform X1 [Oryza sativa Japonica Group]
PYLPEEMWQHIHSLMPMKDAARAACLSSAFLYSWRNRPKLSF
>XP_015640730.1 XP_015640730.1__342398 XP_015640730.1 F-box/LRR-repeat protein At4g14096 [Oryza sativa Japonica Group]
SWSGQAKCSDPTLPEDISCHIHSLMSMRDAARVACVSRAFARSWRCLP
>XP_015612732.1 XP_015612732.1__848607 XP_015612732.1 uncharacterized protein LOC9270228 isoform X1 [Oryza sativa Japonica Group]
TLDRLPRDVLHQIIALLPMQDAARAACASRELLQSWRHYPELKF
>XP_025882248.1 XP_025882248.1__202852 XP_025882248.1 LOW QUALITY PROTEIN: uncharacterized protein LOC4340059 [Oryza sativa Japonica Group]
IPSLPEDIWRLIHSLMPMRDAARAACVSHSFLSSWRCHPNLNF
>XP_025875913.1 XP_025875913.1__809012 XP_025875913.1 F-box/FBD/LRR-repeat protein At5g53840-like [Oryza sativa Japonica Group]
IPELPWELQDAILARLPLRDAARSSVLSSSWGRSWRHLGELDFHPGP
>XP_015625829.1 XP_015625829.1__849629 XP_015625829.1 uncharacterized protein LOC4328015 isoform X1 [Oryza sativa Japonica Group]
SLPYLPEDIWRHIHSLMPMSAAARAACLSHSFLNSWRFHPNLSL
>XP_025880103.1 XP_025880103.1__10149 XP_025880103.1 putative FBD-associated F-box protein At5g53635 [Oryza sativa Japonica Group]
RLSALDDGIVREILARLPLRDDAVTTALSSRWPRVFSTLPRLRL
>XP_015638372.1 XP_015638372.1__140416 XP_015638372.1 F-box protein At5g07610 [Oryza sativa Japonica Group]
ADLTDDLIVEILSRLPAKSVCRFKCVSWRWRRLISHRDHRKKLPH
>XP_015647611.1 XP_015647611.1__183632 XP_015647611.1 putative FBD-associated F-box protein At5g56410 isoform X1 [Oryza sativa Japonica Group]
KFESLPEDIVSRIISQLTLKEAVVMSSTSTKLRRAWIYHPNLYL
>XP_015644386.1 XP_015644386.1__388371 XP_015644386.1 F-box/LRR-repeat protein At4g14103 [Oryza sativa Japonica Group]
SVLPGEVLQHILSFSRIRAIVRMRRLSRRWMRVIECLQFICL
>XP_015624135.2 XP_015624135.2__642462 XP_015624135.2 F-box/LRR-repeat protein At3g59190 [Oryza sativa Japonica Group]
FEQFPEAVLGLIVSKLPFRSAVAASAISRRWRGVAAAAPAL
>XP_015626541.1 XP_015626541.1__386849 XP_015626541.1 uncharacterized protein LOC107277230 [Oryza sativa Japonica Group]
LPEDILRLIHAMMPLRDAARAACASHIFLQSWRCRPNLIF
>XP_025881561.1 XP_025881561.1__387353 XP_025881561.1 uncharacterized protein LOC107276590 [Oryza sativa Japonica Group]
DIWYHIHSLLPLRDAARAACVSSTFLYSWRCRPNLIF
>XP_015638828.1 XP_015638828.1__117234 XP_015638828.1 F-box protein At5g07610 [Oryza sativa Japonica Group]
PAEKLTDDLLVEILSRVPYKSLCRSKCVSRRWRRVISHPDHRHLLPRY
>XP_015647985.2 XP_015647985.2__9762 XP_015647985.2 uncharacterized protein LOC4324084 [Oryza sativa Japonica Group]
ISHLSDDVLVHVLGFLPTATDLMRACAVSRWWCRLGARVPLLRFLC
>XP_015619284.2 XP_015619284.2__141221 XP_015619284.2 uncharacterized protein LOC107277834 [Oryza sativa Japonica Group]
RLSALPDDILLPILAALRCARAAAHTSVLARRWRGLWARLPVLTFH
>XP_025881559.1 XP_025881559.1__11643 XP_025881559.1 uncharacterized protein LOC112939068 [Oryza sativa Japonica Group]
IWYHIHSLLPLRDAARAACVSSTFLCSWRCRPNLIFC
>XP_025883079.1 XP_025883079.1__183650 XP_025883079.1 uncharacterized protein LOC112939724 [Oryza sativa Japonica Group]
RFAALPDGVLARIVSMLPYWDVIQLSAVCASWRRLRLHRAAPVV
>XP_015612549.1 XP_015612549.1__371335 XP_015612549.1 putative F-box/LRR-repeat protein At3g28410 [Oryza sativa Japonica Group]
LSKDIWRRIHCLMPMRDAARVACVSRAFLNSWLCYPNLTFN
>XP_025879944.1 XP_025879944.1__563389 XP_025879944.1 uncharacterized protein LOC4332855 [Oryza sativa Japonica Group]
LPDDVVARVLVRLPVVDLFRLGYLFSPRWLDIWRAEPLYLHDRQFA
>XP_015613310.1 XP_015613310.1__140285 XP_015613310.1 F-box/kelch-repeat protein At3g23880 [Oryza sativa Japonica Group]
AYLPDDLVADILTRLPARSVCRFRAVCRSWRALATERQFVL
>XP_015611838.1 XP_015611838.1__121439 XP_015611838.1 F-box/FBD/LRR-repeat protein At1g16930 [Oryza sativa Japonica Group]
RISSLPEEILLMILGKLDTRTTVTTTILSKRWRDLPRCLPT
>XP_025877603.1 XP_025877603.1__705739 XP_025877603.1 uncharacterized protein LOC107277160 [Oryza sativa Japonica Group]
LPDDVVARVLVHLPVVDLFRLGYLFSPRWLDIWRAEPLYLHDRQFVSPR
>XP_015635258.1 XP_015635258.1__183656 XP_015635258.1 uncharacterized protein LOC4325957 [Oryza sativa Japonica Group]
IGSLPGHVRSAIVSRLPVADAAARTGVLSSSQWNGLWSSTPLVF
>XP_015638518.1 XP_015638518.1__117021 XP_015638518.1 uncharacterized protein LOC4337965 [Oryza sativa Japonica Group]
PAEKLTDDLLVEILSRVPYKSLCRSKCVSTRWRRVISHPDQRRR
>XP_015619311.1 XP_015619311.1__118043 XP_015619311.1 uncharacterized protein LOC9269883 [Oryza sativa Japonica Group]
WRGLPDDVVARVLVRLPVLDLFRLGYLFSPRWLDIWRANPLHLHDRQF
>XP_015635591.1 XP_015635591.1__787729 XP_015635591.1 actin-related protein 8 [Oryza sativa Japonica Group]
LPIDVLAQILRLLGPADAARSTAVCRAWRLLASDNGLWAFFLRLGPDPW
>XP_015624671.1 XP_015624671.1__185101 XP_015624671.1 EIN3-binding F-box protein 1 [Oryza sativa Japonica Group]
LDALPDECLFEVLRRLPGGRERGASACVSRRWLALLCSIRA
>XP_015615749.1 XP_015615749.1__120477 XP_015615749.1 uncharacterized protein LOC4350768 [Oryza sativa Japonica Group]
SDLPHDILMDIIAMLEIPDALRAASVCSSWRSVHIKLHNLGKY
>XP_025878062.1 XP_025878062.1__142106 XP_025878062.1 uncharacterized protein LOC4352690 [Oryza sativa Japonica Group]
WRGLPDAAVSRVLDRLPVVDLFRLGYLFSPRWLHIWRARPLYLH
>XP_025878899.1 XP_025878899.1__303501 XP_025878899.1 uncharacterized protein LOC107276236 [Oryza sativa Japonica Group]
RLTTLPNDVLLNILERLDTADDIRACTLCKRMTKLPAELSRI
>XP_015618040.1 XP_015618040.1__740227 XP_015618040.1 uncharacterized protein LOC4350626 [Oryza sativa Japonica Group]
ILSHVPMRDAARAACVSHAFLHSWRCYPNLIFNA
>XP_015622553.1 XP_015622553.1__788112 XP_015622553.1 F-box/kelch-repeat protein At3g61590 [Oryza sativa Japonica Group]
MDAVLPDDLLEKVLSFLPVASVIRSGSVCKRWHEIVHARRQTWSKMVPQKPWY
>XP_015637884.1 XP_015637884.1__202309 XP_015637884.1 F-box protein At5g07610 [Oryza sativa Japonica Group]
EELTDDLLVEILSRVPYKSLCRLKCVSMRWRRVISHPDHRRQLPRHH
>XP_015645193.1 XP_015645193.1__809177 XP_015645193.1 F-box protein CPR1 [Oryza sativa Japonica Group]
LPLDALFEIMLRLPARDVCRLRAVCRSWRAVASDRAFVDAHASRHPGP
>XP_015649351.2 XP_015649351.2__110320 XP_015649351.2 putative F-box/kelch-repeat protein At1g15680 [Oryza sativa Japonica Group]
SAMEFCDDLLVEILSRLPFKSLARFKCVSRSWRALISGGDLRRR
>XP_015629377.1 XP_015629377.1__12688 XP_015629377.1 uncharacterized protein LOC4333977 [Oryza sativa Japonica Group]
SAVPDDMLLEVFKRLSPLADIVRAAAVCRRWRLLVSGAGGLPAPPPYF
>XP_015630124.1 XP_015630124.1__787852 XP_015630124.1 F-box/kelch-repeat protein At3g61590 [Oryza sativa Japonica Group]
PDDILERIFTFLPIVSMIRSTAVCKRWHDIIYSSRFLWTHMLPQRPWY
>XP_015634623.1 XP_015634623.1__787755 XP_015634623.1 F-box protein At5g49610 [Oryza sativa Japonica Group]
LPDELVWEILARLPARGLLRCHAVCRDWRRLATSADFLLAHHRHQPPRPLV
>XP_025875941.1 XP_025875941.1__373366 XP_025875941.1 putative F-box/FBD/LRR-repeat protein At3g49040 [Oryza sativa Japonica Group]
DIFWYIHSLMPLRDAARAACVSHSFLRSWRCYPYLMF
>XP_025879300.1 XP_025879300.1__179362 XP_025879300.1 putative F-box protein At1g47790 [Oryza sativa Japonica Group]
PLPDDIVDEILSHLPVKSLLRFRCVSRRFHATITSSHLFQEAHFLQR
>XP_015611706.1 XP_015611706.1__788116 XP_015611706.1 F-box/kelch-repeat protein At5g42350 isoform X1 [Oryza sativa Japonica Group]
SVLPDDLMEMVLGRLPLASLLAARCACRRWRDLTVAPQFMRMRRVEARPHRTPWL
>XP_025880025.1 XP_025880025.1__110414 XP_025880025.1 F-box protein At5g49610-like [Oryza sativa Japonica Group]
TAEALPDDLLDEILLRLPARSILRCRAVCKAWRSRTSHPYFLRAH
>XP_015646477.1 XP_015646477.1__388756 XP_015646477.1 uncharacterized protein LOC4343754 [Oryza sativa Japonica Group]
MGNLGVREAGRMAVLSRRWRRLPGLLPRLV
>XP_015649435.1 XP_015649435.1__382554 XP_015649435.1 putative F-box/kelch-repeat protein At1g15680 [Oryza sativa Japonica Group]
IALIGDDLLSEIIVRLPFKSVARSACVSKDWRAAVSDDYLRRRL
>XP_015644706.1 XP_015644706.1__777792 XP_015644706.1 F-box protein At5g18160 [Oryza sativa Japonica Group]
ILPLEVLFDVLVRLPAKELCRLRIVCRPWRSLTSDPLFMKTHV
>XP_025878841.1 XP_025878841.1__201423 XP_025878841.1 putative F-box protein PP2-B2 [Oryza sativa Japonica Group]
IDRLPQDVLQRVIPLETPRDACRAAAVSPAFRAIADSDVVWGKF
>XP_015619312.1 XP_015619312.1__142268 XP_015619312.1 uncharacterized protein LOC9270477 [Oryza sativa Japonica Group]
WRRLPDAAVARVLDRLTVLDLFRLGYLFSPRWLHIWRLLPLYLH
>XP_015647471.1 XP_015647471.1__344466 XP_015647471.1 uncharacterized protein LOC4342511 isoform X1 [Oryza sativa Japonica Group]
PVDVLGEEVMGRVMELLDARSVARCTAVSRAWRGVAADDRLWAPKCAEL
>XP_015643630.1 XP_015643630.1__201623 XP_015643630.1 F-box protein At5g67140 isoform X1 [Oryza sativa Japonica Group]
VERLPADLLAHVLSLLPSFHDLSMAGGVSRRWRRAVERSLAGRRRM
>XP_015634819.1 XP_015634819.1__1097606 XP_015634819.1 putative F-box protein At1g33530 [Oryza sativa Japonica Group]
VPDDVLFSNILVHLPVKSLARLKCVSRSWLAAVEDPAFVVD
>XP_025878838.1 XP_025878838.1__181473 XP_025878838.1 F-box protein At5g49610-like [Oryza sativa Japonica Group]
MTFPDEIIANILTRLPPKELVRARVVCKQWHALTSEHLFMH
>XP_015612601.1 XP_015612601.1__140515 XP_015612601.1 F-box protein At1g47056 [Oryza sativa Japonica Group]
ADLPDDLLAVVFGLLGSADRKRCSLVCRRWLSVDAASRLRLALDARAPLHA
>XP_015642288.1 XP_015642288.1__110424 XP_015642288.1 putative F-box protein At1g12855 [Oryza sativa Japonica Group]
SSLPNELVYEILLRLPVKTLSRSKSVCRAWRATISNPSFITTH
>XP_015643083.1 XP_015643083.1__186272 XP_015643083.1 EIN3-binding F-box protein 1 [Oryza sativa Japonica Group]
LDALPDECLFEILRRVKGARARCASAAVSRRWLALLGGIRS
>XP_015645164.1 XP_015645164.1__1024472 XP_015645164.1 F-box protein At5g07610 [Oryza sativa Japonica Group]
MEDLPMGRRNPAASLTDDLVVEILRRLPVRSVCRFKRVCRSWRNLIADRE
>XP_015645373.1 XP_015645373.1__1024476 XP_015645373.1 F-box protein At5g07610 [Oryza sativa Japonica Group]
MEDLPMGRRNPAASLTDDLVVEILRRLPVRSVCRFKRVCRSWRNLIADRE
>XP_025876230.1 XP_025876230.1__386091 XP_025876230.1 F-box protein At1g10780 [Oryza sativa Japonica Group]
DMNAVPDGVVQHVLSMLSNVRDVAACACVCRRWRECVPYLPALFF
>XP_015619650.1 XP_015619650.1__142187 XP_015619650.1 uncharacterized protein LOC107277713 [Oryza sativa Japonica Group]
WRGLPDAAVARVLDRLPVLDLFRLGYLFSPRWLDIWRRLPLYLH
>XP_015640580.1 XP_015640580.1__443355 XP_015640580.1 F-box protein At5g07610-like [Oryza sativa Japonica Group]
WIPPAAEKLTDDLLVEVLSRVPYKSLCRSKRVCRRWRRVISDPDHRRL
>XP_015614493.1 XP_015614493.1__121478 XP_015614493.1 F-box/LRR-repeat protein 15 [Oryza sativa Japonica Group]
DLSDDLLHLIFSFLGQRDLCKAGASCKQWRSASMHEDFWKCLKF
>XP_015643201.1 XP_015643201.1__203131 XP_015643201.1 uncharacterized protein LOC4340082 [Oryza sativa Japonica Group]
IPDLPEDIWRLIHSLMPMRAAARAACVSRSFLSSWRCHPNLNF
>XP_015629982.1 XP_015629982.1__774674 XP_015629982.1 F-box only protein 13 [Oryza sativa Japonica Group]
DLHDDVLERVLARLPPATFFRLRAVCRRWSAAAASPTFLRACARVPSRDPW
>XP_015627969.1 XP_015627969.1__201236 XP_015627969.1 F-box protein At1g55000 isoform X1 [Oryza sativa Japonica Group]
DFPGDLLRAVLQRLPPPDLARAACVCRLWRGVASDRAVLEAAF
>XP_015613919.1 XP_015613919.1__259460 XP_015613919.1 uncharacterized protein LOC4348096 [Oryza sativa Japonica Group]
LPDDVLAEILLRLPPHPSFLSSASLVSKRWLRHTRNPSFLRRFREFHRTAPV
>XP_015629061.1 XP_015629061.1__562894 XP_015629061.1 F-box protein At1g47340 isoform X1 [Oryza sativa Japonica Group]
EMPDEMVLELLARLPVKSLLRLRAVSRPWRAAICAPSFVAAHLRRSA
>XP_015648870.1 XP_015648870.1__17961 XP_015648870.1 F-box protein At1g10780 isoform X1 [Oryza sativa Japonica Group]
MDALPDGVVQHILSQLSSARDVAACAGVSRGMRGCVPFLPAL
>XP_015622626.1 XP_015622626.1__442230 XP_015622626.1 putative F-box protein PP2-B12 isoform X1 [Oryza sativa Japonica Group]
IARLPEELLSAAISLTAPRDAFRAAAVSRAFRAAADSDAVWASFLPR
>XP_015610891.1 XP_015610891.1__787783 XP_015610891.1 uncharacterized protein LOC4346545 [Oryza sativa Japonica Group]
AALTDDTLLDILRRLAPADLLRAALVCHRWRRAAARCVMAAPPPLL
>XP_015634940.1 XP_015634940.1__633580 XP_015634940.1 LOW QUALITY PROTEIN: SKP1-interacting partner 15-like, partial [Oryza sativa Japonica Group]
IHLLPPDALHNVLLRLPLRDAVVCRPVSRLFHETLSHNF
>XP_015629605.1 XP_015629605.1__778267 XP_015629605.1 uncharacterized protein LOC107277590 [Oryza sativa Japonica Group]
LLPDDVLADVLGRLPPRSLAAARCVCAAWRATIDDRRLLRTDL
>XP_015642386.1 XP_015642386.1__49863 XP_015642386.1 putative F-box protein At5g52610 [Oryza sativa Japonica Group]
VPDDALADILRRLPPRSLAAARCVCKPWRDLVDGRAL
>XP_015645447.1 XP_015645447.1__564528 XP_015645447.1 F-box protein At3g07870 isoform X1 [Oryza sativa Japonica Group]
MPEDMVREVLLRLPAKAAARFRAVCRPWRATLSDPRFVAAHA
>XP_015646358.2 XP_015646358.2__291893 XP_015646358.2 uncharacterized protein LOC4342190 [Oryza sativa Japonica Group]
MDDVPLCILQCIMMFLLPDVGDVVRASAVSRRLREAWMGM
>XP_015630091.1 XP_015630091.1__112067 XP_015630091.1 probable F-box protein At4g22165 [Oryza sativa Japonica Group]
LPHLPEDLLVQILSRLEIPDLLRASSVCSSWHSAYTTLHSLGQYKRH
>XP_015618964.1 XP_015618964.1__419 XP_015618964.1 uncharacterized protein LOC4351489 [Oryza sativa Japonica Group]
LHGILALVGSWQAVRTSVLPRAGARVWR
>XP_015613850.1 XP_015613850.1__736657 XP_015613850.1 uncharacterized protein LOC4348075 [Oryza sativa Japonica Group]
LTDDILAEIFLRLPPHPACLRRVSLVSRRFRRVVTSRRFLRRFS
>XP_015632993.1 XP_015632993.1__110413 XP_015632993.1 uncharacterized protein LOC4333673 isoform X1 [Oryza sativa Japonica Group]
VAALPDDVLAEVLRRLAPRSLAACRCVCKPWRDLVDDRRLLRA
>XP_015624314.1 XP_015624314.1__9400 XP_015624314.1 putative F-box protein At3g10240 [Oryza sativa Japonica Group]
MNDDVVAEILLRLPAKSVLRCRAVCRSWRRITTADYFVAAHSRRRPL
>XP_015615774.1 XP_015615774.1__18567 XP_015615774.1 uncharacterized protein LOC4350974 [Oryza sativa Japonica Group]
LPDDAVADVLRRLPPRGLAAARCVCKPWRDLVDVRALLRPRLLPR
>XP_025882748.1 XP_025882748.1__932789 XP_025882748.1 uncharacterized protein LOC112939628 [Oryza sativa Japonica Group]
PAPELMDDVVEEILLRLPLDDPSCAARASAVCKHWSHLLADAAHG
>XP_025876721.1 XP_025876721.1__790846 XP_025876721.1 uncharacterized protein LOC4348090 [Oryza sativa Japonica Group]
MDEMPLSDDVLREILLRVPPLPTQLIRAGAVCRRWRRIAAEPGFLRR
>XP_015620220.1 XP_015620220.1__789543 XP_015620220.1 uncharacterized protein LOC4324572 [Oryza sativa Japonica Group]
MNPPELMDDLVDEILLRLPPDEPACLARASAVCKRWRRLLSD
>XP_015642407.1 XP_015642407.1__13868 XP_015642407.1 uncharacterized protein LOC107275395 [Oryza sativa Japonica Group]
WSDLPADVLITILEALDIVDLVRAGAVCQWWNTSSAYVRGLHHLLSRPC
>XP_015624573.1 XP_015624573.1__303558 XP_015624573.1 uncharacterized protein LOC4331213 [Oryza sativa Japonica Group]
LSTPDAVRTCLLSKRTIHLRHLLSNL
>XP_015618962.2 XP_015618962.2__737656 XP_015618962.2 F-box/LRR-repeat protein 17 [Oryza sativa Japonica Group]
VPGEVVVEVMRRLPPRGVAASAAVCRGWRGCARRVWRAADELRLRA
>XP_015630376.1 XP_015630376.1__357745 XP_015630376.1 F-box protein At1g78280 [Oryza sativa Japonica Group]
AALPDEVLCAVVDLLPPTDVGRLACVSSVMYILCNEEPLWMSKC
>XP_025882956.1 XP_025882956.1__788665 XP_025882956.1 F-box protein At5g18160-like [Oryza sativa Japonica Group]
LPLDVLFDVLVRLPAKELCCLRVICQAWRSLTSDPLFIKAHAAHHRQPLL
>XP_015613601.1 XP_015613601.1__140151 XP_015613601.1 uncharacterized protein LOC107275399 [Oryza sativa Japonica Group]
ASLTDDVLAAIFTRLPNAADVVRCAATCRRWASVVAKEADALSRALPPLP
>XP_025876692.1 XP_025876692.1__487424 XP_025876692.1 uncharacterized protein LOC107278634 [Oryza sativa Japonica Group]
PLEDDDLLSEILLRLPAKPSSLPRASLVCKRWRRVVSDAVFLRR
>XP_015647878.1 XP_015647878.1__789906 XP_015647878.1 uncharacterized protein LOC4342293 [Oryza sativa Japonica Group]
MAPPELTDDVVEEILLRLPPDDPSCSARASAVCKPWRRLLSDPVFL
>XP_015624315.1 XP_015624315.1__788615 XP_015624315.1 putative F-box protein At3g10240 [Oryza sativa Japonica Group]
MNDDVVSEILLRLPAKAVLRSRAVCRTWRRITTAHYFITAYSRRRPL
>XP_015639123.1 XP_015639123.1__117505 XP_015639123.1 putative F-box/kelch-repeat protein At1g12870 [Oryza sativa Japonica Group]
PTSTSPDHLLVDEILTRLPIAAAVRLRAVSRDWNAALTTDHFI
>XP_015623912.1 XP_015623912.1__389725 XP_015623912.1 uncharacterized protein LOC4329044 [Oryza sativa Japonica Group]
DDLLREILLRLGLPTTLVRAALVSTRWLRLASDPAFLRRFRARHPPRLL
>XP_015637980.1 XP_015637980.1__179114 XP_015637980.1 uncharacterized protein LOC4338407 [Oryza sativa Japonica Group]
LPDDDDLLSEILLRLPPRPSSLPRASLVCKRWRRLVTDPAFHRRF
>XP_015623234.1 XP_015623234.1__111375 XP_015623234.1 F-box/kelch-repeat protein OR23 [Oryza sativa Japonica Group]
IPGLPDDVAAVILCLLTFPDQSRLRATSRAWRLLLSAAT
>XP_025876818.1 XP_025876818.1__787997 XP_025876818.1 uncharacterized protein LOC112936700 [Oryza sativa Japonica Group]
LLAHILLRLPSPAALARAATVCRRWRRVASSPTFLRLFRQLHHPPPLL
>XP_015613807.1 XP_015613807.1__233806 XP_015613807.1 uncharacterized protein LOC4348324 [Oryza sativa Japonica Group]
LHDEVLLLVFAASSLDLHDLVRCTATCRRWRRLVTGNAEYICR
>XP_015614289.1 XP_015614289.1__111602 XP_015614289.1 protein ARABIDILLO 1 [Oryza sativa Japonica Group]
WRTLPDDTVLQLFGRLNYRDRASMAAACRTWRDLGASPCLWSALDLRAH
>XP_015645734.1 XP_015645734.1__564466 XP_015645734.1 F-box protein At3g07870 [Oryza sativa Japonica Group]
LPADVLFEVLLRLGPKDVCRLRGVCRSWRALTTDATFVAAHA
>XP_025877494.1 XP_025877494.1__171434 XP_025877494.1 uncharacterized protein LOC107279407 [Oryza sativa Japonica Group]
VPDDAFAEILGRLPPKSLAVARCVCKPWRELVDSRGLLLRR
>XP_015619088.1 XP_015619088.1__8745 XP_015619088.1 putative F-box protein At3g49980 [Oryza sativa Japonica Group]
ASLPEEIMSEILLLLPPKSILQCRAVCKAWRDVTSDRAFLLTHHRRQPP
>XP_015629522.1 XP_015629522.1__110429 XP_015629522.1 F-box/kelch-repeat protein At3g23880 [Oryza sativa Japonica Group]
EALPDDLVEEILLRLPAPSIGRCRAVCKAWLSRTSQPDFLRAH
>XP_025879411.1 XP_025879411.1__382952 XP_025879411.1 putative F-box protein At5g52610 [Oryza sativa Japonica Group]
VDLLPDDVLADILRRLAPRPLAACRCVCKPWRAVVDGHRLLRA
>XP_015645880.1 XP_015645880.1__15023 XP_015645880.1 uncharacterized protein LOC107281573 [Oryza sativa Japonica Group]
GVLPPEMLHEVLLRLPAKPICRLRAVCHSWRSFTSDPLF
>XP_015634340.1 XP_015634340.1__12084 XP_015634340.1 F-box protein At5g49610 [Oryza sativa Japonica Group]
GLPEELVVWEILVRLPPKPLLRCRLVCRAWRRLTSTRGFLLAHHRHQPSL
>XP_015635016.1 XP_015635016.1__388730 XP_015635016.1 F-box protein 7 [Oryza sativa Japonica Group]
LPDELLFEIFARMSPYSLGRAACVCRKWKYTVRNPTLWRNACLK
>XP_015616171.2 XP_015616171.2__119330 XP_015616171.2 LOW QUALITY PROTEIN: F-box protein At5g25290 [Oryza sativa Japonica Group]
PELPQDVLMEIFALLEVPDLVRAGSVCSSWRASYISLCKLGGY
>XP_015645593.1 XP_015645593.1__774992 XP_015645593.1 F-box only protein 13 [Oryza sativa Japonica Group]
EMHDDVLERVLARLPPASYFRLRGVCRRWSDAASSPTFLAACGRVPARDPW
>XP_015634659.2 XP_015634659.2__12456 XP_015634659.2 F-box protein At5g49610 [Oryza sativa Japonica Group]
LPEEIVVWEILVRLPPKPLLRCRQVCRAWRRLTSTGDFLLTHHRHQPTL
>XP_015633870.1 XP_015633870.1__684385 XP_015633870.1 F-box protein CPR1 [Oryza sativa Japonica Group]
PPVSPGLPLPEELVVWEILVRLPPKPLLRCRLVCRAWRRLTSTRDF
>XP_025883016.1 XP_025883016.1__110476 XP_025883016.1 putative F-box/kelch-repeat protein At3g17280 [Oryza sativa Japonica Group]
MALPDDVLAAVLRRLPPRGIAAPRCVCKEWRSLVDGRRLLRA
>XP_015621923.1 XP_015621923.1__12409 XP_015621923.1 F-box protein At5g49610 isoform X1 [Oryza sativa Japonica Group]
CTCTLTDDLVVDILSRLPLKSVCCFKCVCKSWASLFSDQYFCTKLPRRPAGL
>XP_025878310.1 XP_025878310.1__201310 XP_025878310.1 F-box/kelch-repeat protein At3g06240-like [Oryza sativa Japonica Group]
LPDHVVTEVLVRLPARSLARLRCTCRSWNAEVSLPGFQDRHH
>XP_015647876.1 XP_015647876.1__110456 XP_015647876.1 uncharacterized protein LOC4342294 isoform X1 [Oryza sativa Japonica Group]
VDDLTDDLIAEILLRLRPSEPACLVRASAVCKPWRRLLTDQAFLRRY
>XP_015614822.2 XP_015614822.2__683550 XP_015614822.2 LOW QUALITY PROTEIN: uncharacterized protein LOC4349423 [Oryza sativa Japonica Group]
PPAAATFPDLLPEEIVVEILARLPVKSLLRFKSVCRGWRAIISEPSF
>XP_015612930.1 XP_015612930.1__202263 XP_015612930.1 putative F-box protein At3g52320 [Oryza sativa Japonica Group]
GGLDDEMVLCEILVRLPARSVLRCRAVCTAWRRLTSDPAFLRAHH
>XP_015623785.1 XP_015623785.1__116958 XP_015623785.1 uncharacterized protein LOC4328882 [Oryza sativa Japonica Group]
PRPLEDDDLLAEILLRLPPRPSSLPRAAAVCARWRRLVTADPAFLRRF
>XP_015633873.1 XP_015633873.1__807945 XP_015633873.1 uncharacterized protein LOC4325420 [Oryza sativa Japonica Group]
NKLPDDLTLDVLSRLPYKSFCRAKCTCTGWLSFSSNPHYCDKLPKP
>XP_015612946.1 XP_015612946.1__8815 XP_015612946.1 uncharacterized protein LOC4348010 [Oryza sativa Japonica Group]
IPEEIQEEILLRLPANSVLHCRAVCRSWRHIASTHAFLLRHHRRQPEF
>XP_015648964.1 XP_015648964.1__110467 XP_015648964.1 uncharacterized protein LOC4346221 [Oryza sativa Japonica Group]
MEDLPDDLLLEVLRRLPPISLAASRVVCSAWRAAVDANRLLRA
>XP_015613127.1 XP_015613127.1__345053 XP_015613127.1 uncharacterized protein LOC4348098 isoform X1 [Oryza sativa Japonica Group]
PDDVIAEILLRLPPHPSFLSRASLVCNRWRRLARDPGFLRRLR
>XP_015615451.1 XP_015615451.1__954051 XP_015615451.1 uncharacterized protein LOC9269371 isoform X1 [Oryza sativa Japonica Group]
PSRSPLDDDDLLGEILLRLPPIPSSLARAACVCSRWRRLVSD
>XP_015648557.1 XP_015648557.1__110334 XP_015648557.1 putative F-box/kelch-repeat protein At1g13200 [Oryza sativa Japonica Group]
ELPDEIVREVLIWLPVKSLARFKSVCKAWLSIISESCFIREH
>XP_025876417.1 XP_025876417.1__733201 XP_025876417.1 uncharacterized protein LOC112936574 [Oryza sativa Japonica Group]
AADLLPDDVLEEILRRLAPSPRSLAACRVVCKAWRAAVDTRC
>XP_015651364.1 XP_015651364.1__110939 XP_015651364.1 putative F-box protein At3g52320 [Oryza sativa Japonica Group]
SWSRFMPHYIPDDVMFNILSWLPSKSLIRFKSVCKAWHAMISSPCFTDAH
>XP_015642380.1 XP_015642380.1__179128 XP_015642380.1 uncharacterized protein LOC107281305 [Oryza sativa Japonica Group]
VADNDDLVGEILLRIPPDDPTRLVRASAVCKRWRRVLADPSFAARHRAF
>XP_015646026.1 XP_015646026.1__10265 XP_015646026.1 uncharacterized protein LOC4343560 [Oryza sativa Japonica Group]
QLDALPDDLLAEVLIRLPSLADLGRACASCASFRRVVTDRAFLRR
>XP_015629609.1 XP_015629609.1__9048 XP_015629609.1 uncharacterized protein LOC9267467 [Oryza sativa Japonica Group]
LPEDVLAEVFVRLDPRSLAASRGVSKAWRAAIDARRRQLC
>XP_015613167.1 XP_015613167.1__179113 XP_015613167.1 uncharacterized protein LOC4348067 isoform X1 [Oryza sativa Japonica Group]
LPDDDDLLSEILLHLPPRPSSLPRASLVCKRWRRLVTDPAFHRRF
>XP_015612736.1 XP_015612736.1__260218 XP_015612736.1 F-box/LRR-repeat protein 4 isoform X1 [Oryza sativa Japonica Group]
AALPDDLLAEVFRRVAAAGGKADLDSCALVCRRWRGVERASRRAARVPVD
>XP_015646475.1 XP_015646475.1__10686 XP_015646475.1 uncharacterized protein LOC4343311 [Oryza sativa Japonica Group]
WSDLPSDLLGLVIARLPFPADRARFRAVCRAWHSALRRHVAAPPQLPWI
>XP_015649326.1 XP_015649326.1__38127 XP_015649326.1 F-box protein At3g07870 [Oryza sativa Japonica Group]
IGHIPSDAVVEILVRLPPSSRRRCRLVCRHWRDLVDDRTPEMR
>XP_015615586.1 XP_015615586.1__118942 XP_015615586.1 uncharacterized protein LOC4350794 [Oryza sativa Japonica Group]
LPELSQDMLMEIFALLEIPDLVRAGSVCQSWRSAYTSLRDMGQY
>XP_025879660.1 XP_025879660.1__118414 XP_025879660.1 uncharacterized protein LOC107280460 [Oryza sativa Japonica Group]
LPELHQDILMEIFALLEIPDLVRAGSVCNSWRSAYNGMRSLGIY
>XP_025882409.1 XP_025882409.1__1098026 XP_025882409.1 F-box/kelch-repeat protein At3g23880-like [Oryza sativa Japonica Group]
IPEDIVEEILLRLPVKSVLRFRSVCKSWRAMVADPCFARLQLRH
>XP_015617495.1 XP_015617495.1__566747 XP_015617495.1 probable F-box protein At4g22165 [Oryza sativa Japonica Group]
ELPQDILMSIFSTLEILDLIRAGSVCNSWRSAYTSICSLGHC
>XP_015633135.1 XP_015633135.1__788746 XP_015633135.1 F-box protein At5g07610 [Oryza sativa Japonica Group]
MDGEIGEDMLTEILVRLPYKSLARFQCVATSWRRLISGDYLRRRLPLI
>XP_015611437.1 XP_015611437.1__981647 XP_015611437.1 uncharacterized protein LOC107278907 [Oryza sativa Japonica Group]
DVPDHLLEDILLRLGPSSACLVRAAYACKRWRRVVTAAGFLDAFRAL
>XP_015635181.1 XP_015635181.1__808432 XP_015635181.1 uncharacterized protein LOC9272345 [Oryza sativa Japonica Group]
WSQLPADLLVHIFGMLDIPDIFSSGVVCRAWCASFLEARRLGICSGNPGP
>XP_015620470.1 XP_015620470.1__503706 XP_015620470.1 F-box protein PP2-B10 [Oryza sativa Japonica Group]
YISGLSEDCLALAISLTTPMDACRCCAVSRAFQKAANSDSVWRHFLPK
>XP_015611348.1 XP_015611348.1__111544 XP_015611348.1 putative F-box protein At4g09190 [Oryza sativa Japonica Group]
SWSTILLRYIPEDVLFKILSWLPSKSLIRFRSVCKAWHATISSSRFVNAH
>XP_015611108.1 XP_015611108.1__981655 XP_015611108.1 uncharacterized protein LOC4346788 [Oryza sativa Japonica Group]
DVPDHLLEDILLRLGPSSACLVRAAYACKRWRRVVTAAGFLDAFRAL
>XP_015613366.1 XP_015613366.1__8855 XP_015613366.1 uncharacterized protein LOC4348070 [Oryza sativa Japonica Group]
DDLLSEILLRLPPLPSSLPRASLVCTRWRRLVSDRGFLRRFRARHRKPPLL
>XP_015625074.1 XP_015625074.1__807997 XP_015625074.1 uncharacterized protein LOC4329603 [Oryza sativa Japonica Group]
DALHQVLLRMPAAEVARCSGVCRRLRDLIATDSFRRGHQRHRSRHPMP
>XP_015636916.1 XP_015636916.1__9117 XP_015636916.1 uncharacterized protein LOC4334939 [Oryza sativa Japonica Group]
LPEDVLSNIIHRLAPRYLAISRCVCKTWCTIIEAHNLLHVDLLPRPLC
>XP_015616719.1 XP_015616719.1__140156 XP_015616719.1 uncharacterized protein LOC4350834 [Oryza sativa Japonica Group]
WTSLPDDILFLVMRKLGIPDLLNAGAVCSSWRSTYTSLRLPIT
>XP_015611255.1 XP_015611255.1__37733 XP_015611255.1 F-box protein At3g54460 [Oryza sativa Japonica Group]
WSVPDDVLYKVLVRLKPRDLIRVAAACHHLRNLSASIMPCMKL
>XP_025876726.1 XP_025876726.1__116900 XP_025876726.1 uncharacterized protein LOC4348085 [Oryza sativa Japonica Group]
ANMLPDDALIEILLHLPKHPTCLLRASLVCKHWRYLIRDNKFIKRF
>XP_015635500.1 XP_015635500.1__110485 XP_015635500.1 F-box/kelch-repeat protein At5g15710 [Oryza sativa Japonica Group]
WAPLPDDLLLEVLARVPPFLLFRLRPVSRRWDSILHDPAFLAAH
>XP_015613214.2 XP_015613214.2__683582 XP_015613214.2 uncharacterized protein LOC4348066, partial [Oryza sativa Japonica Group]
PAAPVTLPDDDDLLAEILLRLPPLPSSLPRASLVCNRWRRLVTDPA
>XP_015618131.1 XP_015618131.1__110428 XP_015618131.1 putative F-box protein At3g52320 [Oryza sativa Japonica Group]
LPYIPDEVMFDVLLRLPSKSLMRFKSVCKAWHAMISSPIFINAH
>XP_015617917.1 XP_015617917.1__565234 XP_015617917.1 F-box/LRR-repeat protein 4 [Oryza sativa Japonica Group]
LPDEILDEVLRRVAVSGAKRDLDACALVCRRWRRHDRATRRSAKLA
>XP_015649327.1 XP_015649327.1__8793 XP_015649327.1 F-box protein At3g07870 [Oryza sativa Japonica Group]
MPSDTLGEILRHLPPLDRRRSRLVCRQWRDAVDSRAPARPGP
>XP_025882030.1 XP_025882030.1__110475 XP_025882030.1 uncharacterized protein LOC112939318 [Oryza sativa Japonica Group]
SLTDLNDDLLSEIFFHIPPGDPGVLVRLSVVCKSWRRLITDRDFLRGY
>XP_025876806.1 XP_025876806.1__12177 XP_025876806.1 uncharacterized protein LOC4348097 isoform X1 [Oryza sativa Japonica Group]
SLPDDVVAEILLCLPPHPSFVSGASLVCKRWLHLIRSPSFLRRVCAFHRTPP
>XP_015627441.1 XP_015627441.1__117103 XP_015627441.1 uncharacterized protein LOC4329691 [Oryza sativa Japonica Group]
AAMLPDELLTEVCLRLPVKSILRFRAACRSWDAMLSSEEFGQLY
>XP_015612437.1 XP_015612437.1__788558 XP_015612437.1 F-box protein At3g22700 [Oryza sativa Japonica Group]
LPQDIVELILLRLPVSTLLRCRGVCKQWDGIIRDPQFAMVHIQRAPRRPLF
>XP_015635250.1 XP_015635250.1__110580 XP_015635250.1 putative F-box protein At2g02030 [Oryza sativa Japonica Group]
PLPDEMMTEIVLRLPAYSIVRFRAVSRSWAAMLSSPGFQDGY
>XP_015612257.1 XP_015612257.1__808015 XP_015612257.1 F-box protein PP2-A13 [Oryza sativa Japonica Group]
LGDLPESCVAEVLRRLDPPEICRMARLSRTFRGAASGDGVWEAKLP
>XP_015623306.1 XP_015623306.1__778891 XP_015623306.1 uncharacterized protein LOC4327578 [Oryza sativa Japonica Group]
LLPDDVLTIILRCLAPHDLAMSRCVCKLWCTIIDTHRMLRVDL
>XP_015623046.1 XP_015623046.1__183693 XP_015623046.1 F-box protein PP2-B10 [Oryza sativa Japonica Group]
EIARLPEELLSAAISRASPRDACHAAAVSPAFRAAADSDAVWASFLPRNL
>XP_015614646.1 XP_015614646.1__787859 XP_015614646.1 uncharacterized protein LOC4348063 [Oryza sativa Japonica Group]
DDLIQEILLRLPSHPSSLPRASLVCKQWRRLVSDPAFLRRFRARHRDPPLL
>XP_025878656.1 XP_025878656.1__1168273 XP_025878656.1 uncharacterized protein LOC112937853 [Oryza sativa Japonica Group]
IAALPEDVLLQVLSRVASVKSLFMLAATCRRWLRRFTDRAFLLDLWG
>XP_015648548.1 XP_015648548.1__808980 XP_015648548.1 uncharacterized protein LOC4344917 [Oryza sativa Japonica Group]
VPVIPEDVVIEILARVPDPTSLFRCAAACKRWLRLIADQALLRRRWPP
>XP_015638758.1 XP_015638758.1__8503 XP_015638758.1 tubby-like F-box protein 9 [Oryza sativa Japonica Group]
RWSRLLPELLTEIMRRVDAGAERWPPRRDVVACACVCRRWRDAAVSVVRPPLEC
>XP_015627333.1 XP_015627333.1__708148 XP_015627333.1 F-box protein At3g07870 [Oryza sativa Japonica Group]
LPQDIQRIIIGFLPGRTVLKFCSVCKFWRDCIVEPAFVDHHLNCALRFR
>XP_015628941.1 XP_015628941.1__787634 XP_015628941.1 uncharacterized protein LOC9268354 [Oryza sativa Japonica Group]
WSGIHDDMLLLVVGRLPALDLLRFRAVCASWRAAAAIFVDGRGRPRPDRPWL
>XP_015611040.1 XP_015611040.1__117015 XP_015611040.1 uncharacterized protein LOC4346731 [Oryza sativa Japonica Group]
VQDVPDHVLEMILLRVDSSACLVRAAASCRRWRRVVADAAFLHSF
>XP_015637438.1 XP_015637438.1__807961 XP_015637438.1 F-box protein At5g52880 [Oryza sativa Japonica Group]
VPHIPYDVLVHIFSFLDMRSLVAAGLVCWPWNSAANDNHLWEMNY
>XP_015642716.1 XP_015642716.1__110537 XP_015642716.1 uncharacterized protein LOC9272659 [Oryza sativa Japonica Group]
SLTDLNDDVLSEIFFRIPPGDPGVLVRLSVVCKSWRRLLTDRDFLRGY
>XP_015641171.1 XP_015641171.1__121471 XP_015641171.1 uncharacterized protein LOC9270623 [Oryza sativa Japonica Group]
RITALQEKARVRILDFLPIKSVILMGSLCKRWREMYGLYWRDVAV
>XP_015624809.1 XP_015624809.1__116946 XP_015624809.1 F-box protein At5g07610 [Oryza sativa Japonica Group]
LFSDDIIANILAWLPPKNAARMRLVCKQWHAVTSEHHFMHTNF
>XP_015615207.1 XP_015615207.1__119013 XP_015615207.1 uncharacterized protein LOC4350791 [Oryza sativa Japonica Group]
LPELSQDILMEIFALLEIPDLVRAGSVCNSWLSAYNELRSLGIY
>XP_025877608.1 XP_025877608.1__562967 XP_025877608.1 uncharacterized protein LOC107279703 [Oryza sativa Japonica Group]
LPDDVLRHLPRRSLAASRCVCQSWRVIIDDRSLLATAA
>XP_015637370.1 XP_015637370.1__110304 XP_015637370.1 uncharacterized protein LOC4338253 [Oryza sativa Japonica Group]
DILIEVLLRLPPWSLCQLRCVCKLWLERTTSSTFLSAYAERH
>XP_015645199.1 XP_015645199.1__23961 XP_015645199.1 uncharacterized protein LOC9267373 [Oryza sativa Japonica Group]
ALPDDLLAEVLIRLPSLADLGRASAACASFRRVATDPAFLRRA
>XP_015624387.1 XP_015624387.1__1031336 XP_015624387.1 uncharacterized protein LOC9268949 [Oryza sativa Japonica Group]
DMAALTEDILLQIFSRVGSIKDLFKFAVTCRRWLRRFTDPAFLRGL
>XP_025882805.1 XP_025882805.1__68995 XP_025882805.1 uncharacterized protein LOC4342277 [Oryza sativa Japonica Group]
PELVDDMTYEILLHIPPDDPASLVRASLVCKRWRQLLTDPAFLRRYRAFHRTPP
>XP_025882974.1 XP_025882974.1__179309 XP_025882974.1 LOW QUALITY PROTEIN: uncharacterized protein LOC107281614 [Oryza sativa Japonica Group]
PATEDVLVNILHRLAPRCLAISRCVCKPWRTIIDARCLLR
>XP_015628186.1 XP_015628186.1__41124 XP_015628186.1 F-box only protein 7 [Oryza sativa Japonica Group]
SWSDIPADIAGLVLRLLPAHADRARFAAVCPQWRATARQR
>XP_015618242.1 XP_015618242.1__808617 XP_015618242.1 F-box protein PP2-B10 [Oryza sativa Japonica Group]
ISRLPEACLAHAISFTTPTDACRCSAVSADFQAAASSNAVWERFLPP
>XP_015610640.1 XP_015610640.1__142143 XP_015610640.1 uncharacterized protein LOC4346787 [Oryza sativa Japonica Group]
LHDVPDKLLELILQNLDSSLSLVRAAATCQRWRRVITQQSFVLDY
>XP_015611457.1 XP_015611457.1__808042 XP_015611457.1 uncharacterized protein LOC4346794 [Oryza sativa Japonica Group]
LGDLPDKLLEHILVRVASPVWLTRAAATCKRWRRIVANDNFPFHMDRRLPNP
>XP_015644783.1 XP_015644783.1__117438 XP_015644783.1 F-box protein SKIP5 [Oryza sativa Japonica Group]
PVNSLDDGCLMHIFSFLSPIPDRYNTALVCHRWRFLACHPRLWLR
>XP_015648682.1 XP_015648682.1__808502 XP_015648682.1 F-box protein PP2-B10 [Oryza sativa Japonica Group]
RVGDLPEACLADVIALTSPRDACRLAAVSPSFRAAAESDAVWDRFLPP
>XP_015613478.1 XP_015613478.1__140502 XP_015613478.1 uncharacterized protein LOC4348074 [Oryza sativa Japonica Group]
ADLPNDALRSILLRLPSEPGYLAVAAAVTKNWRRQVLGSNGSFLRAFRAAH
>XP_015613249.1 XP_015613249.1__116882 XP_015613249.1 uncharacterized protein LOC107275282 [Oryza sativa Japonica Group]
PVSILPDDVLAEILHILPPDPSSLPCLSLVCKRWRRLVSDPAFHRRF
>XP_015611874.1 XP_015611874.1__776963 XP_015611874.1 putative F-box protein At2g02030 isoform X1 [Oryza sativa Japonica Group]
LLCSDVLTEVFHRLPARTLASCRLVCKSWMSELTDPHFVHEHL
>XP_015618959.1 XP_015618959.1__10919 XP_015618959.1 uncharacterized protein LOC4352682 [Oryza sativa Japonica Group]
WSELPADLIGQVLLRLPSLADRVRLRAACRPWRTDAKRQAALPPPLPWF
>XP_015641296.1 XP_015641296.1__787579 XP_015641296.1 uncharacterized protein LOC4340131 [Oryza sativa Japonica Group]
WADLQMDILGLVLRRLPSLADRVRLRAVCRPWRSNAQLLTLPPPFPWL
>XP_015646787.1 XP_015646787.1__117100 XP_015646787.1 F-box/kelch-repeat protein At1g30090 [Oryza sativa Japonica Group]
IPGLPDDAALNCLLRLPVETHEACRLVCRRWHHLLADKARFFMQR
>XP_015611253.1 XP_015611253.1__85117 XP_015611253.1 F-box protein At5g10340 [Oryza sativa Japonica Group]
PPRGELLVDEILTRLPIAAAVRFRAVCRQWNAALTSDHFI
>XP_025880344.1 XP_025880344.1__788081 XP_025880344.1 uncharacterized protein LOC112938587 [Oryza sativa Japonica Group]
SLTDDALAATFTRLPNAADVVRCAATCRRWASVVAKEANALSRALPLL
>XP_015633938.2 XP_015633938.2__70020 XP_015633938.2 putative F-box protein At4g22660 isoform X1 [Oryza sativa Japonica Group]
WSDLPVDLLHRILHSLELPEALAVADVCKSWCCAAIAAGVPRSCTPWLMSWSDKPP
>XP_015613343.2 XP_015613343.2__117199 XP_015613343.2 uncharacterized protein LOC4348076 [Oryza sativa Japonica Group]
PAPAQPLEDDDLLSEILLRLPPLPSSLPRASVVCSRWRLIVSDPGFLRRF
>XP_025875800.1 XP_025875800.1__777103 XP_025875800.1 putative F-box protein At5g15660 [Oryza sativa Japonica Group]
IPDDILFSEILVRLPAKCLVRFQSVCKLWRATIISTSFARRHL
>XP_015640262.1 XP_015640262.1__132987 XP_015640262.1 uncharacterized protein LOC107276686 [Oryza sativa Japonica Group]
FSDLPPEALDDIARRAGALNNVVCSAVCRPWRRALKTTRLGL
>XP_025875948.1 XP_025875948.1__110368 XP_025875948.1 LOW QUALITY PROTEIN: putative F-box protein At2g02030 [Oryza sativa Japonica Group]
ISRLPRDLIEQVFLSLPVKTLLNCIGVCKQWRSIIQDPKFVTSH
>XP_015640250.1 XP_015640250.1__789690 XP_015640250.1 uncharacterized protein LOC107275494 [Oryza sativa Japonica Group]
VSFSDLPPEALDDIARRAGALNNVVCSAVCRPWRRALKTTRLRLL
>XP_025882214.1 XP_025882214.1__1186480 XP_025882214.1 F-box only protein 7-like [Oryza sativa Japonica Group]
MDMLLEILRLLECPDVMRCAAVCTAWRAAYRDLRRR
>XP_025875806.1 XP_025875806.1__9652 XP_025875806.1 F-box protein At5g49610 [Oryza sativa Japonica Group]
SLPEDQVFEMLTRVSLDDLAACRQVSTRWRRLTYEPAFAPLHC
>XP_015615915.1 XP_015615915.1__183789 XP_015615915.1 F-box protein At5g50450 [Oryza sativa Japonica Group]
FDRLPDDIVLVVLSRLAANAASPADVASAALTCRRFRELATHPAVL
>XP_015645420.1 XP_015645420.1__110560 XP_015645420.1 uncharacterized protein LOC4343043 [Oryza sativa Japonica Group]
AIAALPPELVSEILLRLRPDEPEHLFRASLVCKAWLRAICDPVFLRRY
>XP_015625899.1 XP_015625899.1__118974 XP_015625899.1 F-box/kelch-repeat protein SKIP4 [Oryza sativa Japonica Group]
IHGLPDEIAILCLARVPRRYHNALRCVSKRWRALLSSEEWHSCRKR
>XP_015617523.1 XP_015617523.1__183716 XP_015617523.1 uncharacterized protein LOC9268504 isoform X1 [Oryza sativa Japonica Group]
QLPEDILYHIHTLMPMQDAARAACASRCFLRSWRFYPRLNL
>XP_015631331.1 XP_015631331.1__13450 XP_015631331.1 F-box protein SKIP22 [Oryza sativa Japonica Group]
CLMALPGDVKAKVLEFVPGVDLARVQCTCKELRDLAADDNLWKKKC
>XP_025878896.1 XP_025878896.1__389199 XP_025878896.1 F-box protein PP2-B7-like [Oryza sativa Japonica Group]
RLPEELLVAALSLTSPRDACSAAAVCRDFRAAADSDAVWSRFLPR
>XP_015622263.1 XP_015622263.1__808530 XP_015622263.1 F-box protein SKIP23 isoform X1 [Oryza sativa Japonica Group]
WSQLPADLLVCIFGVLEVPDVFSSGVVCRAWHASFLEARRLGICSSNPGP
>XP_015610727.1 XP_015610727.1__9151 XP_015610727.1 uncharacterized protein LOC9271068 [Oryza sativa Japonica Group]
DIPDTLLKHVLVGLSSPVCIVRAAATCRRWRRIIARSDYTRALRFPPLL
>XP_015618720.1 XP_015618720.1__808507 XP_015618720.1 F-box protein At5g25290 [Oryza sativa Japonica Group]
WSQLPADLLIRIFGTLEITDIFSSGVVCRSWHASYLEARRLGICSNNPGP
>XP_025876676.1 XP_025876676.1__23915 XP_025876676.1 uncharacterized protein LOC107279043 [Oryza sativa Japonica Group]
TVPDELHLEIMVRLPALPQALARASAVCPEWRRVVRDAAFLRR
>XP_015611174.1 XP_015611174.1__186464 XP_015611174.1 uncharacterized protein LOC107275523 [Oryza sativa Japonica Group]
WSSLPTDVLVRILGSLRWSSHPNAALVCRQWRSAVSLSSFYPAWI
>XP_015635046.1 XP_015635046.1__819047 XP_015635046.1 uncharacterized protein LOC9266359 [Oryza sativa Japonica Group]
SLRDLSDELVGEILVRLPPDDPACLLRASLACKVWRRILADRALRR
>XP_015632071.1 XP_015632071.1__201570 XP_015632071.1 F-box/LRR-repeat protein 10 [Oryza sativa Japonica Group]
SALPSAVLATILSRLDVRSLVAASAACRCLRSCASHALSFLPSFH
>XP_015615441.1 XP_015615441.1__847992 XP_015615441.1 F-box protein SKIP23 [Oryza sativa Japonica Group]
WSSLPKDIVIVVMGKLEIPDLLSAGAVCASWRAACTAVRRVRFPI
>XP_025880992.1 XP_025880992.1__110483 XP_025880992.1 F-box protein At5g10340-like [Oryza sativa Japonica Group]
MEIPNDLLICEVLTRLPVKSLLRFRSVCRSWRDAVADPAFVRRH
>XP_015630015.1 XP_015630015.1__179671 XP_015630015.1 F-box protein SNE [Oryza sativa Japonica Group]
DNADLLAEILARLDGRSLAAAACVCRLWAAVARRDAVWEAL
>XP_025882337.1 XP_025882337.1__42065 XP_025882337.1 uncharacterized protein LOC4340132 [Oryza sativa Japonica Group]
SWADLQPELLGLVLTRLPSLADRVRLRAVCRPWRSNAR
>XP_015616327.1 XP_015616327.1__140207 XP_015616327.1 putative F-box protein At2g33200 [Oryza sativa Japonica Group]
WAELLEDVLLIIMERLDIPDLIRSSAVCASWCAASTAVRRARFPLP
>XP_015616326.1 XP_015616326.1__140208 XP_015616326.1 putative F-box protein At2g33200 [Oryza sativa Japonica Group]
WAELLEDVLLIIMERLDIPDLIRSSAVCASWCAASTAVRRARFPLP
>XP_015635936.1 XP_015635936.1__8520 XP_015635936.1 tubby-like F-box protein 2 [Oryza sativa Japonica Group]
RWSALVPDLLADILRCVEAGSERWPPRRDVVACASVCRRWRDVAVAVVQPPLE
>XP_015634260.1 XP_015634260.1__8577 XP_015634260.1 uncharacterized protein LOC4335494 isoform X1 [Oryza sativa Japonica Group]
WAGLQPDILGIVLHFLPCLADRARMRSVCRHWRASANGHV
>XP_015623819.1 XP_015623819.1__787649 XP_015623819.1 uncharacterized protein LOC4329150 [Oryza sativa Japonica Group]
MAWAELPKECLAGILRYLPCLPDKAMFSGVCRRWRSVASAHLTPMQPWL
>XP_015622985.1 XP_015622985.1__117122 XP_015622985.1 F-box/LRR-repeat protein 2 [Oryza sativa Japonica Group]
DVLTDDVLRAVLARLVPEAERDAFGLVCRRWLRIQSSDRRRLRARAGPAMLRR
>XP_015640389.1 XP_015640389.1__8497 XP_015640389.1 tubby-like F-box protein 8 [Oryza sativa Japonica Group]
RWASLPPELLRDVIRRLEASESTWPSRKDVVSCAAVCKAWREMCKEIVLSPEFC
>XP_015642004.1 XP_015642004.1__788010 XP_015642004.1 uncharacterized protein LOC4342013 [Oryza sativa Japonica Group]
WADLPRDLLESVLGRLPVPDRLRFPGVCTAWQSADAASATARFRAAQPPWL
>XP_015634265.1 XP_015634265.1__8578 XP_015634265.1 uncharacterized protein LOC4335463 isoform X1 [Oryza sativa Japonica Group]
WAGLQPDILGIVLHFLPCLADRARMRSVCRHWRASANGHV
>XP_015649721.1 XP_015649721.1__787891 XP_015649721.1 F-box protein SKIP23 [Oryza sativa Japonica Group]
DWSALPEDIIITVMGCLSVLGDLVRSGAVCSTWRDAYATFRRLHLPSTTAQPPWL
>XP_025876768.1 XP_025876768.1__1098156 XP_025876768.1 uncharacterized protein LOC107279044 [Oryza sativa Japonica Group]
EDLLFEILLRLPPDPDCLHRAALVCRRWGRLIHGPAFLPRLRAF
>XP_015611464.1 XP_015611464.1__117018 XP_015611464.1 uncharacterized protein LOC4346730 [Oryza sativa Japonica Group]
VEDVPDHLLEVILLRLDSSVSLLRAAAACTRWRRVVADAGFLRSF
>XP_015617560.1 XP_015617560.1__110777 XP_015617560.1 F-box/WD-40 repeat-containing protein At3g52030 isoform X1 [Oryza sativa Japonica Group]
TAQALNDDTLRSVFSRLDDHFDLARCSTVCNSWNRVIDTAHLMR
>XP_025880950.1 XP_025880950.1__110375 XP_025880950.1 uncharacterized protein LOC107280659 [Oryza sativa Japonica Group]
AAMTEILLRLPPKSIAMCMLVCRQWRTLIESERFLTSH
>XP_015637885.1 XP_015637885.1__110526 XP_015637885.1 uncharacterized protein LOC107275246 [Oryza sativa Japonica Group]
TVDSFCDDVIAEFLVRLPSVPSLARAACAVKRWRRVASSPAFLRR
>XP_015634621.1 XP_015634621.1__121888 XP_015634621.1 uncharacterized protein LOC4335323 [Oryza sativa Japonica Group]
LPALTDDVLAEILVRVPSSCDLARASAACSSFCRIATSPRFLRRFRSLHAPLPL
>XP_015622466.1 XP_015622466.1__184262 XP_015622466.1 F-box protein At4g18380 [Oryza sativa Japonica Group]
QFDCLPDPVVLLILNKLEDVRSLGRCAAVSKRFSGLVPLV
>XP_015640236.1 XP_015640236.1__12698 XP_015640236.1 uncharacterized protein LOC107281124 [Oryza sativa Japonica Group]
CFSDLPPEALDDIARCAGPLDNVVCSAVCRPWRRALKTTRLR
>XP_025882970.1 XP_025882970.1__59961 XP_025882970.1 uncharacterized protein LOC112939673 [Oryza sativa Japonica Group]
LPPDTLRLIWASLPIKSRVRARAVCAAWSSALPDKIDHF
>XP_025875774.1 XP_025875774.1__111012 XP_025875774.1 uncharacterized protein LOC112936199 [Oryza sativa Japonica Group]
ASLAPELLSEILLRLPPDEPGHLFRAALVCKEWLRAICDPGFLRRY
>XP_015643178.1 XP_015643178.1__388825 XP_015643178.1 adagio-like protein 1 [Oryza sativa Japonica Group]
QLTDEVLCQSILSRLSPRDIASVSSVCRRLYLLTRNEDLWRMVCQN
>XP_015650083.1 XP_015650083.1__8495 XP_015650083.1 tubby-like F-box protein 12 isoform X1 [Oryza sativa Japonica Group]
RWVGLPPELLRDVMKRLEEGESNWPSRKDVVACAAVCRTWREICKDIVQSPEIC
>XP_015646025.1 XP_015646025.1__116945 XP_015646025.1 uncharacterized protein LOC107277001 [Oryza sativa Japonica Group]
PVAALTNDLIAEIFLRLPTPEDLVRASAACVSFRRLVTTDRSFLRRF
>XP_015634818.1 XP_015634818.1__808079 XP_015634818.1 uncharacterized protein LOC107275841 [Oryza sativa Japonica Group]
IPDDVFFSHIFVNLPVRSLSRFRAVCRSWHAAVDDPALVRRHLELSRARQP
>XP_015617841.1 XP_015617841.1__389167 XP_015617841.1 probable F-box protein At2g36090 [Oryza sativa Japonica Group]
EDLPTDVLALVLRRLDGASLAAVGCACSSFRELAVDQETWRGLCLAL
>XP_015638672.2 XP_015638672.2__139986 XP_015638672.2 uncharacterized protein LOC107280999 [Oryza sativa Japonica Group]
RWAYLSEDLLDDIVRRLPCEVDRLRMSHVCRSWRVALTKAE
>XP_015621491.1 XP_015621491.1__11681 XP_015621491.1 F-box/LRR-repeat protein At1g67190 [Oryza sativa Japonica Group]
HLPVEVIGNILAHLSAARDVMVASGVCRKWRTACRKHLHSLSF
>XP_015619922.1 XP_015619922.1__11664 XP_015619922.1 tubby-like F-box protein 14 [Oryza sativa Japonica Group]
CWANLPPELLRDVIERLEASEAAWPSRKNVVACAAVCRTWRDMCREIVKNPEFC
>XP_015628412.1 XP_015628412.1__10432 XP_015628412.1 F-box protein At5g39250 [Oryza sativa Japonica Group]
GLSDEVLKAVFPLLDGQDLVFCMLVCRQWREIAKDDYFWKCIC
>XP_015622240.1 XP_015622240.1__788111 XP_015622240.1 F-box only protein 6 [Oryza sativa Japonica Group]
WSEFPGDLFETVVARLPVAAIFRFRTVCRNWYSMLGSESFSQQYSEVPQRLPWF
>XP_015638742.1 XP_015638742.1__507155 XP_015638742.1 F-box protein At4g18380 [Oryza sativa Japonica Group]
QFDRLPDSLVLVILNNVEDVRSLGRCSAVSKRFYGLVPLV
>XP_015622176.1 XP_015622176.1__13459 XP_015622176.1 F-box protein At4g18380 [Oryza sativa Japonica Group]
LPDEVLLDVFGRIGDVKALGRCALVSRRFHALVPLVDSVFVRVDC
>XP_015624698.1 XP_015624698.1__389826 XP_015624698.1 uncharacterized protein LOC4329043 [Oryza sativa Japonica Group]
DDLLREILLRLAFPTTLVRAALVSSRWLGLASDSSFLRRFRARNPPRLL
>XP_015614878.1 XP_015614878.1__891072 XP_015614878.1 F-box/kelch-repeat protein At1g22040 [Oryza sativa Japonica Group]
IPGLPDEISLQILARMPRMGYLNAKMVSRSWKAAITGVELYRV
>XP_015616317.1 XP_015616317.1__808453 XP_015616317.1 uncharacterized protein LOC107275573 [Oryza sativa Japonica Group]
WETLPEDLLVTVFCQLEIPDLLRSGAVCASWHAAYRTFRRLRLPSP
>XP_015611612.1 XP_015611612.1__9718 XP_015611612.1 uncharacterized protein LOC107277576 [Oryza sativa Japonica Group]
WADLPFDLLADISRRLHATADFARFHAVCKSWRRTLPPHPPTFLPWL
>XP_015644709.1 XP_015644709.1__140022 XP_015644709.1 tubby-like F-box protein 11 isoform X1 [Oryza sativa Japonica Group]
WTQLPPELLREVLARVEESEGWWPRRRDVVACAGVCRSWRGIVREIVRTPEAS
>XP_015611144.1 XP_015611144.1__908310 XP_015611144.1 uncharacterized protein LOC107275611 [Oryza sativa Japonica Group]
WSSLPSDVLAVILERLRWSSHPSFALTCRHWRSAVSPFYPAWITPLLLST
>XP_025880049.1 XP_025880049.1__683506 XP_025880049.1 F-box/kelch-repeat protein At1g55270 isoform X1 [Oryza sativa Japonica Group]
PLLPGLPDDLAITCLMRVPRLEHTNLRLVCKRWNRLLSGNYY
>XP_015619667.1 XP_015619667.1__139931 XP_015619667.1 F-box protein At3g07870 [Oryza sativa Japonica Group]
RWEDLPTDLLTEILLCLPPISGRRRVRLVCSRWRDAVDELEPETTH
>XP_015611171.1 XP_015611171.1__787930 XP_015611171.1 uncharacterized protein LOC107275401 [Oryza sativa Japonica Group]
WSSLPTDVLVLILGSLRWSSHPSVALVCRHWRSAASLCPFYPAWI
>XP_015631452.1 XP_015631452.1__140017 XP_015631452.1 tubby-like F-box protein 6 [Oryza sativa Japonica Group]
WAQLPPELLREVLVRIEESEVWWPSRRDVVACAGVCRSWRGITKEIVRVPEAS
>XP_015624832.1 XP_015624832.1__240188 XP_015624832.1 F-box/kelch-repeat protein SKIP20 [Oryza sativa Japonica Group]
PGLPDDVAMECLARVPSRSHRAVRRVCRGWRRAAAS
>XP_015614781.1 XP_015614781.1__1186925 XP_015614781.1 F-box/kelch-repeat protein At1g55270 [Oryza sativa Japonica Group]
GLPDDLAIACLIRVPRVEHPNLRIVCKRWNRLLSGNYYYSLRKR
>XP_015623767.1 XP_015623767.1__12165 XP_015623767.1 uncharacterized protein LOC9266853 isoform X1 [Oryza sativa Japonica Group]
DDLLREILVRVALPHCLVRASLVCKSWLRNASDLVFLRRFRSLHPPP
>XP_015645619.1 XP_015645619.1__69008 XP_015645619.1 uncharacterized protein LOC107277256 isoform X1 [Oryza sativa Japonica Group]
PDLIDDLTTEILLRIPPDEPASLVRASLVCKPWCRIITDPAFLRRYRAFHRTPP
>XP_025878140.1 XP_025878140.1__8499 XP_025878140.1 tubby-like F-box protein 3 [Oryza sativa Japonica Group]
RWASLPPELLREVIRRLEADESTWPSRRNVVCFAAVCRTWREMCKETVLSPEFC
>XP_015642789.1 XP_015642789.1__139987 XP_015642789.1 uncharacterized protein LOC107281369 [Oryza sativa Japonica Group]
WSDLRPELLDIVLHRLHSLADRIRFRAVCRPWRHIALAQPLPPLMP
>XP_015611148.2 XP_015611148.2__117009 XP_015611148.2 uncharacterized protein LOC4346786 [Oryza sativa Japonica Group]
PTPHVPDHLLQDILLCLGSSACLVRAAYACKRWRRVVTAAGFLDAF
>XP_025882806.1 XP_025882806.1__69012 XP_025882806.1 uncharacterized protein LOC9267204 [Oryza sativa Japonica Group]
PELIDDIAAEILLRIPPDEPAHLVHASLVCKPWRRILTDPAFLRRYRAFHRTPP
>XP_025876478.1 XP_025876478.1__9181 XP_025876478.1 uncharacterized protein LOC4348006 [Oryza sativa Japonica Group]
LLSEILLRLPPQPSSLLRASLVCKRWRRLVAGPVFLRRF
>XP_015630255.1 XP_015630255.1__487462 XP_015630255.1 uncharacterized protein LOC107278460 [Oryza sativa Japonica Group]
PLEDDDFLPEILLRLSPRTYDPARLVRVSAVCKAWRRVLADPSFSGR
>XP_015646498.1 XP_015646498.1__116921 XP_015646498.1 uncharacterized protein LOC4343563 [Oryza sativa Japonica Group]
VLSDDVLREIFVRVPSPADLARAATACAGFRRVITEPSFLRRF
>XP_015626735.1 XP_015626735.1__384292 XP_015626735.1 F-box/kelch-repeat protein At1g55270 isoform X1 [Oryza sativa Japonica Group]
IPGLPDDLAVACLIRVPRGDHWKLRLVCRRWSRLLAGNYFYGLRRRL
>XP_015616512.1 XP_015616512.1__1176700 XP_015616512.1 uncharacterized protein LOC9271240 [Oryza sativa Japonica Group]
SWADIPADIIGVVVGRLPSVEDRARLRSVCQAWRAAARLHRP
>XP_015648456.1 XP_015648456.1__684546 XP_015648456.1 uncharacterized protein LOC9269859 [Oryza sativa Japonica Group]
PSWADIPRDLAVQVLRFLPAQVDRACFAAVCPQWRGAARN
>XP_015627205.1 XP_015627205.1__389793 XP_015627205.1 uncharacterized protein LOC4329070 [Oryza sativa Japonica Group]
DLLREILLRLAHPTFLVRAALVCRRWLRHASDRAFLRRFAVLHPPRLL
>XP_015611172.1 XP_015611172.1__787976 XP_015611172.1 uncharacterized protein LOC107275354 [Oryza sativa Japonica Group]
WSSLPADVLVLILGSLRWSSHPIVALVCRHWRYAASLCPFYPAWI
>XP_015641391.1 XP_015641391.1__909720 XP_015641391.1 uncharacterized protein LOC9267779 [Oryza sativa Japonica Group]
WADLPDDLLQCVLALLSSPSDLAAFIATCPNWHAAFRSAKSTLRT
>XP_015627455.1 XP_015627455.1__8502 XP_015627455.1 tubby-like F-box protein 5 [Oryza sativa Japonica Group]
RWANLPPELLLDVIQRVEASEATWPARRQVVACAAVCRSWREVTKEVVKTLEEC
>XP_015645718.1 XP_015645718.1__788096 XP_015645718.1 uncharacterized protein LOC4343562 [Oryza sativa Japonica Group]
LTDDLLEEIFIRLDTPADLARASSSCPPFRRVITDPSFLRRYRALYPPPLL
>XP_015637693.1 XP_015637693.1__1096374 XP_015637693.1 uncharacterized protein LOC4337805 [Oryza sativa Japonica Group]
LSDDLLREVFLLLPTAADLVRASLACKPFLRAARNAGFLRRFRRRH
>XP_015627753.1 XP_015627753.1__1031153 XP_015627753.1 putative F-box/LRR-repeat protein 23 [Oryza sativa Japonica Group]
DWAEMPSDALAAVFGKLDVTDLLVGAGVVCRAWRRLAAIDPTLWRRV
>XP_015611952.2 XP_015611952.2__768817 XP_015611952.2 uncharacterized protein LOC9272276 isoform X1 [Oryza sativa Japonica Group]
IDAVGVDLLRKILLRLPNMASLVNAALSCKRWRRAASDPAILQRFLPLR
>XP_015626134.1 XP_015626134.1__483956 XP_015626134.1 F-box only protein 8 [Oryza sativa Japonica Group]
EDMVTEILVRLPVKSLLRFKPACRAWQAIIDDPVFIRAHLRR
>XP_015639807.1 XP_015639807.1__8553 XP_015639807.1 tubby-like F-box protein 10 isoform X1 [Oryza sativa Japonica Group]
LLPELVEEVVRRVEASGGERWPARKDLVSCACVCRRWREAAAAVVRPLPE
>XP_015611759.1 XP_015611759.1__201116 XP_015611759.1 uncharacterized protein LOC4346850 [Oryza sativa Japonica Group]
PADVIARVFSQLDCVDLLSCSLVCRQWYRDSAELREEWRKEY
>XP_015627413.1 XP_015627413.1__111362 XP_015627413.1 F-box/kelch-repeat protein At1g22040 isoform X1 [Oryza sativa Japonica Group]
IPTLPDELSFQILARLPRLYYLKLKLVSQAWKAAITSSELSQLRR
>XP_015620618.1 XP_015620618.1__251541 XP_015620618.1 F-box/LRR-repeat protein At3g48880 [Oryza sativa Japonica Group]
RWGDMDADCLVEIFRRLPLDDVAAAAPLVCRSWRAAARDASLWRALDLR
>XP_015637013.1 XP_015637013.1__9648 XP_015637013.1 F-box protein At1g47056 [Oryza sativa Japonica Group]
DLPDEILSLVFASLTPTDRNACSLTCARWKEVDASTRHRLSL
>XP_015621484.1 XP_015621484.1__787650 XP_015621484.1 F-box protein At2g05970 isoform X1 [Oryza sativa Japonica Group]
DWAGLQTDILGVIVKKLAVPDYLRFRAVCTSWNHLCRDVFNCPRIDPWL
>XP_015616783.1 XP_015616783.1__808528 XP_015616783.1 uncharacterized protein LOC4350833 [Oryza sativa Japonica Group]
WTRLPEDILVTVFCQLEIPSLLLSGAVCASWHAAYRTFRRLRLPSP
>XP_015612879.1 XP_015612879.1__201094 XP_015612879.1 uncharacterized protein LOC4348058 [Oryza sativa Japonica Group]
LTILPEELVVEILIRLTDLADLARAASACKPLRRLITSRAFLARLH
>XP_015636871.1 XP_015636871.1__8494 XP_015636871.1 tubby-like F-box protein 7 [Oryza sativa Japonica Group]
KWAGLPPELLRDVMKRLEEDDSNWPSRKDVVACASVCTTWRDMCKDIVRNPEFC
>XP_025880526.1 XP_025880526.1__787630 XP_025880526.1 F-box protein SKIP23-like [Oryza sativa Japonica Group]
LDWSSGLPRELLEIIAKKLPSGHDAASFRSVCSPWRAALPFARFAPLL
>XP_015630826.1 XP_015630826.1__563706 XP_015630826.1 F-box protein At4g00755 isoform X1 [Oryza sativa Japonica Group]
PDTSAAVFTFLDHPADLARASAVSRSWRRFVVRNGFSKIQCLRLC
>XP_015625176.1 XP_015625176.1__788383 XP_015625176.1 uncharacterized protein LOC4329878 [Oryza sativa Japonica Group]
DWSSLPLDMLVLVLDRLGWSTHPSFALTCRHWRSAVSPFYPAWITPLL
>XP_015624485.1 XP_015624485.1__788384 XP_015624485.1 uncharacterized protein LOC107275375 [Oryza sativa Japonica Group]
DWSSLPLDMLVLVLDRLGWSTHPSFALTCRHWRSAVSPFYPAWITPLL
>XP_015638779.1 XP_015638779.1__777155 XP_015638779.1 putative F-box/LRR-repeat/kelch-repeat protein At1g11620 [Oryza sativa Japonica Group]
MEIFIRLPAKTLARFKSVCKAWHTIISEPFFIRSHL
>XP_015624555.1 XP_015624555.1__684164 XP_015624555.1 uncharacterized protein LOC107280028 [Oryza sativa Japonica Group]
PTMADLPADLLREIFRHLRCVADRDAAADVCRTWRGALAE
>XP_015621789.1 XP_015621789.1__8521 XP_015621789.1 tubby-like F-box protein 1 [Oryza sativa Japonica Group]
RWARLLPELMSEVVRRVEASGGERWPARKDVVSCACVCRRWRDAAVAVVRPPAE
>XP_015616300.2 XP_015616300.2__9494 XP_015616300.2 uncharacterized protein LOC107275415 [Oryza sativa Japonica Group]
WSGLPEDLLLTAMEAMQLPDLVHSGAVCRSWHSAFATFRRLGLRSPPHPPCL
>XP_015618033.1 XP_015618033.1__11665 XP_015618033.1 tubby-like F-box protein 13 isoform X1 [Oryza sativa Japonica Group]
CWASLPPELLRDIIERLEESEATWPSRKHVVACAGVCRTWREMCKEIVKNPELC
>XP_015649591.1 XP_015649591.1__110785 XP_015649591.1 uncharacterized protein LOC4344565 [Oryza sativa Japonica Group]
WGDLPPDLLALIADGLTIKAYTRVRAVCTAWRAAIPAASPSLLVRLDWNRH
>XP_015612794.1 XP_015612794.1__788145 XP_015612794.1 uncharacterized protein LOC4348057 [Oryza sativa Japonica Group]
DEVLEEIFLRLDALPDLARASAACATFRRLITARAFLRRLHSLHPRPLL
>XP_015621119.1 XP_015621119.1__410362 XP_015621119.1 coronatine-insensitive protein homolog 1a [Oryza sativa Japonica Group]
VPDEALHLVMGHVEDPRDREAASRVCRRWHRIDALTRKHVTV
>XP_015634648.1 XP_015634648.1__201592 XP_015634648.1 uncharacterized protein LOC4336213 isoform X1 [Oryza sativa Japonica Group]
WASLPEDLVDLVASRLLAGGDLLDYVRFRAVCTSWRSGTASPRGRGVADRRFH
>XP_015639728.1 XP_015639728.1__787666 XP_015639728.1 uncharacterized protein LOC4337668 isoform X1 [Oryza sativa Japonica Group]
WSDLPSELTEDIASRLLGYDVAEYLRFRAVCKAWRECTPHPRELDSRFRPRRWI
>XP_015628491.1 XP_015628491.1__385816 XP_015628491.1 F-box protein At5g46170 [Oryza sativa Japonica Group]
PDSLVLLIFNRLADARSLGRCSAVSKRFNSLVPLVDDACLRI
>XP_015631986.1 XP_015631986.1__1031407 XP_015631986.1 F-box protein At4g00755 [Oryza sativa Japonica Group]
DWVGPDASASIFRSLDDPADIVRAAAVSRSWRRFVVENEFSKSI
>XP_015635887.1 XP_015635887.1__787637 XP_015635887.1 uncharacterized protein LOC4327175 [Oryza sativa Japonica Group]
WSDGLPPELLAIIVLQLNCLADRACFSAVCRAWRDAAPYADAPQRGVPWL
>XP_015612791.1 XP_015612791.1__484861 XP_015612791.1 F-box/kelch-repeat protein SKIP30 [Oryza sativa Japonica Group]
IDGLPNEVALQCLARVPFLSHPVLQMVCHSWRASVRNGELSK
>XP_015646178.1 XP_015646178.1__111400 XP_015646178.1 uncharacterized protein LOC4326053 [Oryza sativa Japonica Group]
WSDLLPVILEDISQRVHGDDRAVFAAVCKSWRRAASAAGPRLSRH
>XP_015628033.1 XP_015628033.1__787623 XP_015628033.1 uncharacterized protein LOC4325903 [Oryza sativa Japonica Group]
WSDGLPPELLGVIFEQLSCLADRACFAAVCRPWRTAAAFVDAPQRGLPWL
>XP_015629088.1 XP_015629088.1__252037 XP_015629088.1 putative F-box/LRR-repeat protein 9 [Oryza sativa Japonica Group]
QWAELPTDCLVHVFRRLDLDELASAAPLVCRGWRRAAADPSLWRALDLR
>XP_015620837.1 XP_015620837.1__389325 XP_015620837.1 uncharacterized protein LOC107279818 [Oryza sativa Japonica Group]
DDLLQEVFRLLPRASAPAVSLVSRRWYALLRASIASLTLRL
>XP_015625795.1 XP_015625795.1__787622 XP_015625795.1 uncharacterized protein LOC4330275 [Oryza sativa Japonica Group]
WTQLPPELLPLICKKLPDSADFVRFRTVCSAWRDAAPLSDVPPQLPWV
>XP_015649293.1 XP_015649293.1__12710 XP_015649293.1 F-box protein At2g26160 [Oryza sativa Japonica Group]
WSDLLADMVDTVLCKLELPDFIRTAAVCTCWRAPALDLRRRGVYSFPRTPC
>XP_015647607.1 XP_015647607.1__1029098 XP_015647607.1 ultraviolet-B receptor UVR8 [Oryza sativa Japonica Group]
MEELPGHLIGEVLTSGRLAAGDLARLEATCRALRPLAEHAASRL
>XP_015615439.1 XP_015615439.1__13848 XP_015615439.1 putative F-box protein At5g38270 [Oryza sativa Japonica Group]
WSALPADLLLTVMESLAIPDLFRAGTACASWYAAYSIARRARIP
>XP_025876062.1 XP_025876062.1__15792 XP_025876062.1 uncharacterized protein LOC9268766 [Oryza sativa Japonica Group]
SSLPLDVLAAVLEQLRWSSHPSFALSCRHWRSAVPPFYPAWIT
>XP_015615911.1 XP_015615911.1__8673 XP_015615911.1 uncharacterized protein LOC4350843 [Oryza sativa Japonica Group]
RWNDIPADMLGLVLRVIPCAADRARVRSVCRSWRAAAAIQR
>XP_015629673.1 XP_015629673.1__180321 XP_015629673.1 uncharacterized protein LOC4324022 isoform X1 [Oryza sativa Japonica Group]
MALQPFTDDLLAEILLRLPSAASLQRAALASKCWLAVASGPDFLRRF
>XP_015635353.1 XP_015635353.1__788459 XP_015635353.1 uncharacterized protein LOC4337263 [Oryza sativa Japonica Group]
WSSLPFDMLVLVVDRLGWSNHPSFALTCRHWRSAVSPFYPAWITPLL
>XP_015638401.2 XP_015638401.2__789591 XP_015638401.2 uncharacterized protein LOC4324207 [Oryza sativa Japonica Group]
MDRAKWGDLPENVLLGFTACLPCRADRVRMACVNRQWRAAVRE
>XP_015636546.1 XP_015636546.1__8979 XP_015636546.1 uncharacterized protein LOC107280795 [Oryza sativa Japonica Group]
RWADLPPDLLCRVGDRLDLKCYASARGACTAWRSALSPASPALL
>XP_015649426.1 XP_015649426.1__1031134 XP_015649426.1 F-box protein SKIP19 [Oryza sativa Japonica Group]
DWAGGLPLDAILAIFHKLDHIEILMGAGQVCRSWRRAARDEPQLWRRI
>XP_015611610.1 XP_015611610.1__39507 XP_015611610.1 uncharacterized protein LOC107276108 [Oryza sativa Japonica Group]
WPNLPPDLLREISGQLHDAVDLSRFHTVCTAWRDMVRLPAAEPQCPALLPWL
>XP_015624988.2 XP_015624988.2__787913 XP_015624988.2 LOW QUALITY PROTEIN: uncharacterized protein LOC4330449 [Oryza sativa Japonica Group]
WSELSTDLAGEIFGRILCHGDRVRFGAVCRQWRISARRNPLPRQFPXL
>XP_015617613.1 XP_015617613.1__683534 XP_015617613.1 F-box/kelch-repeat protein At2g44130 [Oryza sativa Japonica Group]
LIPGMPDDVAVDCLARVPHGAHRAMRRVCRGWRS
>XP_015649166.2 XP_015649166.2__110912 XP_015649166.2 uncharacterized protein LOC9271325, partial [Oryza sativa Japonica Group]
WEDLPPDLLVHIAGGFSIQAYTRLRGVCAAWRDALRPPSPSLLVLRDRH
>XP_015638697.1 XP_015638697.1__8739 XP_015638697.1 uncharacterized protein LOC107281009 [Oryza sativa Japonica Group]
WAELPDAVLLGIVRRIPCAFDRAHVGEICRSWRRTLLQIPPPRPL
>XP_015626731.1 XP_015626731.1__15912 XP_015626731.1 F-box/kelch-repeat protein At1g67480 [Oryza sativa Japonica Group]
IPGLPEDLAKICLALVPRSQFPVMGSVSKRWMSFLESKEFI
>XP_015637891.1 XP_015637891.1__140025 XP_015637891.1 uncharacterized protein LOC107280851 [Oryza sativa Japonica Group]
WPHLSDDLLYEIVRRIPCEVDRLHMSRACRSWRVALTKTE
>XP_015627714.1 XP_015627714.1__359222 XP_015627714.1 uncharacterized protein LOC4328373 [Oryza sativa Japonica Group]
DLPLDIAGEVLRRLPSYADRICFGATCRSWRTSAREHRAPPPLSPCLC
>XP_015641686.1 XP_015641686.1__140449 XP_015641686.1 uncharacterized protein LOC9272250 isoform X1 [Oryza sativa Japonica Group]
WPGLMDSMLHQIIALLSSFQDLLAFSGTCRSWRAALSSFPSIYTFTFPPLH
>XP_025883376.1 XP_025883376.1__25208 XP_025883376.1 F-box protein At5g39450 isoform X1 [Oryza sativa Japonica Group]
SLPEDVLGLISAHLRPRDLLALSAASRSLRNAVSTADKAWLAQC
>XP_025877586.1 XP_025877586.1__789812 XP_025877586.1 F-box protein At3g07870-like [Oryza sativa Japonica Group]
MDGGGRWGDVPTDVLWEILRRLPQITGRRWRDVVDEIEP
>XP_015644998.1 XP_015644998.1__809133 XP_015644998.1 F-box/kelch-repeat protein SKIP6 [Oryza sativa Japonica Group]
IPALPDDLAIHCVALLPRAAHPSLALVSRAFHTLLCRDPGP
>XP_015631662.1 XP_015631662.1__69016 XP_015631662.1 uncharacterized protein LOC4334832 [Oryza sativa Japonica Group]
WADLPPELLEGIMKLMSPLERVTVRLVCSSWRTCARASFPS
>XP_015639870.1 XP_015639870.1__8862 XP_015639870.1 coronatine-insensitive protein homolog 1b [Oryza sativa Japonica Group]
SIPEEALHLVLGYVDDPRDREAVSLVCRRWHRIDALTRKHVTVPFC
>XP_015639102.1 XP_015639102.1__1094944 XP_015639102.1 uncharacterized protein LOC9268982 [Oryza sativa Japonica Group]
LPADVLRIVFSRVACRADRQVMAGVCGAWRRAVKVKVATGQPPRPRQLPCLLR
>XP_015621504.1 XP_015621504.1__9188 XP_015621504.1 uncharacterized protein LOC4327138 [Oryza sativa Japonica Group]
LTDDFLLRSILKCLCPRDVVRAALANKSWRRAAALAVPRTPPL
>XP_015638645.2 XP_015638645.2__789404 XP_015638645.2 uncharacterized protein LOC107280981 [Oryza sativa Japonica Group]
MDDASWCGLTADVLRLVHKRLPCLVDRRRMARVCRTWRAAVKGEQHPPESPLPWI
>XP_015611284.1 XP_015611284.1__410802 XP_015611284.1 uncharacterized protein LOC9271338 [Oryza sativa Japonica Group]
LPADLIREISGRFREAADYVHFHAVCKPWRDAVVSPPPLFFPWLVRCLD
>XP_015631987.1 XP_015631987.1__808083 XP_015631987.1 F-box protein PP2-A13 [Oryza sativa Japonica Group]
LGELPELCAAEVLLHLDAPEICRLARLNRAFRGAAAADFVWEAKLPE
>XP_015649497.1 XP_015649497.1__1031136 XP_015649497.1 putative F-box/LRR-repeat protein 23 [Oryza sativa Japonica Group]
DWADGLPLDAILAIFHKLGHADILMAADQVCATWRRAARDEPALWRRI
>XP_025882755.1 XP_025882755.1__788344 XP_025882755.1 putative F-box protein At4g17565 [Oryza sativa Japonica Group]
WPDLQPELAGMVFCRLLSHGDRLRFRAVCRRWRLAAWQQHPLPPALPWL
>XP_015638669.1 XP_015638669.1__787625 XP_015638669.1 uncharacterized protein LOC107280996 [Oryza sativa Japonica Group]
WARLPDEVLRELYRRIPCEIDRHYARRVCHSWRAALARLEPPAPHPQVPWL
>XP_025876025.1 XP_025876025.1__788512 XP_025876025.1 uncharacterized protein LOC112936391 [Oryza sativa Japonica Group]
PFDAVSEDLLRLPNMASLVNAALACKRWRRAASDPAIFRRFFPLRRPPLI
>XP_015641519.1 XP_015641519.1__8809 XP_015641519.1 uncharacterized protein LOC4339907 [Oryza sativa Japonica Group]
WPGLLESLLHQIIALLSSFQDLLAFSATCHSWRAALSSFPSVYTFNFPPLC
>XP_015619677.1 XP_015619677.1__179686 XP_015619677.1 uncharacterized protein LOC9267625 [Oryza sativa Japonica Group]
ALPLDMVVEIAERSDPITLLRCAAACRHLRRVICGAAGFSRNL
>XP_015619635.1 XP_015619635.1__8618 XP_015619635.1 putative F-box protein At5g55150 [Oryza sativa Japonica Group]
WSDMVFDLLATVFHTFSDPADLLRCAAVCCSWHAAAASVRDRHPLFSRRPPPPC
>XP_015638897.2 XP_015638897.2__140033 XP_015638897.2 LOW QUALITY PROTEIN: uncharacterized protein LOC4339455 [Oryza sativa Japonica Group]
WNLLPDDILELLVGRNLCEIDRLHARRVCHSWRAAFARIE
>XP_025881551.1 XP_025881551.1__788968 XP_025881551.1 uncharacterized protein LOC107280979 [Oryza sativa Japonica Group]
MDDAPWRELDADVLRLIHSHLPCHVDRRRMGRVCRNWRVAVA
>XP_015624122.1 XP_015624122.1__1170322 XP_015624122.1 F-box/kelch-repeat protein At1g80440 [Oryza sativa Japonica Group]
IPGLPEEVARECLLRVGFDQLPSARSTSRRWKAEVESPFYHRLRR
>XP_025882754.1 XP_025882754.1__201129 XP_025882754.1 uncharacterized protein LOC112939632 [Oryza sativa Japonica Group]
LNEDMVTEILLRPPPEDPALFARLQLVCKQWHAILGDPCFIRLLRKFH
>XP_015638648.1 XP_015638648.1__788436 XP_015638648.1 uncharacterized protein LOC107280984 [Oryza sativa Japonica Group]
MDAPWFNLNADVLRLVHKRLPCLVDRRRMARVCHNWRVAVK
>XP_025880515.1 XP_025880515.1__1188976 XP_025880515.1 F-box/kelch-repeat protein At1g67480 [Oryza sativa Japonica Group]
GLPEDLAKVCLALVPRSYFPVMGAVSKSWMSFIGSKEFIAVR
>XP_025882864.1 XP_025882864.1__15141 XP_025882864.1 F-box protein CPR1 [Oryza sativa Japonica Group]
GVLPPELLLDVLLRLPAGPICRLRAVCRSWLAFTTDPHFV
>XP_015615512.1 XP_015615512.1__110407 XP_015615512.1 putative F-box only protein 9 [Oryza sativa Japonica Group]
TIANLPEEILSEILLLLPPKSILQCRAVCKVWRDVTSDRAFLLPH
>XP_015644704.1 XP_015644704.1__737294 XP_015644704.1 F-box/LRR-repeat protein At2g43260 [Oryza sativa Japonica Group]
LLRLPAKPICRLRAVCRSWLSFTTDRLFLAAYA
>XP_015630188.2 XP_015630188.2__42857 XP_015630188.2 LOW QUALITY PROTEIN: uncharacterized protein LOC107276268 [Oryza sativa Japonica Group]
HLPDDLLRDILLRLPPRSATRCLAVCKGWRSLVSDPSFR
>XP_025876684.1 XP_025876684.1__9173 XP_025876684.1 putative B3 domain-containing protein Os10g0158600 [Oryza sativa Japonica Group]
LYRFAAVCRTWRSLLTDPAFLRRYREF
>XP_025876523.1 XP_025876523.1__797457 XP_025876523.1 uncharacterized protein LOC4348136 [Oryza sativa Japonica Group]
DDLLQEILLRLPPDASTLPTASAVCKRWRRLAFEPGFRR
>XP_015614494.1 XP_015614494.1__201207 XP_015614494.1 uncharacterized protein LOC4348059 [Oryza sativa Japonica Group]
ELVVEILIRLDDLADLARAASACRALRRLITSRAFLRRVH
>XP_025880725.1 XP_025880725.1__83883 XP_025880725.1 uncharacterized protein LOC112938722 [Oryza sativa Japonica Group]
LSDEDLLGEILLRLESHEHLIAAAIVCKHWLRVASGDLFLRR
>XP_015634786.1 XP_015634786.1__890440 XP_015634786.1 uncharacterized protein LOC9272194 [Oryza sativa Japonica Group]
AVLSDEDLLGEILLRLESHDHLVAVAIVCKHWLRVASGELFLRR
>XP_015619235.1 XP_015619235.1__10109 XP_015619235.1 uncharacterized protein LOC107275369 [Oryza sativa Japonica Group]
ALPLDIVVEIAERSDPITLLRCAAACKHLRRVISGEGFRRDL
>XP_015645201.1 XP_015645201.1__179317 XP_015645201.1 uncharacterized protein LOC9269853 [Oryza sativa Japonica Group]
LDLTDELLEEVFVRLPTAADLARASTAFASFRRLITGHAFLRRF
>XP_025877763.1 XP_025877763.1__385182 XP_025877763.1 F-box only protein 7 [Oryza sativa Japonica Group]
DWSELPADVLGLVLLELEFPDLFRSAAVCKLWRATARDIRRL
>XP_025877770.1 XP_025877770.1__385177 XP_025877770.1 F-box only protein 7 [Oryza sativa Japonica Group]
DWSELPADVLGLVLLELEFPDLFRSAAVCKLWRATARDIRRL
>XP_015648085.1 XP_015648085.1__140607 XP_015648085.1 uncharacterized protein LOC9270822 [Oryza sativa Japonica Group]
MVEEILVRLPEEQHLRRASAACRRYGDIIRRPGFATRH
>XP_015629324.1 XP_015629324.1__41339 XP_015629324.1 uncharacterized protein LOC4334292 [Oryza sativa Japonica Group]
LADVVRENSLVHLPPAAAARLRVVHPSWASHMSSPLF
>XP_015611404.1 XP_015611404.1__932675 XP_015611404.1 uncharacterized protein LOC4325927 [Oryza sativa Japonica Group]
PLLLLPSELLHDILIRLALPELLRVRSVARPLSHVISSPDFRR
>XP_015645500.1 XP_015645500.1__197271 XP_015645500.1 uncharacterized protein LOC4343449 [Oryza sativa Japonica Group]
DWSTLTGCLVMLIAERLLANDVTDYIRFRAVCSPWRQHTEDPRV
>XP_025877576.1 XP_025877576.1__10609 XP_025877576.1 uncharacterized protein LOC112937319 [Oryza sativa Japonica Group]
GLPIDVIVEIAERSDPITLLRCAAACRQLRRAISGEGLRREL
>XP_015646039.2 XP_015646039.2__788202 XP_015646039.2 uncharacterized protein LOC107276163, partial [Oryza sativa Japonica Group]
ANLGEGPAGLIAERVLANDVADYIRFRSVCQPWRRCCAAPPADDALDRRFHPRQWL
>XP_015649536.1 XP_015649536.1__8509 XP_015649536.1 phosphatidylinositol 4-kinase gamma 6 [Oryza sativa Japonica Group]
PPSKLAEVNEYVDEDDNNEFNKDDVGTCTSPITTW
>XP_015621942.1 XP_015621942.1__117405 XP_015621942.1 uncharacterized protein LOC4326508 [Oryza sativa Japonica Group]
PWASLNPDLLRLVAERALASDLLDYVRLRAVCAAWRSATACPRGRGITDPRFHPR
>XP_015623169.1 XP_015623169.1__1152730 XP_015623169.1 uncharacterized protein LOC4330276 [Oryza sativa Japonica Group]
WSDLPSELLSEIAGGLVELGDIARFRSVCSSWRAA
>XP_015646302.1 XP_015646302.1__140222 XP_015646302.1 uncharacterized protein LOC4343778 [Oryza sativa Japonica Group]
WASLPTDLTRLVAGRVLAGDVVDYIAFRAVCSGWRACAPSPRDPT
>XP_015613719.1 XP_015613719.1__787574 XP_015613719.1 uncharacterized protein LOC9268809 [Oryza sativa Japonica Group]
WSSLPADLLREVSGRLYSDADHLHIHQVCTHWRAATLPVSACRPWV
>XP_015629434.1 XP_015629434.1__117492 XP_015629434.1 uncharacterized protein LOC4331377 [Oryza sativa Japonica Group]
PWESLHEDLLELIAWRVLAGDGDLLDYVRFRAVCPHWRSSTSCPRGRGIVDRRF
>XP_015616409.1 XP_015616409.1__787683 XP_015616409.1 uncharacterized protein LOC9268719 [Oryza sativa Japonica Group]
DWASLDQDLVGLIGGRVLAGDDMRDYVRFRAVCSHWSASTVRPLGRGVTDRRFHPRRWM
>XP_025881439.1 XP_025881439.1__117570 XP_025881439.1 uncharacterized protein LOC112939032 [Oryza sativa Japonica Group]
PWASLDGDIIRLVAEHALAGDVADYLRLRAVCRHWRSSTVSPRGRSVVDPRFHPR
>XP_025877162.1 XP_025877162.1__139950 XP_025877162.1 uncharacterized protein LOC112936904 [Oryza sativa Japonica Group]
WSDLPPELAGLVFCRLLSHGDRRRFRAVCSDWRLAAREQVAVTT
>XP_025875772.1 XP_025875772.1__385188 XP_025875772.1 uncharacterized protein LOC112936196 [Oryza sativa Japonica Group]
DWANLLAEMVGEIAGRLLAVDVAEYIRFRAVCGPWRERTADPRVRRL
>XP_015634892.1 XP_015634892.1__9378 XP_015634892.1 uncharacterized protein LOC9268846 [Oryza sativa Japonica Group]
WAQLPDDLLDNVAQRTAGIKDYVRLRAVCKSWRSFLRPRSRPPWL
>XP_015648073.1 XP_015648073.1__788045 XP_015648073.1 uncharacterized protein LOC4345381 [Oryza sativa Japonica Group]
WASLAEDLVSLIGWRVLAGDVRDYICFRAACHHWRSCTASPCGRGVVDPRFHPRRWM
>XP_015649498.1 XP_015649498.1__788067 XP_015649498.1 uncharacterized protein LOC107277310 [Oryza sativa Japonica Group]
WASLAEDLVSLIGWRVLAGDVRDYICFRAACHHWRSCTASPCGRGVVVPRFHPRRWM
>XP_015613979.1 XP_015613979.1__787568 XP_015613979.1 uncharacterized protein LOC4349136 [Oryza sativa Japonica Group]
DWASLPADLMSSVLRRLAGDRERARFGAVCKGWGAAAARLPSRPWL
>XP_025882383.1 XP_025882383.1__1031484 XP_025882383.1 uncharacterized protein LOC4340134 [Oryza sativa Japonica Group]
WPDLPSELLGLVLLRLPSHADRVRLRAVCRPWRSSARVE
>XP_015645255.1 XP_015645255.1__21144 XP_015645255.1 uncharacterized protein LOC9266277 [Oryza sativa Japonica Group]
CWAYLPAELAELIAAGGGGGSSTDYVRFRAVCSPWRAAAPSPRGR
>XP_015641503.1 XP_015641503.1__341424 XP_015641503.1 uncharacterized protein LOC4340133 [Oryza sativa Japonica Group]
SWPDLPSELLGLVLLRLPSHGDRVRLRAVCRPWRSSARLERK
>XP_015640789.1 XP_015640789.1__789249 XP_015640789.1 uncharacterized protein LOC4338596 isoform X1 [Oryza sativa Japonica Group]
WADLPGDIAISVASRLQPWAQEADVCALGGCSRSWRRACDADCVWEALFRRRW
>XP_025878050.1 XP_025878050.1__787644 XP_025878050.1 uncharacterized protein LOC9269040 [Oryza sativa Japonica Group]
LPWGDLPADLLGLVLLRLPSLPDRVRLRAVCRSWRAGAAR
>XP_015613216.1 XP_015613216.1__787979 XP_015613216.1 uncharacterized protein LOC4348158 [Oryza sativa Japonica Group]
MDWSGLPGDLLRLFSGRLHDPLDFLRFRAVCRAWRAATAAAAASPPPFLPWL
>XP_015634760.1 XP_015634760.1__787773 XP_015634760.1 uncharacterized protein LOC107276637 [Oryza sativa Japonica Group]
DWTNLGDGPAGKIAELTLANDVADYVRFRAVCRPWRLSSSLHPRP
>XP_015625720.1 XP_015625720.1__788137 XP_015625720.1 uncharacterized protein LOC4330414 [Oryza sativa Japonica Group]
DWANLPELPLSEVLRGLLPCLRSVYAFAAACQPWRRLLRDSAADLVRPRIPPLL
>XP_015624486.1 XP_015624486.1__15869 XP_015624486.1 uncharacterized protein LOC107280010 [Oryza sativa Japonica Group]
SSLPLDMLVLVLEYRLGWSTHPSFASTCRHWRSAVSPFYPAWIT
>XP_015624400.1 XP_015624400.1__787669 XP_015624400.1 uncharacterized protein LOC9269770 [Oryza sativa Japonica Group]
MAWAELPEECVAGILHHLLCLPDHSMFSGVCTRWRTIAMRHLPPMQPWL
>XP_015624402.2 XP_015624402.2__787668 XP_015624402.2 uncharacterized protein LOC9268512 [Oryza sativa Japonica Group]
MAWAELPEECVAGILHHLLCLPDHSMFSGVCTRWRTIAMRHLPPMQPWL
>XP_015638958.1 XP_015638958.1__140001 XP_015638958.1 uncharacterized protein LOC107276139 [Oryza sativa Japonica Group]
RWAAADDDVLHEVARRIPCELDRRHMSRVCNSWRVALAKLE
>XP_015638650.1 XP_015638650.1__788496 XP_015638650.1 uncharacterized protein LOC107280986 [Oryza sativa Japonica Group]
MDAPWFYLNADVLRLVHKRLPCLVDRRRMARVCHNWR
>XP_015638641.1 XP_015638641.1__788442 XP_015638641.1 uncharacterized protein LOC107280978 [Oryza sativa Japonica Group]
MDALWCDLNADVLRLVHKRLPCLVDRRNMRRACKSWRAAVAAPAPPQQRPVPWI
>XP_015619602.1 XP_015619602.1__158401 XP_015619602.1 uncharacterized protein LOC9272085 [Oryza sativa Japonica Group]
PPWAELVPDIVREIGRHLLCEIDRHHADGLCRSWRDA
>XP_015623480.1 XP_015623480.1__1031152 XP_015623480.1 putative F-box/LRR-repeat protein 23 [Oryza sativa Japonica Group]
EWADLPVDAVLAVFERLGAAEVLMGAGVVCRSWLRAATREPRLWRRV
>XP_015638643.2 XP_015638643.2__8798 XP_015638643.2 uncharacterized protein LOC107280980 [Oryza sativa Japonica Group]
AESLRLVHNRLTCLVDRRTMARVCHAWRAAVKPLHPPPEE
>XP_025880408.1 XP_025880408.1__8800 XP_025880408.1 uncharacterized protein LOC112938618 [Oryza sativa Japonica Group]
RWADLHAGLVSRVADLCALRGYASCRAVCASWRAALPPPTSRPL
>XP_015638646.1 XP_015638646.1__788614 XP_015638646.1 uncharacterized protein LOC107280982 [Oryza sativa Japonica Group]
MDALWRDLVGDVPRLVHKRLPCLVDRRRMARVCHDWR
>XP_015639118.1 XP_015639118.1__951516 XP_015639118.1 uncharacterized protein LOC9270344 [Oryza sativa Japonica Group]
PPRRWAAANDDVLLEIVRRIPCGIDRRNMGRACHSWRVALAK
>XP_015642487.1 XP_015642487.1__787718 XP_015642487.1 uncharacterized protein LOC4339889 [Oryza sativa Japonica Group]
WAELPEGLLHSIVALLGSFLDLLAFTGTCHSWRAAFSSYPSK
>XP_015638673.1 XP_015638673.1__117933 XP_015638673.1 uncharacterized protein LOC107281000 [Oryza sativa Japonica Group]
PWAAADDDVLYEVVRRIPCEIDRRRMSRICHSWRVAL
>XP_025878335.1 XP_025878335.1__132749 XP_025878335.1 uncharacterized protein LOC112937650 [Oryza sativa Japonica Group]
WAAADDGVLYEVARRIPCEIDRRHMGRVCNSWRVALVKLK
>XP_015614244.1 XP_015614244.1__8825 XP_015614244.1 uncharacterized protein LOC9270320 [Oryza sativa Japonica Group]
WSNLGGEGPAGLIAERVLANDVADYIRFRAVCRLWRLRSVDPLSRALDC
>XP_015619593.1 XP_015619593.1__158432 XP_015619593.1 uncharacterized protein LOC4352087 [Oryza sativa Japonica Group]
PPWAELVPDIVRKIGRHLLCEIDRHHADGLCRSWRDA
>XP_025883294.1 XP_025883294.1__122875 XP_025883294.1 putative F-box protein At4g05475 [Oryza sativa Japonica Group]
WSDLPTDALSTIFMKLGSIEVLMGAGLVCHSWLAAAKSPELWRSVDM
>XP_025880938.1 XP_025880938.1__788026 XP_025880938.1 uncharacterized protein LOC107280706 [Oryza sativa Japonica Group]
DWSSGLPRKLLEFIAKKLPSGRDAASFRLVCSPWCAALPLETFYPML
>XP_015618423.2 XP_015618423.2__787721 XP_015618423.2 uncharacterized protein LOC4352312 [Oryza sativa Japonica Group]
WSISVPDDLLGMIAAQLDDVVDFVRFLGVCRTWRETGASSPAATKPNAFLPWL
>XP_015651100.1 XP_015651100.1__1031226 XP_015651100.1 F-box protein SKIP1 [Oryza sativa Japonica Group]
DWSEMTPVCLAEAFSRLGLEDVWRGAMACCRAWRDAAASRPALFAAL
>XP_015649200.1 XP_015649200.1__122384 XP_015649200.1 putative F-box/LRR-repeat protein 23 [Oryza sativa Japonica Group]
WSELPVDALSVVFAKLGAVEVLMGAGLVCRPWLDATKLPHLWRCVDI
>XP_015631212.1 XP_015631212.1__117474 XP_015631212.1 F-box protein FBW2 [Oryza sativa Japonica Group]
PWADLQHDLLVMIMSRVGLPDLLSGGATRACSAWRASARDPLVWRR
>XP_015649205.1 XP_015649205.1__122894 XP_015649205.1 putative F-box/LRR-repeat protein 23 [Oryza sativa Japonica Group]
WSELPVDVLSVVFAKLGAAEILMGAGIVCSSWLHAAKLPHLWRCVDI
>XP_015638649.1 XP_015638649.1__385590 XP_015638649.1 uncharacterized protein LOC107280985 [Oryza sativa Japonica Group]
MESLHHDVIRLIHSRLPCLVDRRRMGRVCHSWHLAVAERQRSKL
>XP_015649071.1 XP_015649071.1__789051 XP_015649071.1 putative F-box/LRR-repeat protein 23 [Oryza sativa Japonica Group]
DWSELPVDALSAIFTKLGTVEILMGASFVCHSWLAASKSPELWRFV
>XP_015649204.1 XP_015649204.1__122903 XP_015649204.1 putative F-box/LRR-repeat protein 23 [Oryza sativa Japonica Group]
WSELPLDALSVVFANLHAVDLLMGAGRLCSSWLNAAKLPHLWRCIDM
>XP_015649575.1 XP_015649575.1__790553 XP_015649575.1 F-box protein SKIP19 [Oryza sativa Japonica Group]
DWSELPVDALSVFFAKIGAIEILMGAGLVCHSWLEAAKVPDLWRSL
>XP_015626246.1 XP_015626246.1__132799 XP_015626246.1 transport inhibitor response 1-like protein isoform X1 [Oryza sativa Japonica Group]
WAPPDQVLENVLESVLEFLTAARDRNAASLVCRSWYRAEAQTRREL
>XP_015649208.1 XP_015649208.1__1031126 XP_015649208.1 putative F-box/LRR-repeat protein 9 [Oryza sativa Japonica Group]
DWSELPMDAFSVIFAKLGAIELLMGAGLVCHSWLHAAKLPHLWQCV
>XP_015612728.1 XP_015612728.1__980166 XP_015612728.1 F-box/LRR-repeat protein At3g48880 [Oryza sativa Japonica Group]
WEDMDTDVLVKIFKELNLVELSPVSQVCRLWHLACSDPLIWSTL
>XP_015616352.2 XP_015616352.2__1031129 XP_015616352.2 putative F-box/LRR-repeat protein 23 [Oryza sativa Japonica Group]
DWSELPADVLSVVFAKVGAVEVLAGAGLACRSWLDAARVPELWRAV
>XP_015641083.1 XP_015641083.1__980133 XP_015641083.1 F-box protein FBW2 [Oryza sativa Japonica Group]
CWDELLPDALGLIFRKLSLKDVLTVVPRVCKSWGRVVAGPYCWQEI
>XP_025879723.1 XP_025879723.1__787836 XP_025879723.1 uncharacterized protein LOC9269894 [Oryza sativa Japonica Group]
STLPVDLINRIARCFLHTGDLDYYMGYRAVCRCWRSATDDPRGASARDPRFRPRHW
>XP_015646284.1 XP_015646284.1__787736 XP_015646284.1 uncharacterized protein LOC4342814 [Oryza sativa Japonica Group]
PELPADIITHITGRLTSQVDFLNCRNVCPSWERALRGEARRLAAAVERVPWL
>XP_015639084.1 XP_015639084.1__787746 XP_015639084.1 uncharacterized protein LOC4339135 [Oryza sativa Japonica Group]
DFMAEALRLVHNRLTCLVDRRTMARVCHDWRAAVKPLQNAPHLRPLPWI
>XP_025883413.1 XP_025883413.1__1031128 XP_025883413.1 putative F-box/LRR-repeat protein 23 [Oryza sativa Japonica Group]
DWSELLLDALSVVFTKLGAVEVLIGAGLVCHSWLDAAKVPELWRTV
>XP_025881445.1 XP_025881445.1__1176941 XP_025881445.1 F-box protein SKP2A [Oryza sativa Japonica Group]
GWKDLPIELLLRIMSIIGDDRMLVVASGVCTGWRDAL
>XP_015639124.1 XP_015639124.1__787769 XP_015639124.1 uncharacterized protein LOC4339134 [Oryza sativa Japonica Group]
DFMAEALRLVHNRLTCLVDRRTMARVCHDWRVAVKPLQHAPHRRPLPWI
>XP_015627870.1 XP_015627870.1__132817 XP_015627870.1 transport inhibitor response 1-like protein [Oryza sativa Japonica Group]
PDQVLDNVLETVLQFLDSARDRCAASLVCRSWSRAESATRASV
>XP_015619148.2 XP_015619148.2__10116 XP_015619148.2 probable F-box protein At2g36090 [Oryza sativa Japonica Group]
IEDIPGDVLSLVLRRLDDGASLAALGCACSAFRELAADAETWRGLC
>XP_015627547.1 XP_015627547.1__980134 XP_015627547.1 F-box protein FBW2 [Oryza sativa Japonica Group]
CWEELLPDALGLVFRNLPLREVLTVVPRVCKSWSRVVAGPYCWQEI
>XP_015638900.1 XP_015638900.1__390198 XP_015638900.1 uncharacterized protein LOC4337806 [Oryza sativa Japonica Group]
LGDDLLREILLRLPSPAALAGRSFLRAARDAGFLRRFRARHHPSPPRLL
>XP_015650198.1 XP_015650198.1__10629 XP_015650198.1 4-coumarate--CoA ligase-like 3 [Oryza sativa Japonica Group]
ALPTDPSLTLVAHLFARLPLADPGAPTLVDAATASAVSRADLRRLVASLAAGLRRR
>XP_015625446.1 XP_015625446.1__389231 XP_015625446.1 putative adagio-like protein 2 [Oryza sativa Japonica Group]
LSDEVLCQKILSRLSPRDIASVNSVCKRLYHLTRNDDLWRMVCQN
>XP_015645721.1 XP_015645721.1__117133 XP_015645721.1 uncharacterized protein LOC4343390 [Oryza sativa Japonica Group]
IHSLGDDLLLAVFLRLPSLAALVRAALACRAWRRAVASSPAFRARF
>XP_015616318.1 XP_015616318.1__951688 XP_015616318.1 uncharacterized protein LOC107275499 [Oryza sativa Japonica Group]
PSSLDLPLGIVGAVLRRLHSSADRAALRSVFRRSWRAGARD
>XP_015613844.1 XP_015613844.1__116937 XP_015613844.1 uncharacterized protein LOC4348073 [Oryza sativa Japonica Group]
PPPYLTDNVVHNLLLCLAPEPAYLAVATAVSTKWRSVVHSEACFGRRF
>XP_015613383.1 XP_015613383.1__787567 XP_015613383.1 uncharacterized protein LOC4349138 [Oryza sativa Japonica Group]
MDWSSLPADLLLAVFARLPRDADRARFRAVCAGWGAAAASWRPRPWF
>XP_015621982.1 XP_015621982.1__110897 XP_015621982.1 F-box protein SKIP24 isoform X1 [Oryza sativa Japonica Group]
SASDLPDELWARVLELGAGAGAASSALGFRDLCALAIASRRLRRLSLHPSLWSA
>XP_025877102.1 XP_025877102.1__390288 XP_025877102.1 F-box/kelch-repeat protein At5g26960 [Oryza sativa Japonica Group]
LPDDLLLECLARVPRASLPPLPAVSRRFATLLASDAFLHLRRAHAHLRPSLL
>XP_015619492.1 XP_015619492.1__390317 XP_015619492.1 F-box/kelch-repeat protein At5g26960 [Oryza sativa Japonica Group]
LPDDLLLECLARVPRASIPPLPAVSRRFATLLASDAFLHLRRAHAHLRPSLL
>XP_015630263.1 XP_015630263.1__737179 XP_015630263.1 LOW QUALITY PROTEIN: F-box/kelch-repeat protein At5g26960-like, partial [Oryza sativa Japonica Group]
LPDDLLLECLARVPRASLPPLPAVSRRFATLLASDAFLHLRRAHA
>XP_015650577.1 XP_015650577.1__110615 XP_015650577.1 F-box/kelch-repeat protein At1g51550 isoform X1 [Oryza sativa Japonica Group]
AVARLGCDQVLSILHLLPAESVLSFAAACRAFHAWASSDALWEA
>XP_015638130.1 XP_015638130.1__932784 XP_015638130.1 F-box protein At5g07610 [Oryza sativa Japonica Group]
PAAELTDDLIVEILSRLPAKSVRRCRRVCRRWRRLISDPHHRK
>XP_015619257.1 XP_015619257.1__139956 XP_015619257.1 uncharacterized protein LOC107276999 [Oryza sativa Japonica Group]
DGLPTDAFVEILLRLPPSARRRSRLVCRRWRDVVDARTPE
>XP_015613904.1 XP_015613904.1__15432 XP_015613904.1 putative F-box protein At1g23770 [Oryza sativa Japonica Group]
LTSLPPDLQEDILRRLAVEDIAAMYFTCTGLRDLIAGSEVLN
>XP_015641219.1 XP_015641219.1__819711 XP_015641219.1 F-box/kelch-repeat protein At1g80440 [Oryza sativa Japonica Group]
IPGLPEEVARECLIRVGFDQLPAVRRISRQWKAEVESPAYNR
>XP_015617056.1 XP_015617056.1__955212 XP_015617056.1 adagio-like protein 3 isoform X1 [Oryza sativa Japonica Group]
ILQLSDEVLAHNILSRLSPRDVASIGSVCTRMHELTKNDHLRKMVCQNAWGR
>XP_015619955.1 XP_015619955.1__110191 XP_015619955.1 F-box protein At2g32560 [Oryza sativa Japonica Group]
SVLDLPELAIECILARLPPSELRNMAGVCRSMRERCRGDHLWERH
>XP_025881515.1 XP_025881515.1__117187 XP_025881515.1 uncharacterized protein LOC4337948 [Oryza sativa Japonica Group]
PAAELTDDLIVDILSRLPASRSADASA
>XP_015620670.1 XP_015620670.1__21626 XP_015620670.1 mini-chromosome maintenance complex-binding protein [Oryza sativa Japonica Group]
DDIMFDLMEDVTAQLPPSKVPRLHCLVWRNLSAH
>XP_015649325.1 XP_015649325.1__55746 XP_015649325.1 F-box protein At3g07870 [Oryza sativa Japonica Group]
DFPTDVLVDILSQLPTSSRRLCRLVCRRWRDTIDKRT
>XP_015634167.1 XP_015634167.1__110672 XP_015634167.1 probable F-box protein At2g36090 [Oryza sativa Japonica Group]
TIEDLHADVLARALRRLDGRSLAAASCATAGLRALAADPETWRA
>XP_015624136.1 XP_015624136.1__110603 XP_015624136.1 probable F-box protein At2g36090 [Oryza sativa Japonica Group]
TVEDLPGDVLACALRRLDGPSLAAAGCATSGLRALADDPDTWRA
>XP_015643512.1 XP_015643512.1__808075 XP_015643512.1 F-box protein SKIP31 [Oryza sativa Japonica Group]
NIPPELFLQIFKFLSSEDLISCALVCRFMNVVASDETLWRRLYCMRW
>XP_025878393.1 XP_025878393.1__110841 XP_025878393.1 F-box protein GID2 [Oryza sativa Japonica Group]
VPDLGEDLVFEVLRRAEARTLAAAACVSRGWRQLAEDERLWEA
>XP_015649733.1 XP_015649733.1__110192 XP_015649733.1 F-box protein At2g26850 isoform X1 [Oryza sativa Japonica Group]
LLDLPELALERVLEELEPPSLAAMACVCVALRDRCSADTLWGRH
>XP_015614940.1 XP_015614940.1__808629 XP_015614940.1 F-box protein PP2-A13 [Oryza sativa Japonica Group]
DLPELCAAEVLLRLDAPEICRLARLNHAFRGAAGADFVWEAKLPE
>XP_015637333.1 XP_015637333.1__410815 XP_015637333.1 F-box protein At5g46170 [Oryza sativa Japonica Group]
LPDPLLLVIFNRIGDVKALGRCSLVSRRFHDLVPLVDSVLVRVD
>XP_015623971.1 XP_015623971.1__788312 XP_015623971.1 F-box/kelch-repeat protein At1g23390 [Oryza sativa Japonica Group]
SVLHGDLLECVLLRVPHGELTASPALVSREWRRAAREAHQ
>XP_015622021.1 XP_015622021.1__440305 XP_015622021.1 F-box/kelch-repeat protein At1g23390 [Oryza sativa Japonica Group]
MDLYGDVLESVVERVPAADLAASARVSREW
>XP_015641706.1 XP_015641706.1__32852 XP_015641706.1 F-box/kelch-repeat protein SKIP25 [Oryza sativa Japonica Group]
DHLAQLCLSPLPPRLLHAVCRPWRRLMYAPSF
>XP_015644334.1 XP_015644334.1__1028601 XP_015644334.1 F-box protein AFR [Oryza sativa Japonica Group]
LIPGLPEEVAEKCLLHLPFLYHRLFRTVSSTWNRFLTVSPA
>XP_015637104.1 XP_015637104.1__200902 XP_015637104.1 F-box/WD-40 repeat-containing protein At5g21040 [Oryza sativa Japonica Group]
CFTDLPSALVCEVLEHLDPKELGIVSCVSTLLHTLATDHQGWKKFY
>XP_015617534.1 XP_015617534.1__1095068 XP_015617534.1 transport inhibitor response 1-like protein Os11g0515500 [Oryza sativa Japonica Group]
PEEVVEHILGFLASHRDRNAVSLVCREWYRVERLSRRSVLVR
>XP_015635915.1 XP_015635915.1__69594 XP_015635915.1 transport inhibitor response 1-like protein Os04g0395600 [Oryza sativa Japonica Group]
PEEVVEHIFSFLPAQRDRNTVSLVCKVWYEIERLSRR
>XP_015632450.1 XP_015632450.1__69607 XP_015632450.1 coronatine-insensitive protein homolog 2 [Oryza sativa Japonica Group]
IPDVALGLVMGFVEDPWDRDAISLVCRHWCRVDALSRK
>XP_015633765.1 XP_015633765.1__110507 XP_015633765.1 F-box protein PP2-A13 [Oryza sativa Japonica Group]
SLGDMPESCVAAVLLYLDPPEICKVARLNRAFRGAASADCVWAA
>XP_025877609.1 XP_025877609.1__359681 XP_025877609.1 DNA-(apurinic or apyrimidinic site) lyase, chloroplastic isoform X1 [Oryza sativa Japonica Group]
SEPPWLVLRLVGPFLDAESLAAASCVSTACREAFTAEDLWSKL
>XP_015626956.1 XP_015626956.1__781017 XP_015626956.1 F-box protein At5g51370 isoform X1 [Oryza sativa Japonica Group]
TLEFSDGLLLRVLACLPEPHLTGAASLVCRRW
>XP_015627320.1 XP_015627320.1__1025083 XP_015627320.1 F-box protein PP2-A13 isoform X1 [Oryza sativa Japonica Group]
LGDMPESCVAAVLLYLDPPEICQVARLNRAFRGAASADCVWAG
>XP_015635402.1 XP_015635402.1__201067 XP_015635402.1 putative F-box protein PP2-B12 [Oryza sativa Japonica Group]
MCDLPMDCIACIASLTSPGDACRLAAAAAALRPVADSDDVWGSF
>XP_025878767.1 XP_025878767.1__382346 XP_025878767.1 putative F-box protein PP2-B12 [Oryza sativa Japonica Group]
IYRLPEECVAYAISMTTPGDACHSSAVSPAFRAAADSDAVWDSF
>XP_015621653.1 XP_015621653.1__201083 XP_015621653.1 pleiotropic regulator 1 [Oryza sativa Japonica Group]
LADLDGDVLAHCARSLVARDVASLAVACRPLRASAYCDAVWYRLF
>XP_015614393.1 XP_015614393.1__201160 XP_015614393.1 F-box protein SKIP8 [Oryza sativa Japonica Group]
MEQLVPEITTHALSYLDYTSLCRLSMTNSAMRRAANDDGAWKALY
>XP_015611413.1 XP_015611413.1__733087 XP_015611413.1 uncharacterized protein LOC4346729 [Oryza sativa Japonica Group]
SVNDVPDEVLELVLLRLGDSLALLRAAAACKRWRRLVADAGFL
>XP_015637798.1 XP_015637798.1__117161 XP_015637798.1 phytochrome A-associated F-box protein [Oryza sativa Japonica Group]
PLSVLADDVLLQILGRLEGDPRDWARASCASP
>XP_015649923.1 XP_015649923.1__119533 XP_015649923.1 histone-lysine N-methyltransferase ATXR3 [Oryza sativa Japonica Group]
WGLLNEHVLARIFHFLRADVKSLISSAATCSWWNTAAKYYRSVCRF
>XP_015647058.1 XP_015647058.1__120083 XP_015647058.1 EID1-like F-box protein 2 [Oryza sativa Japonica Group]
GHLSEDALFLVFRHMNWNPRLIAVLSCVCKWFDEVAKQVLWKEF
>XP_025881565.1 XP_025881565.1__303547 XP_025881565.1 putative F-box/LRR-repeat protein At3g44810 [Oryza sativa Japonica Group]
RISDLPDDLLRLVLRRLDTRTALATGALSRRWASLCRGLDAL
>XP_015638694.1 XP_015638694.1__322134 XP_015638694.1 uncharacterized protein LOC107281007 [Oryza sativa Japonica Group]
PFDEVPAYVLYEIARHIPCKVDRVRALVVNCSWRTS
>XP_025882032.1 XP_025882032.1__140241 XP_025882032.1 F-box/LRR-repeat MAX2 homolog [Oryza sativa Japonica Group]
DLPEPLLLHILSFLTDVRSRHRAALACGRMRAAERATRSELS
>XP_025877302.1 XP_025877302.1__430779 XP_025877302.1 F-box/LRR-repeat protein 12 [Oryza sativa Japonica Group]
LSDDCLICIFNKLESESDRNAFGLTCKNWFKVRNIARKSIIFHCSFNP
>XP_015612151.1 XP_015612151.1__1177366 XP_015612151.1 F-box protein SKP2A [Oryza sativa Japonica Group]
GWKDLPMELLLRILSMAGDDRMVIVGSGVCTGWRDTL
>XP_015618917.1 XP_015618917.1__1174671 XP_015618917.1 F-box/LRR-repeat protein 14 isoform X1 [Oryza sativa Japonica Group]
DLPDALLAEIVKRITNTSDLKSISLVSKRLYTIEAEQR
>XP_025875843.1 XP_025875843.1__980165 XP_025875843.1 putative F-box/LRR-repeat protein 23 [Oryza sativa Japonica Group]
MGAGLVCHSWLQAAKLPHLWRCV
>XP_015629580.1 XP_015629580.1__157925 XP_015629580.1 putative F-box protein At4g17565 [Oryza sativa Japonica Group]
PSLSDLPIDLLLIILERLELPHALAFAAVCTTWSSA
>XP_015627810.1 XP_015627810.1__157929 XP_015627810.1 LOW QUALITY PROTEIN: putative F-box protein At4g17565 [Oryza sativa Japonica Group]
PHALAFAAVCTTWSSA
>XP_015635305.1 XP_015635305.1__186830 XP_015635305.1 uncharacterized protein LOC4335040 [Oryza sativa Japonica Group]
FSDLQPDLVGEIHGRLSFLDRLAFVAVSSAASRDALKPEPPWL
>XP_015625039.1 XP_015625039.1__1114822 XP_015625039.1 F-box protein At1g67340 [Oryza sativa Japonica Group]
LDELPDDLVLAVLSKLAASASSPSDLLSVHLTCKRLNGLGR
>XP_015634298.1 XP_015634298.1__596444 XP_015634298.1 F-box protein At1g67340 [Oryza sativa Japonica Group]
ELPDDLVVSILADVAASARSPGDLAGAMLTCKRFRELGQSKVVLAR
>XP_015624778.1 XP_015624778.1__596847 XP_015624778.1 F-box protein At5g50450 [Oryza sativa Japonica Group]
LHDELVVSILADVAASAGSPADLAAAMLTCRRFRELGKHGLVLAR
>XP_015616445.1 XP_015616445.1__179403 XP_015616445.1 sister chromatid cohesion 1 protein 4 [Oryza sativa Japonica Group]
IPDDDDLLASILVGRRTPGLRLDSTPIPPKTSSLKRPRLTSKS
>XP_025881364.1 XP_025881364.1__303989 XP_025881364.1 LOW QUALITY PROTEIN: uncharacterized protein LOC4339467 [Oryza sativa Japonica Group]
RISALSDDVLLLILRRLATRAALATAMLSKRWARLLRWLDTL
>XP_025876669.1 XP_025876669.1__201057 XP_025876669.1 uncharacterized protein LOC112936659 [Oryza sativa Japonica Group]
LMSLPDDVKVAILARLAAGEDLARVECTCVGLNLLVAEHDSTLWKPMY
>XP_015616776.1 XP_015616776.1__696650 XP_015616776.1 uncharacterized protein LOC4350839 [Oryza sativa Japonica Group]
WSWLPEDVLLTVMGFMEVPDVVRSGAACS
>XP_015611409.1 XP_015611409.1__497592 XP_015611409.1 uncharacterized protein LOC4346544 [Oryza sativa Japonica Group]
LTDDTLRNILHRLAPADLLRAALAC
>XP_025877161.1 XP_025877161.1__322227 XP_025877161.1 uncharacterized protein LOC112936903 [Oryza sativa Japonica Group]
PWPDLLPELAGMVFCRLLSYRDRLRFQA
>XP_025882977.1 XP_025882977.1__1031995 XP_025882977.1 uncharacterized protein LOC107278770 [Oryza sativa Japonica Group]
DTSALSLDLLGQVLDRVREPRDRKACRLVSRAFARAEAAHRRVLRVL
>XP_015636249.1 XP_015636249.1__351558 XP_015636249.1 F-box/kelch-repeat protein At5g60570 [Oryza sativa Japonica Group]
PGLHDDLAQDCLAWASRSDYPSLSCLNKKFNLLINSGYLYR
>XP_015631569.1 XP_015631569.1__352085 XP_015631569.1 F-box/kelch-repeat protein At1g74510 [Oryza sativa Japonica Group]
DLTINCLLRLSRSDYGSVASLNKDFRSLVRNGEIYR
>XP_015617287.1 XP_015617287.1__352101 XP_015617287.1 F-box/kelch-repeat protein SKIP11 [Oryza sativa Japonica Group]
ELAITCLLHTPRSYYGMIACLNRSFCSLMRSGQLYR
>XP_015629808.1 XP_015629808.1__354182 XP_015629808.1 serine/threonine-protein kinase SMG1 isoform X1 [Oryza sativa Japonica Group]
VLPAPPKASSLFFRANKRVCEEWFSRICDP
>XP_015636154.1 XP_015636154.1__596171 XP_015636154.1 proteoglycan 4 [Oryza sativa Japonica Group]
QLTQEMLAEQLLGLDPTSPSTSSGAALVARLWRRARSFPA
>XP_015617023.1 XP_015617023.1__955317 XP_015617023.1 F-box protein At5g06550 [Oryza sativa Japonica Group]
ALRPLPDDVLLDVLGLLAARDLARLSAASRALYVVASHDPLW
>XP_015618110.1 XP_015618110.1__820754 XP_015618110.1 F-box/LRR-repeat protein 3 [Oryza sativa Japonica Group]
LNDLADELLFLILDRAAAHDPRALKSFSLVSRACHAAESRHRRVLR
>XP_015617032.1 XP_015617032.1__820759 XP_015617032.1 F-box/LRR-repeat protein 3 [Oryza sativa Japonica Group]
LNDLADELLFLILDRAAAHDPRALKSFSLVSRACHAAESRHRRVLR
>XP_015624378.1 XP_015624378.1__430768 XP_015624378.1 uncharacterized protein LOC107279973 [Oryza sativa Japonica Group]
WSSHPSVAAVCSPWCSAVPPSYP
>XP_025879519.1 XP_025879519.1__509209 XP_025879519.1 uncharacterized protein LOC4332943 [Oryza sativa Japonica Group]
QLPDELLLEILLRLPPRAIARCLAVCSAWSSAV
>XP_025879119.1 XP_025879119.1__596418 XP_025879119.1 uncharacterized protein LOC4328639 [Oryza sativa Japonica Group]
QVPDDVVDEILVRLPSRSSLARAAAACSAFRALVSSPRFLRR
>XP_015630432.1 XP_015630432.1__563827 XP_015630432.1 EID1-like F-box protein 2 [Oryza sativa Japonica Group]
ISEDALFLVFRHMNWNPRMIALFSCVSKWFDDIAKRVLWKEFC
>XP_015645582.1 XP_015645582.1__564885 XP_015645582.1 EID1-like F-box protein 3 [Oryza sativa Japonica Group]
LDEHVLSLVFRSINWDPQAVCTAACVSRRMRAVAERVLWRELC
>XP_015629654.1 XP_015629654.1__619042 XP_015629654.1 calcium-dependent protein kinase 11 [Oryza sativa Japonica Group]
KDLVRKMLIRDPKKRLTAHEALCHPW
>XP_015619250.2 XP_015619250.2__619286 XP_015619250.2 calcium-dependent protein kinase 27-like [Oryza sativa Japonica Group]
DLLRKVLVRDPKKRLTAHEVLCHPWLQMSGS
>XP_015647497.1 XP_015647497.1__619348 XP_015647497.1 calcium-dependent protein kinase 17 [Oryza sativa Japonica Group]
DLVRKMLNRDPRKRLTAHEALCHPW
>XP_015617352.1 XP_015617352.1__619371 XP_015617352.1 calcium-dependent protein kinase 24 [Oryza sativa Japonica Group]
DLVRNMLCRDPTKRLTAHEVLCHPW
>XP_015619927.1 XP_015619927.1__619383 XP_015619927.1 calcium-dependent protein kinase 28 [Oryza sativa Japonica Group]
DLVRNMLIRDPTKRFTAHEVLCHPW
>XP_015649664.1 XP_015649664.1__627202 XP_015649664.1 F-box protein At3g07870 [Oryza sativa Japonica Group]
LHTDAFVEILRRVAPSARRRLRLVCRRWRNVINSR
>XP_015634994.1 XP_015634994.1__696973 XP_015634994.1 F-box protein At1g70590 isoform X1 [Oryza sativa Japonica Group]
DFSALPPELVHRALAAAGASDVAAASRACRAWRDALRPLR
>XP_015634505.1 XP_015634505.1__736649 XP_015634505.1 F-box/LRR-repeat protein 14 [Oryza sativa Japonica Group]
ERLSEELIIEILKRITRTSDLNSLSLVSKQLYA
>XP_015634036.1 XP_015634036.1__736650 XP_015634036.1 F-box/LRR-repeat protein 14 [Oryza sativa Japonica Group]
EHLSEELIIEILKRITRTSDLNSVSLVSKQLYA
>XP_015625827.1 XP_015625827.1__968513 XP_015625827.1 F-box/LRR-repeat protein 14 [Oryza sativa Japonica Group]
NLSEPLLAEIIKRIAKTSDRNSLSLVSKQLYTI
>XP_015612187.1 XP_015612187.1__788308 XP_015612187.1 uncharacterized protein LOC4347656 [Oryza sativa Japonica Group]
DLIPDIARRLTSLEDFFSLRASCRAYRALLPASRRL
>XP_015634704.1 XP_015634704.1__1177439 XP_015634704.1 uncharacterized protein LOC107280588 [Oryza sativa Japonica Group]
AFSDLPPELMAKIHDNLAFLDRLAFAAAVSAPSRDALKPEPP
>XP_025880524.1 XP_025880524.1__844715 XP_025880524.1 uncharacterized protein LOC107275850 [Oryza sativa Japonica Group]
SNLPPDIVADIHARLTHLDRLTVAAV
>XP_015610778.1 XP_015610778.1__853545 XP_015610778.1 basic proline-rich protein, partial [Oryza sativa Japonica Group]
ECLFETLRCLPGGCERGASTCISCSWFIM
>XP_015648449.1 XP_015648449.1__1186363 XP_015648449.1 F-box protein SKIP28 isoform X1 [Oryza sativa Japonica Group]
GEPHAALLLSLAYLPLRELLSCAGACRRLRDAVAGDPLLWRR
>XP_015636704.1 XP_015636704.1__1186328 XP_015636704.1 F-box protein SKIP14 [Oryza sativa Japonica Group]
GVPHEGMLFALDYLGLRDILSVERVCKTLHSAVRNEPLLWK
>XP_015638067.1 XP_015638067.1__898424 XP_015638067.1 uncharacterized protein LOC4339473 [Oryza sativa Japonica Group]
IDDLTDDLLLIILRRLDTRSALATAALSRRWS
>XP_015639834.1 XP_015639834.1__951349 XP_015639834.1 transport inhibitor response 1-like protein Os05g0150500 [Oryza sativa Japonica Group]
PPWHSLPDEVWEHAFSFLPAAADRGAAAGACSSWLRAERR
>XP_015618939.1 XP_015618939.1__968509 XP_015618939.1 F-box/LRR-repeat protein 14 [Oryza sativa Japonica Group]
DLPDALIGEIVKRVSSTSDLSSLSLVSKRLYKI
>XP_015619269.1 XP_015619269.1__968519 XP_015619269.1 F-box/LRR-repeat protein 14 [Oryza sativa Japonica Group]
DLPGAALAEIMKRITRTSDLSSLSLVSKRLYTI
>XP_025880531.1 XP_025880531.1__1020486 XP_025880531.1 uncharacterized protein LOC112938675 [Oryza sativa Japonica Group]
LSVLPDELLLVILGRLD
>XP_015620453.1 XP_015620453.1__1076750 XP_015620453.1 F-box protein At3g12350 [Oryza sativa Japonica Group]
LEDLPEDALLAILALLAPTDAAAAACACRRLAAAASSPSL
>XP_015621670.1 XP_015621670.1__1112149 XP_015621670.1 F-box/kelch-repeat protein At5g43190 [Oryza sativa Japonica Group]
WDALPEHLQERILSLLPLTALLPVAAASRALRRLLRSRAFH
>XP_015645738.1 XP_015645738.1__1189985 XP_015645738.1 F-box protein At4g05010 [Oryza sativa Japonica Group]
LESLPQDVLIKVLCKVNHSDLRPLLLVSKQV
>XP_015613406.1 XP_015613406.1__1189987 XP_015613406.1 F-box protein At4g35930 isoform X1 [Oryza sativa Japonica Group]
LESLPLELLIKIICCLHHDQLNIVFHVSKRI
>SMEL4_04g023350.1.01 SMEL4_04g023350.1.01__14262 SMEL4_04g023350.1.01 gene=SMEL4_04g023350.1 Name:"Similar to CPR1 F-box protein CPR1 (Arabidopsis thaliana OX=3702)"
PVLPPELIFQILVRLPVKTLLKMRSVSKSWNSVISTPEFVKAH
>SMEL4_04g023340.1.01 SMEL4_04g023340.1.01__14259 SMEL4_04g023340.1.01 gene=SMEL4_04g023340.1 Name:"Similar to At3g23880 F-box/kelch-repeat protein At3g23880 (Arabidopsis thaliana OX=3702)"
PVLPPELIFQILVRLPVKTLLKMRSVSKSWNSVISTPEFVKAH
>SMEL4_08g000990.1.01 SMEL4_08g000990.1.01__14227 SMEL4_08g000990.1.01 gene=SMEL4_08g000990.1 Name:"Similar to At3g06240 F-box/kelch-repeat protein At3g06240 (Arabidopsis thaliana OX=3702)"
IPSLPPELITEILLRLPVKSLLKFRSVSKSWLSLISSPKFIKNH
>SMEL4_05g014000.1.01 SMEL4_05g014000.1.01__18963 SMEL4_05g014000.1.01 gene=SMEL4_05g014000.1 Name:"Similar to At3g06240 F-box/kelch-repeat protein At3g06240 (Arabidopsis thaliana OX=3702)"
LTIPILPTELITEILSRLPMKSLLQFRSISKSWLSLISSPEFVKAH
>SMEL4_09g001860.1.01 SMEL4_09g001860.1.01__56640 SMEL4_09g001860.1.01 gene=SMEL4_09g001860.1 Name:"Similar to CPR1 F-box protein CPR1 (Arabidopsis thaliana OX=3702)"
KIPVLPADLITEILVRLPVKSLLKFRSVSKSWLGLISSPEFIDTH
>SMEL4_04g004290.1.01 SMEL4_04g004290.1.01__56653 SMEL4_04g004290.1.01 gene=SMEL4_04g004290.1 Name:"Similar to At3g06240 F-box/kelch-repeat protein At3g06240 (Arabidopsis thaliana OX=3702)"
GSPILPQEIIFEIFLRLPVKSLLKFRCVSKTWLSLLSAPLFSKTH
>SMEL4_04g004250.1.01 SMEL4_04g004250.1.01__56654 SMEL4_04g004250.1.01 gene=SMEL4_04g004250.1 Name:"Similar to At3g06240 F-box/kelch-repeat protein At3g06240 (Arabidopsis thaliana OX=3702)"
GSPILPQEIIFEIFLRLPVKSLLKFRCVSKTWLSLLSAPLFSKTH
>SMEL4_04g004280.1.01 SMEL4_04g004280.1.01__56652 SMEL4_04g004280.1.01 gene=SMEL4_04g004280.1 Name:"Similar to At3g06240 F-box/kelch-repeat protein At3g06240 (Arabidopsis thaliana OX=3702)"
GSPILPQEIIFEIFLRLPVKSLLKFRCVSKTWLSLLSAPLFSKTH
>SMEL4_08g000980.1.01 SMEL4_08g000980.1.01__19080 SMEL4_08g000980.1.01 gene=SMEL4_08g000980.1 Name:"Similar to At3g23880 F-box/kelch-repeat protein At3g23880 (Arabidopsis thaliana OX=3702)"
LTIPILPAELITEILLRLPVKSLLKFRSVSKSWLGLISSPKFIKNH
>SMEL4_09g001850.1.01 SMEL4_09g001850.1.01__19263 SMEL4_09g001850.1.01 gene=SMEL4_09g001850.1 Name:"Similar to At3g23880 F-box/kelch-repeat protein At3g23880 (Arabidopsis thaliana OX=3702)"
PIPILPAELITEILSRVPVKSLVKFRSVSKSWLALISSPEFINTH
>SMEL4_03g030220.1.01 SMEL4_03g030220.1.01__18964 SMEL4_03g030220.1.01 gene=SMEL4_03g030220.1 Name:"Similar to At3g06240 F-box/kelch-repeat protein At3g06240 (Arabidopsis thaliana OX=3702)"
LTIPILPTELITEILSRLPVKSLLQFMSVSKSWLSLISSPEFIKAH
>SMEL4_09g001870.1.01 SMEL4_09g001870.1.01__18971 SMEL4_09g001870.1.01 gene=SMEL4_09g001870.1 Name:"Similar to YUC10 Probable indole-3-pyruvate monooxygenase YUCCA10 (Arabidopsis thaliana OX=3702)"
FESDVLPADLINEILLRLPVKSLVKFKCVSKSWFDLISCPKFIKSH
>SMEL4_07g024610.1.01 SMEL4_07g024610.1.01__19097 SMEL4_07g024610.1.01 gene=SMEL4_07g024610.1 Name:"Similar to At3g23880 F-box/kelch-repeat protein At3g23880 (Arabidopsis thaliana OX=3702)"
LPMPNLPRELIPEILLKLPVESLLQFRSVSKSWLSLISSPEFVKAH
>SMEL4_09g002040.1.01 SMEL4_09g002040.1.01__14588 SMEL4_09g002040.1.01 gene=SMEL4_09g002040.1 Name:"Similar to At3g23880 F-box/kelch-repeat protein At3g23880 (Arabidopsis thaliana OX=3702)"
PILPAELVTEILLRLPVKSLLKFRSVLKSWLAVISSSKFIDTH
>SMEL4_09g005100.1.01 SMEL4_09g005100.1.01__18958 SMEL4_09g005100.1.01 gene=SMEL4_09g005100.1 Name:"Similar to At3g23880 F-box/kelch-repeat protein At3g23880 (Arabidopsis thaliana OX=3702)"
FTMPTLPTELIVEILSRLSVKSLLKFKCVSKSWRSLISSPHFVKTH
>SMEL4_08g001000.1.01 SMEL4_08g001000.1.01__18984 SMEL4_08g001000.1.01 gene=SMEL4_08g001000.1 Name:"Similar to CPR1 F-box protein CPR1 (Arabidopsis thaliana OX=3702)"
TIPTLPPELISEILLRLPVNSLLKFRFVSITWLALNSSPKFVKTH
>SMEL4_09g005080.1.01 SMEL4_09g005080.1.01__18960 SMEL4_09g005080.1.01 gene=SMEL4_09g005080.1 Name:"Similar to At3g23880 F-box/kelch-repeat protein At3g23880 (Arabidopsis thaliana OX=3702)"
FTTPTLPSELIIEILLRVPVKSLLKFRCISKSWLALISSTNFIKTH
>SMEL4_09g001790.1.01 SMEL4_09g001790.1.01__19282 SMEL4_09g001790.1.01 gene=SMEL4_09g001790.1 Name:"Similar to At3g06240 F-box/kelch-repeat protein At3g06240 (Arabidopsis thaliana OX=3702)"
LHFSSLPDEIIIEILLRLPVKSLLKLRCVSKSWLFLLSSSHFINTQ
>SMEL4_06g018910.1.01 SMEL4_06g018910.1.01__43695 SMEL4_06g018910.1.01 gene=SMEL4_06g018910.1 Name:"Similar to At5g49610 F-box protein At5g49610 (Arabidopsis thaliana OX=3702)"
MNCDFPKDVVGQILVRLPVRSLLRFRSVCKSWYNFLKSPYFMKL
>SMEL4_03g023860.1.01 SMEL4_03g023860.1.01__18965 SMEL4_03g023860.1.01 gene=SMEL4_03g023860.1 Name:"Similar to CPR1 F-box protein CPR1 (Arabidopsis thaliana OX=3702)"
SMPILPEELIAAILVRVPVKYLLQFKCVSKDWYHLISSPHFIKTH
>SMEL4_09g002720.1.01 SMEL4_09g002720.1.01__19468 SMEL4_09g002720.1.01 gene=SMEL4_09g002720.1 Name:"Similar to At3g23880 F-box/kelch-repeat protein At3g23880 (Arabidopsis thaliana OX=3702)"
IHIPNFPLEIIIEILSRLPVKSLIKFKCVSKSWLSLISSSHFSKSH
>SMEL4_01g013080.1.01 SMEL4_01g013080.1.01__19103 SMEL4_01g013080.1.01 gene=SMEL4_01g013080.1 Name:"Similar to CPR1 F-box protein CPR1 (Arabidopsis thaliana OX=3702)"
EIPTLPQDLIVEILIRLPLKTLLKFKSVSKSWLYLLLDSQFHKTH
>SMEL4_09g004400.1.01 SMEL4_09g004400.1.01__18979 SMEL4_09g004400.1.01 gene=SMEL4_09g004400.1 Name:"Similar to At3g06240 F-box/kelch-repeat protein At3g06240 (Arabidopsis thaliana OX=3702)"
SVPTLLPELISEIFARLPVKSLLQFRCVSKYWFAEISSPQFIKKH
>SMEL4_09g004370.1.01 SMEL4_09g004370.1.01__18981 SMEL4_09g004370.1.01 gene=SMEL4_09g004370.1 Name:"Similar to At3g06240 F-box/kelch-repeat protein At3g06240 (Arabidopsis thaliana OX=3702)"
SVPTLLPELISEIFARLPVKSLLQFRCVSKYWFAEISSPQFIKKH
>SMEL4_09g005040.1.01 SMEL4_09g005040.1.01__324366 SMEL4_09g005040.1.01 gene=SMEL4_09g005040.1 Name:"Similar to At3g06240 F-box/kelch-repeat protein At3g06240 (Arabidopsis thaliana OX=3702)"
PSMEDSVPTLLPELISEIFARLPVKSLLQFRCVSKYWFAEISSPQFIK
>SMEL4_07g019530.1.01 SMEL4_07g019530.1.01__72675 SMEL4_07g019530.1.01 gene=SMEL4_07g019530.1 Name:"Similar to At3g06240 F-box/kelch-repeat protein At3g06240 (Arabidopsis thaliana OX=3702)"
MSDYMPPELVVNILERLPIKSIIRCTAVCKSWYDLISSPNFIST
>SMEL4_01g021220.1.01 SMEL4_01g021220.1.01__246528 SMEL4_01g021220.1.01 gene=SMEL4_01g021220.1 Name:"Similar to CPR1 F-box protein CPR1 (Arabidopsis thaliana OX=3702)"
SILPDEIIAETLLRLPTKSLSKFMCVSKSWHQLISSPHFAKTHLKFN
>SMEL4_10g015980.1.01 SMEL4_10g015980.1.01__18959 SMEL4_10g015980.1.01 gene=SMEL4_10g015980.1 Name:"Similar to At3g17270 Putative F-box protein At3g17270 (Arabidopsis thaliana OX=3702)"
FTIPTLPTELIVRILSRLSMKSQLKFRCVSKSWHALIFNPQFVKTH
>SMEL4_09g001830.1.01 SMEL4_09g001830.1.01__18966 SMEL4_09g001830.1.01 gene=SMEL4_09g001830.1 Name:"Similar to At3g23880 F-box/kelch-repeat protein At3g23880 (Arabidopsis thaliana OX=3702)"
FTAPDLPEELITEILKRVPVKSLLQFRCVSKSWLCLISSSDFVDTH
>SMEL4_02g018590.1.01 SMEL4_02g018590.1.01__388072 SMEL4_02g018590.1.01 gene=SMEL4_02g018590.1 Name:"Similar to At3g23880 F-box/kelch-repeat protein At3g23880 (Arabidopsis thaliana OX=3702)"
YFPREIISNILSRLPVKTLLRFRCVCKQWRNLISKPNFIAAHFR
>SMEL4_01g003690.1.01 SMEL4_01g003690.1.01__14550 SMEL4_01g003690.1.01 gene=SMEL4_01g003690.1 Name:"Similar to CPR1 F-box protein CPR1 (Arabidopsis thaliana OX=3702)"
MSDIPPEIITVILYRLPVKSLLRFRCVSRSFKALIDSPKFIQAH
>SMEL4_04g004080.1.01 SMEL4_04g004080.1.01__388249 SMEL4_04g004080.1.01 gene=SMEL4_04g004080.1 Name:"Similar to At3g06240 F-box/kelch-repeat protein At3g06240 (Arabidopsis thaliana OX=3702)"
SFYFPPELLIQILLKLPAKSLIRFTVVSKSWHSLITSSPFISAH
>SMEL4_06g018930.1.01 SMEL4_06g018930.1.01__14557 SMEL4_06g018930.1.01 gene=SMEL4_06g018930.1 Name:"Similar to At3g08750 F-box protein At3g08750 (Arabidopsis thaliana OX=3702)"
IGNLPKDAVVQILLRLPIRELLRFRSVCKSWYNFLKSPSFIKLH
>SMEL4_09g005090.1.01 SMEL4_09g005090.1.01__324368 SMEL4_09g005090.1.01 gene=SMEL4_09g005090.1 Name:"Similar to At3g06240 F-box/kelch-repeat protein At3g06240 (Arabidopsis thaliana OX=3702)"
PSMEDSVPTLLSELISEIFARLPVKSLLRFRCVSKYWLAEISRPQFIK
>SMEL4_01g014190.1.01 SMEL4_01g014190.1.01__19484 SMEL4_01g014190.1.01 gene=SMEL4_01g014190.1 Name:"Similar to At3g06240 F-box/kelch-repeat protein At3g06240 (Arabidopsis thaliana OX=3702)"
MSMSENLPDEIIADIVSRLPVKSVGQFRSVSKQWCSFLSDPKFIKAH
>SMEL4_08g026100.1.01 SMEL4_08g026100.1.01__16455 SMEL4_08g026100.1.01 gene=SMEL4_08g026100.1 Name:"Similar to At1g12855 Putative F-box protein At1g12855 (Arabidopsis thaliana OX=3702)"
CSLSEDVIVEIVLRLPVKSLLRFRTVSKSWYGYISSRDFIQMH
>SMEL4_03g034130.1.01 SMEL4_03g034130.1.01__19140 SMEL4_03g034130.1.01 gene=SMEL4_03g034130.1 Name:"Similar to At3g23880 F-box/kelch-repeat protein At3g23880 (Arabidopsis thaliana OX=3702)"
TSINVPLEIIFSIFTRLPVKSLLRFQSVSKSWCAILFEQKFKKAH
>SMEL4_04g012180.1.01 SMEL4_04g012180.1.01__9491 SMEL4_04g012180.1.01 gene=SMEL4_04g012180.1 Name:"Similar to At3g23880 F-box/kelch-repeat protein At3g23880 (Arabidopsis thaliana OX=3702)"
IPKELVLDILLRLPVESLLRFKCVCKHWYALIKSPSFVEKHF
>SMEL4_07g015790.1.01 SMEL4_07g015790.1.01__90736 SMEL4_07g015790.1.01 gene=SMEL4_07g015790.1 Name:"Similar to CPR1 F-box protein CPR1 (Arabidopsis thaliana OX=3702)"
LPKDILVDILSKLPLKTLVQCTAVCKSWYSIIINPNFIYLHHNTHI
>SMEL4_01g015210.1.01 SMEL4_01g015210.1.01__14276 SMEL4_01g015210.1.01 gene=SMEL4_01g015210.1 Name:"Similar to At1g31080 F-box protein At1g31080 (Arabidopsis thaliana OX=3702)"
EYLHEELIIDILYRLPLKSIGRCRCLSKRWNNFLSHPQFIKRHF
>SMEL4_05g019780.1.01 SMEL4_05g019780.1.01__279579 SMEL4_05g019780.1.01 gene=SMEL4_05g019780.1 Name:"Similar to At3g06240 F-box/kelch-repeat protein At3g06240 (Arabidopsis thaliana OX=3702)"
PIKRSIPNLPQDVMSNILSRIPIKFLLQFKCVSKSWFSLISSEEFIKL
>SMEL4_04g012390.1.01 SMEL4_04g012390.1.01__16409 SMEL4_04g012390.1.01 gene=SMEL4_04g012390.1 Name:"Similar to At3g10430 Putative F-box protein At3g10430 (Arabidopsis thaliana OX=3702)"
CTLPEDLVVDILLRLPVESLLRFKCVCKHWFALIKSPSFVEKH
>SMEL4_09g024710.1.01 SMEL4_09g024710.1.01__86007 SMEL4_09g024710.1.01 gene=SMEL4_09g024710.1 Name:"Similar to CPR1 F-box protein CPR1 (Arabidopsis thaliana OX=3702)"
NFSDLPEDLVMEILSRLPVKCLLQLKCVNKNWYVLIENPIFIEKH
>SMEL4_01g038680.1.01 SMEL4_01g038680.1.01__14554 SMEL4_01g038680.1.01 gene=SMEL4_01g038680.1 Name:"Similar to At1g50870 Putative F-box protein At1g50870 (Arabidopsis thaliana OX=3702)"
GDLPEAIIEEILSRLPIKSLLRFKCVTKHWNSTILDRHFISLHH
>SMEL4_10g010210.1.01 SMEL4_10g010210.1.01__14324 SMEL4_10g010210.1.01 gene=SMEL4_10g010210.1 Name:"Similar to At5g15670 Putative F-box protein At5g15670 (Arabidopsis thaliana OX=3702)"
PFMPTGVVVEILSRISVKSLLKFKSVSKSWLALISSLEFIKSH
>SMEL4_02g020000.1.01 SMEL4_02g020000.1.01__56598 SMEL4_02g020000.1.01 gene=SMEL4_02g020000.1 Name:"Similar to At3g23880 F-box/kelch-repeat protein At3g23880 (Arabidopsis thaliana OX=3702)"
GISFLAEEILVDILSRLPVKTLLRLKGMCKRWCTLISSPWFISLH
>SMEL4_09g001330.1.01 SMEL4_09g001330.1.01__108932 SMEL4_09g001330.1.01 gene=SMEL4_09g001330.1 Name:"Similar to At2g02030 Putative F-box protein At2g02030 (Arabidopsis thaliana OX=3702)"
DTSLLPHDILFSIFTPLPVKSLFRFRSVSESWKVMISGKKFIKAY
>SMEL4_01g038950.1.01 SMEL4_01g038950.1.01__388281 SMEL4_01g038950.1.01 gene=SMEL4_01g038950.1 Name:"Similar to At3g17710 F-box protein At3g17710 (Arabidopsis thaliana OX=3702)"
SVLLPTDMVFDILSYLPVKSLLRFKSVCSNWNGITQDFRFICLHYK
>SMEL4_07g002960.1.01 SMEL4_07g002960.1.01__266321 SMEL4_07g002960.1.01 gene=SMEL4_07g002960.1 Name:"Similar to At5g07610 F-box protein At5g07610 (Arabidopsis thaliana OX=3702)"
FSNEELLTEIFLRLPVKSLIRCKCVSRKWLCLISSPHFTRL
>SMEL4_00g005720.1.01 SMEL4_00g005720.1.01__19015 SMEL4_00g005720.1.01 gene=SMEL4_00g005720.1 Name:"Similar to CPR1 F-box protein CPR1 (Arabidopsis thaliana OX=3702)"
LSFPTLPLELNTEIFSRLPVNSILQIRSVSKSCLIFTSTPEFIKAH
>SMEL4_01g001840.1.01 SMEL4_01g001840.1.01__388255 SMEL4_01g001840.1.01 gene=SMEL4_01g001840.1 Name:"Similar to At3g06240 F-box/kelch-repeat protein At3g06240 (Arabidopsis thaliana OX=3702)"
SSCKDEIIHKILLQLPVKPLIRFRSVCKKWRFLINDPNFIETH
>SMEL4_03g005850.1.01 SMEL4_03g005850.1.01__388274 SMEL4_03g005850.1.01 gene=SMEL4_03g005850.1 Name:"Similar to At5g07610 F-box protein At5g07610 (Arabidopsis thaliana OX=3702)"
EDLLTEILLHLPPRSLLRFQTVSKQWLSIITSPLFRRLHTR
>SMEL4_05g022110.1.01 SMEL4_05g022110.1.01__279637 SMEL4_05g022110.1.01 gene=SMEL4_05g022110.1 Name:"Similar to At5g49610 F-box protein At5g49610 (Arabidopsis thaliana OX=3702)"
PYGVFPDEVMLQILARLPVRSVLKAKVVCKVWYKLISDKYFRNL
>SMEL4_03g003430.1.01 SMEL4_03g003430.1.01__19012 SMEL4_03g003430.1.01 gene=SMEL4_03g003430.1 Name:"Similar to At1g15680 Putative F-box/kelch-repeat protein At1g15680 (Arabidopsis thaliana OX=3702)"
FETGYIPDWFLEEVLSRLPLKCVFRLKCVSKQWHSFISSPSFVNLY
>SMEL4_09g001840.1.01 SMEL4_09g001840.1.01__324404 SMEL4_09g001840.1.01 gene=SMEL4_09g001840.1 Name:"Similar to CPR1 F-box protein CPR1 (Arabidopsis thaliana OX=3702)"
SWIIPNLPLELITEIFSRLPVKSILRCRLISKNLLDLTSSPEFIK
>SMEL4_07g021100.1.01 SMEL4_07g021100.1.01__19562 SMEL4_07g021100.1.01 gene=SMEL4_07g021100.1 Name:"Similar to At3g07870 F-box protein At3g07870 (Arabidopsis thaliana OX=3702)"
EFNKLSDDLLTYIFLKCPVKTLLISRCISKSWNEFIVSPMFVGSH
>SMEL4_04g021280.1.01 SMEL4_04g021280.1.01__19130 SMEL4_04g021280.1.01 gene=SMEL4_04g021280.1 Name:"Similar to At3g47150 Putative F-box protein At3g47150 (Arabidopsis thaliana OX=3702)"
VANFSEDIEKEILLRFPVKSLLRFKCVYKKWYALIKTPKFAQQH
>SMEL4_03g005840.1.01 SMEL4_03g005840.1.01__388252 SMEL4_03g005840.1.01 gene=SMEL4_03g005840.1 Name:"Similar to At5g07610 F-box protein At5g07610 (Arabidopsis thaliana OX=3702)"
SEDLLTEIFLRLPTKSLLRFQCVSKHWFSLISSTHFRRLHTR
>SMEL4_03g022460.1.01 SMEL4_03g022460.1.01__90787 SMEL4_03g022460.1.01 gene=SMEL4_03g022460.1 Name:"Similar to At3g06240 F-box/kelch-repeat protein At3g06240 (Arabidopsis thaliana OX=3702)"
LPVKSLLKFRSVSKSWLSLISSPKCIKKHL
>SMEL4_02g002010.1.01 SMEL4_02g002010.1.01__56616 SMEL4_02g002010.1.01 gene=SMEL4_02g002010.1 Name:"Similar to At1g47340 F-box protein At1g47340 (Arabidopsis thaliana OX=3702)"
IGTLNIPKEIVFEILKRVGAKSLMRFRCVSKYFCSLISESSFIEAH
>SMEL4_04g023640.1.01 SMEL4_04g023640.1.01__124561 SMEL4_04g023640.1.01 gene=SMEL4_04g023640.1 Name:"Similar to At5g49610 F-box protein At5g49610 (Arabidopsis thaliana OX=3702)"
TSKSIPEDMIIEILHRLPSKSLARFESVCKHWQKCIADPSLVYSCR
>SMEL4_02g004760.1.01 SMEL4_02g004760.1.01__16460 SMEL4_02g004760.1.01 gene=SMEL4_02g004760.1 Name:"Similar to At5g15710 F-box/kelch-repeat protein At5g15710 (Arabidopsis thaliana OX=3702)"
WAMLPEDLLNEILARVPPFMIFRLRSVCKRWNSILQDHSFLKFH
>SMEL4_07g006630.1.01 SMEL4_07g006630.1.01__88507 SMEL4_07g006630.1.01 gene=SMEL4_07g006630.1 Name:"Similar to At5g07610 F-box protein At5g07610 (Arabidopsis thaliana OX=3702)"
PAFPASITDNADLLSEILLRLPPKSLLRFQAVCKDWLSIISSRSF
>SMEL4_07g015930.1.01 SMEL4_07g015930.1.01__14568 SMEL4_07g015930.1.01 gene=SMEL4_07g015930.1 Name:"Similar to At3g07870 F-box protein At3g07870 (Arabidopsis thaliana OX=3702)"
MDKLSSEIVIHILSRLPIKSLVRCRCVCKSWLHLTQELHLIDTH
>SMEL4_01g030720.1.01 SMEL4_01g030720.1.01__71196 SMEL4_01g030720.1.01 gene=SMEL4_01g030720.1 Name:"Similar to At1g22040 F-box/kelch-repeat protein At1g22040 (Arabidopsis thaliana OX=3702)"
LIPSLPDEISIQILARLPRIHHLNAKLVSQSWKAAIMSPELYRC
>SMEL4_10g018990.1.01 SMEL4_10g018990.1.01__388275 SMEL4_10g018990.1.01 gene=SMEL4_10g018990.1 Name:"Protein of unknown function"
SEYIPIEIMVQIFSRLPPESLVQSKCLSKSQNSIISSLDFIRQHTQ
>SMEL4_01g013210.1.01 SMEL4_01g013210.1.01__147960 SMEL4_01g013210.1.01 gene=SMEL4_01g013210.1 Name:"Similar to At3g23880 F-box/kelch-repeat protein At3g23880 (Arabidopsis thaliana OX=3702)"
LPPEIISAILVRLPVESLLRMSPFHEYSRRFYTCSLCAIMYQE
>SMEL4_10g009010.1.01 SMEL4_10g009010.1.01__104946 SMEL4_10g009010.1.01 gene=SMEL4_10g009010.1 Name:"Similar to At1g19160 Putative F-box protein At1g19160 (Arabidopsis thaliana OX=3702)"
YNIPNEMVIEILVRVPCQDLLQNLKLVSKKWYSIIYNGSFAYSH
>SMEL4_09g008700.1.01 SMEL4_09g008700.1.01__14306 SMEL4_09g008700.1.01 gene=SMEL4_09g008700.1 Name:"Similar to At3g06240 F-box/kelch-repeat protein At3g06240 (Arabidopsis thaliana OX=3702)"
LPDDLLFKVFLLLPAETLCGLRCVCKSLLNMINSPAFVEAHF
>SMEL4_05g024710.1.01 SMEL4_05g024710.1.01__15040 SMEL4_05g024710.1.01 gene=SMEL4_05g024710.1 Name:"Similar to At3g57590 F-box protein At3g57590 (Arabidopsis thaliana OX=3702)"
YFPEELIWEIFFRLPVKLLMSVTYLSKFCNSLPSDPSFKDIH
>SMEL4_04g017710.1.01 SMEL4_04g017710.1.01__225739 SMEL4_04g017710.1.01 gene=SMEL4_04g017710.1 Name:"Similar to At1g50870 Putative F-box protein At1g50870 (Arabidopsis thaliana OX=3702)"
CWPDDIVMEILTYLPANSLMRLKCVCKAWNTLTRDPFFALFHY
>SMEL4_06g020380.1.01 SMEL4_06g020380.1.01__124377 SMEL4_06g020380.1.01 gene=SMEL4_06g020380.1 Name:"Similar to At1g15670 F-box/kelch-repeat protein At1g15670 (Arabidopsis thaliana OX=3702)"
IPGLNNDIALECLIRLPVEHFSKAASVCKNWKAEITLPEFRRRR
>SMEL4_10g008940.1.01 SMEL4_10g008940.1.01__388498 SMEL4_10g008940.1.01 gene=SMEL4_10g008940.1 Name:"Similar to At3g16210 Putative F-box protein At3g16210 (Arabidopsis thaliana OX=3702)"
TYNIPNEMVIEILVRVPCQDLLQNLKLVSKKWYSIIYNGSFAYSHL
>SMEL4_12g016920.1.01 SMEL4_12g016920.1.01__19167 SMEL4_12g016920.1.01 gene=SMEL4_12g016920.1 Name:"Similar to At5g03970 F-box protein At5g03970 (Arabidopsis thaliana OX=3702)"
FSEEIIINILNRLPLKSLARFRCISKSWRKYIAEIYRCRLQ
>SMEL4_08g011480.1.01 SMEL4_08g011480.1.01__19197 SMEL4_08g011480.1.01 gene=SMEL4_08g011480.1 Name:"Similar to FBX13 F-box only protein 13 (Arabidopsis thaliana OX=3702)"
FPLDDLNQDLLERVLSWLPTSTFLRLSSVSKRWKSAATSPAFHHA
>SMEL4_04g022760.1.01 SMEL4_04g022760.1.01__43687 SMEL4_04g022760.1.01 gene=SMEL4_04g022760.1 Name:"Similar to At5g42350 F-box/kelch-repeat protein At5g42350 (Arabidopsis thaliana OX=3702)"
MNVFLPDDILEMCLLRLPFISLVNARMVCKKWRNLTMTPRFWRM
>SMEL4_04g002290.1.01 SMEL4_04g002290.1.01__19035 SMEL4_04g002290.1.01 gene=SMEL4_04g002290.1 Name:"Similar to At1g15680 Putative F-box/kelch-repeat protein At1g15680 (Arabidopsis thaliana OX=3702)"
FSNEYLPDWFLVEVLSRLPLKCVFRYKSVSKRWCFLISSTSFASLY
>SMEL4_05g023640.1.01 SMEL4_05g023640.1.01__16484 SMEL4_05g023640.1.01 gene=SMEL4_05g023640.1 Name:"Similar to CPR1 F-box protein CPR1 (Arabidopsis thaliana OX=3702)"
FQEDTIMEILSWLPVQSLLQFKCVSKVWMTLISEPYFITKH
>SMEL4_01g026900.1.01 SMEL4_01g026900.1.01__75807 SMEL4_01g026900.1.01 gene=SMEL4_01g026900.1 Name:"Similar to At5g07610 F-box protein At5g07610 (Arabidopsis thaliana OX=3702)"
PEWNEDSEIPADYFIGEDMKIKDVAKKHVLPFLPAKSLMKFRAVSKEWNHWIVSPLL
>SMEL4_01g024410.1.01 SMEL4_01g024410.1.01__14332 SMEL4_01g024410.1.01 gene=SMEL4_01g024410.1 Name:"Similar to At1g46840 Putative F-box protein At1g46840 (Arabidopsis thaliana OX=3702)"
FNKLPDDVIASLFLRCSLKSLSMLRCTSKLWNNFIITPSFLHSH
>SMEL4_09g005060.1.01 SMEL4_09g005060.1.01__59863 SMEL4_09g005060.1.01 gene=SMEL4_09g005060.1 Name:"Similar to At3g06240 F-box/kelch-repeat protein At3g06240 (Arabidopsis thaliana OX=3702)"
SSARTHQLPVKSLLQFRCVSKYWLAEIFSPQFIKKH
>SMEL4_03g024340.1.01 SMEL4_03g024340.1.01__16179 SMEL4_03g024340.1.01 gene=SMEL4_03g024340.1 Name:"Similar to FBX6 F-box only protein 6 (Arabidopsis thaliana OX=3702)"
WKEFPEDLFEAVVARVPIATFFRFRLVCRKWNSMLTSQSFSEQ
>SMEL4_01g038960.1.01 SMEL4_01g038960.1.01__173497 SMEL4_01g038960.1.01 gene=SMEL4_01g038960.1 Name:"Protein of unknown function"
DIVFDILSYLPVKSLLRFKCVCNNWDGITQDFRFICLHYK
>SMEL4_04g021290.1.01 SMEL4_04g021290.1.01__19120 SMEL4_04g021290.1.01 gene=SMEL4_04g021290.1 Name:"Similar to At3g17270 Putative F-box protein At3g17270 (Arabidopsis thaliana OX=3702)"
VANFPEDIEKDILLRCPVKSLLRFKCVCKKWYALIKNLKSVQQH
>SMEL4_07g023460.1.01 SMEL4_07g023460.1.01__388037 SMEL4_07g023460.1.01 gene=SMEL4_07g023460.1 Name:"Similar to At5g41720 F-box protein At5g41720 (Arabidopsis thaliana OX=3702)"
SSSLPSDMIFEILTRTSLKTLDACKALNKECHDMISESSFMPQFCR
>SMEL4_05g002900.1.01 SMEL4_05g002900.1.01__14808 SMEL4_05g002900.1.01 gene=SMEL4_05g002900.1 Name:"Similar to At3g06240 F-box/kelch-repeat protein At3g06240 (Arabidopsis thaliana OX=3702)"
MPYLPNEVIFEILLRLPIKSIIKFKSVSKSWLSLLSSPRFVNTH
>SMEL4_07g015800.1.01 SMEL4_07g015800.1.01__14630 SMEL4_07g015800.1.01 gene=SMEL4_07g015800.1 Name:"Similar to At3g07870 F-box protein At3g07870 (Arabidopsis thaliana OX=3702)"
IARLPEEIALDIVSRLPISSLIQFRFVCQTWNMLTCDSRLIDMH
>SMEL4_05g002060.1.01 SMEL4_05g002060.1.01__36324 SMEL4_05g002060.1.01 gene=SMEL4_05g002060.1 Name:"Similar to At5g07610 F-box protein At5g07610 (Arabidopsis thaliana OX=3702)"
EIIGSAESIVSIIFLYLPMMSLLRFKSVCKDWYRLISDPSFIHA
>SMEL4_00g001740.1.01 SMEL4_00g001740.1.01__14323 SMEL4_00g001740.1.01 gene=SMEL4_00g001740.1 Name:"Similar to At3g07870 F-box protein At3g07870 (Arabidopsis thaliana OX=3702)"
FNKLSDDVITSLFLRCTLKSLSRLRCTSKMWNNFIISPSFLHSH
>SMEL4_03g011340.1.01 SMEL4_03g011340.1.01__266943 SMEL4_03g011340.1.01 gene=SMEL4_03g011340.1 Name:"Similar to At3g57590 F-box protein At3g57590 (Arabidopsis thaliana OX=3702)"
MEELGCGDVTVEILSWLPAKSVMRFKCVCKVWNTWIRHPSFSKL
>SMEL4_04g010420.1.01 SMEL4_04g010420.1.01__307508 SMEL4_04g010420.1.01 gene=SMEL4_04g010420.1 Name:"Similar to At1g69990 Probable LRR receptor-like serine/threonine-protein kinase At1g69990 (Arabidopsis thaliana OX=3702)"
SLMDLPSPILLDIFSRLPPTTLLYVKSLCKTFQKLTSESEFSNLLY
>SMEL4_02g024830.1.01 SMEL4_02g024830.1.01__141993 SMEL4_02g024830.1.01 gene=SMEL4_02g024830.1 Name:"Similar to At5g07610 F-box protein At5g07610 (Arabidopsis thaliana OX=3702)"
DKFPAHIIREGDKKIKDVVKQHVLPFLPAKSLMKFKAVSKDWDKWIASPLLTHQ
>SMEL4_10g018530.1.01 SMEL4_10g018530.1.01__19396 SMEL4_10g018530.1.01 gene=SMEL4_10g018530.1 Name:"Protein of unknown function"
MASSELLDDAAFEILTRTSLETLDACRVVNKTWNMMTYEPSFMASY
>SMEL4_01g007660.1.01 SMEL4_01g007660.1.01__104737 SMEL4_01g007660.1.01 gene=SMEL4_01g007660.1 Name:"Similar to At3g07870 F-box protein At3g07870 (Arabidopsis thaliana OX=3702)"
GIMKIYPEDVIMYILSRLEVKSFLRLKCVSKTWYALIKSSTFINVH
>SMEL4_10g023560.1.01 SMEL4_10g023560.1.01__388040 SMEL4_10g023560.1.01 gene=SMEL4_10g023560.1 Name:"Similar to At1g47790 Putative F-box protein At1g47790 (Arabidopsis thaliana OX=3702)"
SSSIPHDIILEIFIRVPVKSLMRFKCLSRSFCSFISEPLFIEAHQRSHMPQF
>SMEL4_00g000100.1.01 SMEL4_00g000100.1.01__85922 SMEL4_00g000100.1.01 gene=SMEL4_00g000100.1 Name:"Similar to At1g47790 Putative F-box protein At1g47790 (Arabidopsis thaliana OX=3702)"
NFSIFPEDITIQIFSRLPIKSLMRFKCLSKYFDSLVSESYFVDIH
>SMEL4_11g017220.1.01 SMEL4_11g017220.1.01__388118 SMEL4_11g017220.1.01 gene=SMEL4_11g017220.1 Name:"Similar to At1g19160 Putative F-box protein At1g19160 (Arabidopsis thaliana OX=3702)"
TSSIPQEIIVEIFSWLPIESLMRFKCVSKFCNFLVSELDFVDIQQCR
>SMEL4_09g000410.1.01 SMEL4_09g000410.1.01__14375 SMEL4_09g000410.1.01 gene=SMEL4_09g000410.1 Name:"Protein of unknown function"
FNKLSDDVITSFFLRCTLKSLSRLRCTSKLWNNFIISPSFLHSH
>SMEL4_00g002780.1.01 SMEL4_00g002780.1.01__14376 SMEL4_00g002780.1.01 gene=SMEL4_00g002780.1 Name:"Protein of unknown function"
FNKLSDDVITSFFLRCTLKSLSRLRCTSKLWNNFIISPSFLHSH
>SMEL4_09g000370.1.01 SMEL4_09g000370.1.01__14389 SMEL4_09g000370.1.01 gene=SMEL4_09g000370.1 Name:"Similar to At3g07870 F-box protein At3g07870 (Arabidopsis thaliana OX=3702)"
FNKLSDDVITSFFLRCTLESLSRLRCTSKLWNNFIISPSFLHSH
>SMEL4_01g024800.1.01 SMEL4_01g024800.1.01__388150 SMEL4_01g024800.1.01 gene=SMEL4_01g024800.1 Name:"Similar to At3g61590 F-box/kelch-repeat protein At3g61590 (Arabidopsis thaliana OX=3702)"
LPDDLLERILAYLPIASIFRASCVCKRWYEIVNSTRFLWNFSQ
>SMEL4_01g029710.1.01 SMEL4_01g029710.1.01__124588 SMEL4_01g029710.1.01 gene=SMEL4_01g029710.1 Name:"Similar to SCL33 Scarecrow-like protein 33 (Arabidopsis thaliana OX=3702)"
VVEVSNDIIINVLHRLPSKSLARFKCVSKCWLKYIADSSLSYSCR
>SMEL4_04g012410.1.01 SMEL4_04g012410.1.01__56760 SMEL4_04g012410.1.01 gene=SMEL4_04g012410.1 Name:"Similar to CPR1 F-box protein CPR1 (Arabidopsis thaliana OX=3702)"
VGTRHLPEDLLVDVLLRLPVESLVRFKCVCKHWYALITSPSFVEMH
>SMEL4_03g012700.1.01 SMEL4_03g012700.1.01__388318 SMEL4_03g012700.1.01 gene=SMEL4_03g012700.1 Name:"Similar to PCMP-E86 Pentatricopeptide repeat-containing protein At3g53360, mitochondrial (Arabidopsis thaliana OX=3702)"
SSDMLYEVLPRLSTKDLLKLKCVSKGCQCLISDRSFIQGQLK
>SMEL4_12g014280.1.01 SMEL4_12g014280.1.01__13897 SMEL4_12g014280.1.01 gene=SMEL4_12g014280.1 Name:"Similar to At3g07870 F-box protein At3g07870 (Arabidopsis thaliana OX=3702)"
DLPSPILLDIFSRLPPTTLLYVKSLCKTFQELTTESEFSNLLY
>SMEL4_10g010460.1.01 SMEL4_10g010460.1.01__19361 SMEL4_10g010460.1.01 gene=SMEL4_10g010460.1 Name:"Similar to At3g07870 F-box protein At3g07870 (Arabidopsis thaliana OX=3702)"
MDLSREIMVEILSRLLIKSIFRCKTICKRWYNLLTSDPLFVNIY
>SMEL4_12g005920.1.01 SMEL4_12g005920.1.01__266938 SMEL4_12g005920.1.01 gene=SMEL4_12g005920.1 Name:"Similar to SKIP32 F-box protein 7 (Arabidopsis thaliana OX=3702)"
IHRVLPDELLFEIFSKATPYTLGRAACVCRKWRYTIRNPVFWRN
>SMEL4_09g016400.1.01 SMEL4_09g016400.1.01__173444 SMEL4_09g016400.1.01 gene=SMEL4_09g016400.1 Name:"Similar to At5g07610 F-box protein At5g07610 (Arabidopsis thaliana OX=3702)"
DLLYEILLRLAARSLFRFDLVCKLWLNIIARTQFKLSHSR
>SMEL4_01g008670.1.01 SMEL4_01g008670.1.01__71180 SMEL4_01g008670.1.01 gene=SMEL4_01g008670.1 Name:"Similar to At1g55270 F-box/kelch-repeat protein At1g55270 (Arabidopsis thaliana OX=3702)"
LVPNLPDDLAIACLVRVPRAELSKLRLVCKRWYRLLAGNFFYSQ
>SMEL4_04g018850.1.01 SMEL4_04g018850.1.01__16361 SMEL4_04g018850.1.01 gene=SMEL4_04g018850.1 Name:"Similar to At5g43190 F-box/kelch-repeat protein At5g43190 (Arabidopsis thaliana OX=3702)"
WSRLPEDVLEYLLSFLPLKTFLKLRSTCKHFKTLLFSPPFISKH
>SMEL4_12g018150.1.01 SMEL4_12g018150.1.01__19575 SMEL4_12g018150.1.01 gene=SMEL4_12g018150.1 Name:"Similar to At3g07870 F-box protein At3g07870 (Arabidopsis thaliana OX=3702)"
FNSLPQEIVLDIASRLPITSLVQFKFSCKSFYNLLHDKDLVNQQ
>SMEL4_10g010530.1.01 SMEL4_10g010530.1.01__19175 SMEL4_10g010530.1.01 gene=SMEL4_10g010530.1 Name:"Similar to At3g07870 F-box protein At3g07870 (Arabidopsis thaliana OX=3702)"
TIIDLPTVVMIEILSRSTIKSIFRCKMVCKLWYHLLTSDLLFAKMY
>SMEL4_12g016910.1.01 SMEL4_12g016910.1.01__79649 SMEL4_12g016910.1.01 gene=SMEL4_12g016910.1 Name:"Similar to At5g03970 F-box protein At5g03970 (Arabidopsis thaliana OX=3702)"
ISEEIIIDILNRLPLKSLARFKYISNGWQKYIAQIYRCRVHWPEPYLIGFFC
>SMEL4_02g030000.1.01 SMEL4_02g030000.1.01__226179 SMEL4_02g030000.1.01 gene=SMEL4_02g030000.1 Name:"Similar to At1g30090 F-box/kelch-repeat protein At1g30090 (Arabidopsis thaliana OX=3702)"
IPGLPDDVALNCLLRIPVDNHMNSRVVCKRWYSLFATKDRFFSRRK
>SMEL4_03g003490.1.01 SMEL4_03g003490.1.01__256446 SMEL4_03g003490.1.01 gene=SMEL4_03g003490.1 Name:"Similar to At1g80440 F-box/kelch-repeat protein At1g80440 (Arabidopsis thaliana OX=3702)"
FPGLPNDIALECLIRLPLYQLSIAASVCTNWKRQIKHPLFRQRR
>SMEL4_03g008070.1.01 SMEL4_03g008070.1.01__91306 SMEL4_03g008070.1.01 gene=SMEL4_03g008070.1 Name:"Similar to At5g49610 F-box protein At5g49610 (Arabidopsis thaliana OX=3702)"
LPFDLLANIFSYLPPDSLARAKSACKSWHTCANNSGSWATPPRRQHL
>SMEL4_10g013200.1.01 SMEL4_10g013200.1.01__134475 SMEL4_10g013200.1.01 gene=SMEL4_10g013200.1 Name:"Similar to At3g23880 F-box/kelch-repeat protein At3g23880 (Arabidopsis thaliana OX=3702)"
MAILLKVPPKSLSKFMCVSRPWHQLISSRKLVKTR
>SMEL4_06g003040.1.01 SMEL4_06g003040.1.01__388564 SMEL4_06g003040.1.01 gene=SMEL4_06g003040.1 Name:"Similar to At1g20790 Putative F-box/kelch-repeat protein At1g20790 (Arabidopsis thaliana OX=3702)"
SMKFDDDIIGEIISRLPMKFAIQCKVLSKKLKGRISDPNFSQLLFQ
>SMEL4_07g005980.1.01 SMEL4_07g005980.1.01__86070 SMEL4_07g005980.1.01 gene=SMEL4_07g005980.1 Name:"Protein of unknown function"
NIMALPCEILVDILSRLSLKHVHQLQTVSKLCLKTISSTNFRRLY
>SMEL4_01g000350.1.01 SMEL4_01g000350.1.01__44009 SMEL4_01g000350.1.01 gene=SMEL4_01g000350.1 Name:"Similar to At1g55270 F-box/kelch-repeat protein At1g55270 (Arabidopsis thaliana OX=3702)"
LLPGLPDDLAIACLIRVPRVEHNKLRLVCKRWYRLLAGNFFYSL
>SMEL4_05g021700.1.01 SMEL4_05g021700.1.01__19572 SMEL4_05g021700.1.01 gene=SMEL4_05g021700.1 Name:"Similar to At3g06240 F-box/kelch-repeat protein At3g06240 (Arabidopsis thaliana OX=3702)"
MSISRVNLPQELLINIFCRLPAKSIGQLRCVSHPLKSLLTDKQLLKAH
>SMEL4_09g009310.1.01 SMEL4_09g009310.1.01__56835 SMEL4_09g009310.1.01 gene=SMEL4_09g009310.1 Name:"Similar to OR23 F-box/kelch-repeat protein OR23 (Arabidopsis thaliana OX=3702)"
IPGLPNDLAEIILVFVPYSHHSRLKSVCKSWKAFYSSKTIISLRQKH
>SMEL4_12g014010.1.01 SMEL4_12g014010.1.01__124353 SMEL4_12g014010.1.01 gene=SMEL4_12g014010.1 Name:"Similar to At5g26960 F-box/kelch-repeat protein At5g26960 (Arabidopsis thaliana OX=3702)"
TIAELPDDLLLECLSRVTHSSLPSLPLVCCRWSKLLDSPTFHLLR
>SMEL4_06g028550.1.01 SMEL4_06g028550.1.01__16327 SMEL4_06g028550.1.01 gene=SMEL4_06g028550.1 Name:"Protein of unknown function"
VSIPKEVFIEILRRVPGHDLAEKLKMVCMQWCSIIYTGSFAYSH
>SMEL4_01g023780.1.01 SMEL4_01g023780.1.01__14988 SMEL4_01g023780.1.01 gene=SMEL4_01g023780.1 Name:"Similar to SKIP4 F-box/kelch-repeat protein SKIP4 (Arabidopsis thaliana OX=3702)"
IPGLPDDITLFCLARVPRKYHVLLKCVSRKWRDLVCAEEWYSYRKKHH
>SMEL4_02g008670.1.01 SMEL4_02g008670.1.01__16080 SMEL4_02g008670.1.01 gene=SMEL4_02g008670.1 Name:"Similar to At5g41720 F-box protein At5g41720 (Arabidopsis thaliana OX=3702)"
DIIFKILTRTSLKTIDTCKVVDKEWHDMTFESSFMPQFC
>SMEL4_11g021110.1.01 SMEL4_11g021110.1.01__71409 SMEL4_11g021110.1.01 gene=SMEL4_11g021110.1 Name:"Similar to SKIP6 F-box/kelch-repeat protein SKIP6 (Arabidopsis thaliana OX=3702)"
LIPNLPDDIALQCLARVPRSHHPILSLVSKSWRYTVSSSALYTT
>SMEL4_03g011400.1.01 SMEL4_03g011400.1.01__388323 SMEL4_03g011400.1.01 gene=SMEL4_03g011400.1 Name:"Similar to PCMP-E28 Pentatricopeptide repeat-containing protein At2g22410, mitochondrial (Arabidopsis thaliana OX=3702)"
NHMLWEIISRLPLRFAVQCKLVSPEMNSMISNPDFVKVLVR
>SMEL4_03g003890.1.01 SMEL4_03g003890.1.01__19578 SMEL4_03g003890.1.01 gene=SMEL4_03g003890.1 Name:"Similar to At3g26010 F-box protein At3g26010 (Arabidopsis thaliana OX=3702)"
FNNLTDELLIEVFIRLPSSKEAIRCQAVCNRWFTLISSDYFRNA
>SMEL4_01g026890.1.01 SMEL4_01g026890.1.01__19602 SMEL4_01g026890.1.01 gene=SMEL4_01g026890.1 Name:"Similar to At5g49610 F-box protein At5g49610 (Arabidopsis thaliana OX=3702)"
MDLRDIIREHTLPFLPAKSLFKFNAVCRDWKLQISSPFFAHNQ
>SMEL4_04g013450.1.01 SMEL4_04g013450.1.01__279571 SMEL4_04g013450.1.01 gene=SMEL4_04g013450.1 Name:"Similar to SKIP15 SKP1-interacting partner 15 (Arabidopsis thaliana OX=3702)"
PLNRLPQDTLHQIFSHLTLREIIVSKCVCKCLNATLSSPAFLHLI
>SMEL4_03g011410.1.01 SMEL4_03g011410.1.01__58418 SMEL4_03g011410.1.01 gene=SMEL4_03g011410.1 Name:"Protein of unknown function"
DNVIGEIISRLPLKLAVQCKLLSKNLKRMISDPQSSRTLFQRH
>SMEL4_04g021490.1.01 SMEL4_04g021490.1.01__59706 SMEL4_04g021490.1.01 gene=SMEL4_04g021490.1 Name:"Protein of unknown function"
LGNLSNYVVESIFSKIPLKSLVQLKTVSKKWRNSITNIRHCYPL
>SMEL4_02g005300.1.01 SMEL4_02g005300.1.01__351348 SMEL4_02g005300.1.01 gene=SMEL4_02g005300.1 Name:"Similar to At3g21120 Putative F-box protein At3g21120 (Arabidopsis thaliana OX=3702)"
MGSHEEIITDILSRLPVKSLLRFKVYCC
>SMEL4_10g012970.1.01 SMEL4_10g012970.1.01__173630 SMEL4_10g012970.1.01 gene=SMEL4_10g012970.1 Name:"Similar to At3g23880 F-box/kelch-repeat protein At3g23880 (Arabidopsis thaliana OX=3702)"
ILLKVSPKSLSKFMCVSRPWHQLISSHKLVKIRVK
>SMEL4_03g011420.1.01 SMEL4_03g011420.1.01__332621 SMEL4_03g011420.1.01 gene=SMEL4_03g011420.1 Name:"Similar to At1g20790 Putative F-box/kelch-repeat protein At1g20790 (Arabidopsis thaliana OX=3702)"
PFTDDIYREIISRLPLNNVVQCKLVSSHMKNMISHSNFAKIL
>SMEL4_02g011630.1.01 SMEL4_02g011630.1.01__388308 SMEL4_02g011630.1.01 gene=SMEL4_02g011630.1 Name:"Similar to UFO Protein UNUSUAL FLORAL ORGANS (Arabidopsis thaliana OX=3702)"
SRLPHRLIDRIIAFLPPPAFFRTRAVCKRFYGLIYSTQFLELYLQ
>SMEL4_09g016280.1.01 SMEL4_09g016280.1.01__14337 SMEL4_09g016280.1.01 gene=SMEL4_09g016280.1 Name:"Protein of unknown function"
IINLPTVVMIKIHSRLTIKSIFYYKMVSKLWYHLLTSDPFFVKMY
>SMEL4_02g002430.1.01 SMEL4_02g002430.1.01__351369 SMEL4_02g002430.1.01 gene=SMEL4_02g002430.1 Name:"Similar to CPR1 F-box protein CPR1 (Arabidopsis thaliana OX=3702)"
MGSHEEIITDILSRLPVKSVLRFK
>SMEL4_00g003770.1.01 SMEL4_00g003770.1.01__16227 SMEL4_00g003770.1.01 gene=SMEL4_00g003770.1 Name:"Similar to SNE F-box protein SNE (Arabidopsis thaliana OX=3702)"
DVLIEILQRLDGGSLGVAACVCKLWCSITGNDSFWEHLC
>SMEL4_00g000940.1.01 SMEL4_00g000940.1.01__16228 SMEL4_00g000940.1.01 gene=SMEL4_00g000940.1 Name:"Similar to SNE F-box protein SNE (Arabidopsis thaliana OX=3702)"
DVLIEILQRLDGGSLGVAACVCKLWCSITGNDSFWEHLC
>SMEL4_04g005290.1.01 SMEL4_04g005290.1.01__388337 SMEL4_04g005290.1.01 gene=SMEL4_04g005290.1 Name:"Similar to At3g23880 F-box/kelch-repeat protein At3g23880 (Arabidopsis thaliana OX=3702)"
SSYFPPELLREILLRLPVKSLIRFTIVSKSWHSLIISFPFISSHL
>SMEL4_04g005280.1.01 SMEL4_04g005280.1.01__388338 SMEL4_04g005280.1.01 gene=SMEL4_04g005280.1 Name:"Similar to At3g23880 F-box/kelch-repeat protein At3g23880 (Arabidopsis thaliana OX=3702)"
SSYFPPELLREILLRLPVKSLIRFTIVSKSWHSLIISFPFISSHL
>SMEL4_03g003480.1.01 SMEL4_03g003480.1.01__71208 SMEL4_03g003480.1.01 gene=SMEL4_03g003480.1 Name:"Similar to At1g80440 F-box/kelch-repeat protein At1g80440 (Arabidopsis thaliana OX=3702)"
LIPSLPYDIGLECLIRVPYNNFSSVTSVNRNWKLQIELPEFWRR
>SMEL4_00g010950.1.01 SMEL4_00g010950.1.01__203695 SMEL4_00g010950.1.01 gene=SMEL4_00g010950.1 Name:"Similar to EBF1 EIN3-binding F-box protein 1 (Arabidopsis thaliana OX=3702)"
SIDVLPDECLFEVLRRLSDGKERSACACVSKRWLMLLSSIRG
>SMEL4_08g024330.1.01 SMEL4_08g024330.1.01__44029 SMEL4_08g024330.1.01 gene=SMEL4_08g024330.1 Name:"Similar to SKIP25 F-box/kelch-repeat protein SKIP25 (Arabidopsis thaliana OX=3702)"
LIPGLPDDIARVCLNLVHPFTLFSVCHSWRKLIYSPSF
>SMEL4_07g017510.1.01 SMEL4_07g017510.1.01__197199 SMEL4_07g017510.1.01 gene=SMEL4_07g017510.1 Name:"Similar to At4g03220 Putative F-box/FBD/LRR-repeat protein At4g03220 (Arabidopsis thaliana OX=3702)"
ISDLPDAVLHHILFFLPIKSIARLSVLSKRWRHLWHAFPDLDF
>SMEL4_06g000760.1.01 SMEL4_06g000760.1.01__90948 SMEL4_06g000760.1.01 gene=SMEL4_06g000760.1 Name:"Similar to EBF2 EIN3-binding F-box protein 2 (Arabidopsis thaliana OX=3702)"
LLDECLSEIFKRLPSGKEISVCACVSKRWLTVLSNIAFKSNLRAEGKLHL
>SMEL4_08g009030.1.01 SMEL4_08g009030.1.01__146136 SMEL4_08g009030.1.01 gene=SMEL4_08g009030.1 Name:"Similar to SKIP25 F-box/kelch-repeat protein SKIP25 (Arabidopsis thaliana OX=3702)"
IPGLPDDIAQICLSHVQPSTLYSVCQSWRRLVYSPSFTLFL
>SMEL4_10g002730.1.01 SMEL4_10g002730.1.01__124363 SMEL4_10g002730.1.01 gene=SMEL4_10g002730.1 Name:"Similar to At1g15670 F-box/kelch-repeat protein At1g15670 (Arabidopsis thaliana OX=3702)"
LPGLPEEIALECLTRLHYSTQRVASRVCRRWCRILQSKAFYYHR
>SMEL4_02g006940.1.01 SMEL4_02g006940.1.01__141827 SMEL4_02g006940.1.01 gene=SMEL4_02g006940.1 Name:"Similar to FBL4 F-box/LRR-repeat protein 4 (Arabidopsis thaliana OX=3702)"
LCDELLQEIFRRLPPPSAAASSLVCKRWLHLLRSSTTSLSICLIEPPFIP
>SMEL4_03g016780.1.01 SMEL4_03g016780.1.01__175012 SMEL4_03g016780.1.01 gene=SMEL4_03g016780.1 Name:"Similar to At5g52880 F-box protein At5g52880 (Arabidopsis thaliana OX=3702)"
SQLPQDVLVHVFGYLDLKSLVTASLVCRSWCVAANDNHLWQSIHISF
>SMEL4_12g017970.1.01 SMEL4_12g017970.1.01__14772 SMEL4_12g017970.1.01 gene=SMEL4_12g017970.1 Name:"Protein of unknown function"
SIPHEVVVKILQRVPCQDFKVCMQWCSIIYSGSFAYSH
>SMEL4_05g002150.1.01 SMEL4_05g002150.1.01__152919 SMEL4_05g002150.1.01 gene=SMEL4_05g002150.1 Name:"Similar to At5g07610 F-box protein At5g07610 (Arabidopsis thaliana OX=3702)"
DDLLTKILLLLPARPLFRFKLVSKWWMSLVSHPRFSSL
>SMEL4_04g015980.1.01 SMEL4_04g015980.1.01__246385 SMEL4_04g015980.1.01 gene=SMEL4_04g015980.1 Name:"Similar to At1g78100 F-box protein At1g78100 (Arabidopsis thaliana OX=3702)"
DRLPDPLIHLMFNQISDIKTLIRCRSVSKRFNSLVPQADSLLLRVD
>SMEL4_07g015870.1.01 SMEL4_07g015870.1.01__21732 SMEL4_07g015870.1.01 gene=SMEL4_07g015870.1 Name:"Similar to SNE F-box protein SNE (Arabidopsis thaliana OX=3702)"
NEDVLIEILKRLDGRSLGVAACVCKLWCGIARNDSLWEQLCFRH
>SMEL4_08g025870.1.01 SMEL4_08g025870.1.01__107593 SMEL4_08g025870.1.01 gene=SMEL4_08g025870.1 Name:"Similar to SKIP31 F-box protein SKIP31 (Arabidopsis thaliana OX=3702)"
LSKIPPELLHHILKFLSSEDLIACSLVCKFLNGVASDESLWHRLYS
>SMEL4_09g010370.1.01 SMEL4_09g010370.1.01__124379 SMEL4_09g010370.1.01 gene=SMEL4_09g010370.1 Name:"Similar to SKIP30 F-box/kelch-repeat protein SKIP30 (Arabidopsis thaliana OX=3702)"
IEGLPDAVALRCLARVPLYLHPKLELVSRSWRAAIRSAELFKAR
>SMEL4_03g000220.1.01 SMEL4_03g000220.1.01__19605 SMEL4_03g000220.1.01 gene=SMEL4_03g000220.1 Name:"Protein of unknown function"
AFGKLPHHLLIEIFIRLPISDWGTLSCVNKQWAHIFRQDMFWNA
>SMEL4_02g018320.1.01 SMEL4_02g018320.1.01__346364 SMEL4_02g018320.1.01 gene=SMEL4_02g018320.1 Name:"Similar to SKIP19 F-box protein SKIP19 (Arabidopsis thaliana OX=3702)"
WVELPREITADILRRVGPVDTLVNAQNVCRTWWEVCHDPSMWRVIE
>SMEL4_12g002270.1.01 SMEL4_12g002270.1.01__15666 SMEL4_12g002270.1.01 gene=SMEL4_12g002270.1 Name:"Similar to EBF1 EIN3-binding F-box protein 1 (Arabidopsis thaliana OX=3702)"
LPDECLFEILRRLSGGRERGAAACVSKRWLMLLSSVRNSEIC
>SMEL4_07g025740.1.01 SMEL4_07g025740.1.01__15297 SMEL4_07g025740.1.01 gene=SMEL4_07g025740.1 Name:"Similar to ARP8 Actin-related protein 8 (Arabidopsis thaliana OX=3702)"
FDRIPLDIFVQILKVLGPKESAKLSSVCKSWKFIVSDNRLWIYFLQNHH
>SMEL4_07g003790.1.01 SMEL4_07g003790.1.01__15661 SMEL4_07g003790.1.01 gene=SMEL4_07g003790.1 Name:"Similar to EBF1 EIN3-binding F-box protein 1 (Arabidopsis thaliana OX=3702)"
LPDECLFEIFRRLQGGRERSAAACVSKHWLMLLSNMTSSEIC
>SMEL4_08g008360.1.01 SMEL4_08g008360.1.01__211235 SMEL4_08g008360.1.01 gene=SMEL4_08g008360.1 Name:"Similar to SKIP31 F-box protein SKIP31 (Arabidopsis thaliana OX=3702)"
ILSKVPPELLRHILKFLSPEDLLACTLVCKFLNFAASDESLWRWLYR
>SMEL4_09g025350.1.01 SMEL4_09g025350.1.01__307036 SMEL4_09g025350.1.01 gene=SMEL4_09g025350.1 Name:"Similar to At1g57790 F-box/kelch-repeat protein At1g57790 (Arabidopsis thaliana OX=3702)"
SLSRVPNDMLEEILRRLNLKENILASAVCKQWLASAVSVRVANKPPWLMFF
>SMEL4_01g020090.1.01 SMEL4_01g020090.1.01__157164 SMEL4_01g020090.1.01 gene=SMEL4_01g020090.1 Name:"Similar to SKIP25 F-box/kelch-repeat protein SKIP25 (Arabidopsis thaliana OX=3702)"
LPNHLAHLCLSKIHPSILYRVCKSWRHLIYTSSFPPFYCL
>SMEL4_06g014040.1.01 SMEL4_06g014040.1.01__146830 SMEL4_06g014040.1.01 gene=SMEL4_06g014040.1 Name:"Similar to FBL4 F-box/LRR-repeat protein 4 (Arabidopsis thaliana OX=3702)"
LPDELILDIFRHLESKSSRDACALVCKRWLRLERLSRLTLRI
>SMEL4_03g016630.1.01 SMEL4_03g016630.1.01__298830 SMEL4_03g016630.1.01 gene=SMEL4_03g016630.1 Name:"Protein of unknown function"
MENLPPELFLRIFCLLDHRNLATAQLVCRRWKMLGSDHSLWCDLFIE
>SMEL4_04g015370.1.01 SMEL4_04g015370.1.01__246010 SMEL4_04g015370.1.01 gene=SMEL4_04g015370.1 Name:"Similar to At5g60610 FBD-associated F-box protein At5g60610 (Arabidopsis thaliana OX=3702)"
ISQLPDEILVNILSRLAVKEAADTSVLSRRWRSLWTWIDRLDFD
>SMEL4_07g013240.1.01 SMEL4_07g013240.1.01__134375 SMEL4_07g013240.1.01 gene=SMEL4_07g013240.1 Name:"Similar to At1g16250 F-box/kelch-repeat protein At1g16250 (Arabidopsis thaliana OX=3702)"
IPGVPDDLALRCLAMISHGYHGILETVCRRWRKLLHSAEYSNYKAR
>SMEL4_06g030130.1.01 SMEL4_06g030130.1.01__54140 SMEL4_06g030130.1.01 gene=SMEL4_06g030130.1 Name:"Similar to FBL17 F-box/LRR-repeat protein 17 (Arabidopsis thaliana OX=3702)"
GIGSLPASCLWEVFKRLPPPALLSSAMVCKGWLETSRRIWKS
>SMEL4_04g019580.1.01 SMEL4_04g019580.1.01__13725 SMEL4_04g019580.1.01 gene=SMEL4_04g019580.1 Name:"Similar to GID2 F-box protein GID2 (Arabidopsis thaliana OX=3702)"
LLDENLLYEVLKHVDGRTLATAACVSKRWNQTALDERLWELI
>SMEL4_03g020250.1.01 SMEL4_03g020250.1.01__245826 SMEL4_03g020250.1.01 gene=SMEL4_03g020250.1 Name:"Similar to At5g07670 F-box protein At5g07670 (Arabidopsis thaliana OX=3702)"
SLLSDEILLSILSKLPHSQRNSTSLVSKRWLNLQGRLVRSIKL
>SMEL4_03g023800.1.01 SMEL4_03g023800.1.01__175491 SMEL4_03g023800.1.01 gene=SMEL4_03g023800.1 Name:"Similar to At1g23390 F-box/kelch-repeat protein At1g23390 (Arabidopsis thaliana OX=3702)"
DVLETILSHVPLIDLVPSSCVSKSWSRAVTTSLRCFN
>SMEL4_03g025810.1.01 SMEL4_03g025810.1.01__204874 SMEL4_03g025810.1.01 gene=SMEL4_03g025810.1 Name:"Similar to At1g70590 F-box protein At1g70590 (Arabidopsis thaliana OX=3702)"
FSQLPDDVLLKIAASFSLPNLRAASQVCKSWCDGLRPLR
>SMEL4_01g022440.1.01 SMEL4_01g022440.1.01__346457 SMEL4_01g022440.1.01 gene=SMEL4_01g022440.1 Name:"Similar to FBX5 Protein ARABIDILLO 1 (Arabidopsis thaliana OX=3702)"
WTRLPDDTVIQLFSCLNYRDRASLSSTCRSWRNLGLSPCLWQGLD
>SMEL4_04g016610.1.01 SMEL4_04g016610.1.01__79109 SMEL4_04g016610.1.01 gene=SMEL4_04g016610.1 Name:"Similar to At1g78280 F-box protein At1g78280 (Arabidopsis thaliana OX=3702)"
LPDEILCSILTYLTPRDVARLSCVSSVMYILCNEEPLWMGLC
>SMEL4_01g028250.1.01 SMEL4_01g028250.1.01__388408 SMEL4_01g028250.1.01 gene=SMEL4_01g028250.1 Name:"Similar to At1g55000 F-box protein At1g55000 (Arabidopsis thaliana OX=3702)"
SALICHDTLRAILEKLALPDLARAACVCRIWNFVASDRELQTKAFK
>SMEL4_09g009720.1.01 SMEL4_09g009720.1.01__57077 SMEL4_09g009720.1.01 gene=SMEL4_09g009720.1 Name:"Similar to FBL17 F-box/LRR-repeat protein 17 (Arabidopsis thaliana OX=3702)"
GSGKLPANCLWEVFKRLPPTAMLSAAKVCKGWRDVSRRIWKS
>SMEL4_06g017690.1.01 SMEL4_06g017690.1.01__15944 SMEL4_06g017690.1.01 gene=SMEL4_06g017690.1 Name:"Similar to EBF2 EIN3-binding F-box protein 2 (Arabidopsis thaliana OX=3702)"
CWHVEKIDECLFEVLKHLLDGQERSACACVSKPWLTLLISIPRDDIF
>SMEL4_08g015540.1.01 SMEL4_08g015540.1.01__71726 SMEL4_08g015540.1.01 gene=SMEL4_08g015540.1 Name:"Similar to FBL15 F-box/LRR-repeat protein 15 (Arabidopsis thaliana OX=3702)"
MDLTDDLLHMVFSFLDHIDLCRAASVCSQWRAASSHEDFWRYL
>SMEL4_06g005760.1.01 SMEL4_06g005760.1.01__71198 SMEL4_06g005760.1.01 gene=SMEL4_06g005760.1 Name:"Similar to At1g13570 F-box/FBD/LRR-repeat protein At1g13570 (Arabidopsis thaliana OX=3702)"
VLSKLPDHVIDEILMRLPFRDAVRTSILSKEWRKKWYRLPQLTLDSDFWEP
>SMEL4_10g010720.1.01 SMEL4_10g010720.1.01__72449 SMEL4_10g010720.1.01 gene=SMEL4_10g010720.1 Name:"Similar to At1g13570 F-box/FBD/LRR-repeat protein At1g13570 (Arabidopsis thaliana OX=3702)"
VLSNLPNSVIDDILTRLPLRDAVRTSILSKKWRYNWHGLPQVKFDRTLWKT
>SMEL4_08g011350.1.01 SMEL4_08g011350.1.01__14096 SMEL4_08g011350.1.01 gene=SMEL4_08g011350.1 Name:"Similar to At1g13570 F-box/FBD/LRR-repeat protein At1g13570 (Arabidopsis thaliana OX=3702)"
LSDLPDNVIDVILMRLPCKEDVRTSILSKKWRNDIKQLVLELPWDKMY
>SMEL4_05g019740.1.01 SMEL4_05g019740.1.01__13699 SMEL4_05g019740.1.01 gene=SMEL4_05g019740.1 Name:"Similar to PP2B10 F-box protein PP2-B10 (Arabidopsis thaliana OX=3702)"
FQLLPEDCVSNILSFTSPKDVGISSAVSRRFNSSAASNNIWEKF
>SMEL4_01g018500.1.01 SMEL4_01g018500.1.01__19442 SMEL4_01g018500.1.01 gene=SMEL4_01g018500.1 Name:"Similar to At3g52030 F-box/WD-40 repeat-containing protein At3g52030 (Arabidopsis thaliana OX=3702)"
LSHDVLCIIFSFLDLVQLIRCSAVSTSWTKAVNKLKLHQTEYFKKQH
>SMEL4_02g007640.1.01 SMEL4_02g007640.1.01__15471 SMEL4_02g007640.1.01 gene=SMEL4_02g007640.1 Name:"Similar to TULP2 Tubby-like F-box protein 2 (Arabidopsis thaliana OX=3702)"
WANLPPELLLDIILRVEQSDASWPARSVVLSCASVCKSWREITKEIVKTPEEC
>SMEL4_04g018780.1.01 SMEL4_04g018780.1.01__307133 SMEL4_04g018780.1.01 gene=SMEL4_04g018780.1 Name:"Similar to At3g12350 F-box protein At3g12350 (Arabidopsis thaliana OX=3702)"
SFTDFPEDVQLCILSFLTPSDISNFACTSKRFVSLCRDDPRLWFSM
>SMEL4_07g018460.1.01 SMEL4_07g018460.1.01__21932 SMEL4_07g018460.1.01 gene=SMEL4_07g018460.1 Name:"Similar to At5g56420 F-box/FBD/LRR-repeat protein At5g56420 (Arabidopsis thaliana OX=3702)"
SFSGLPDAILIHILSLLPLEDAVKFCLVNRRFHQLWPFIHTLNFDQ
>SMEL4_05g019730.1.01 SMEL4_05g019730.1.01__13702 SMEL4_05g019730.1.01 gene=SMEL4_05g019730.1 Name:"Similar to PP2B10 F-box protein PP2-B10 (Arabidopsis thaliana OX=3702)"
FQLLPEDCVSNILSFTSPKDVGISSAVSRRFNSSAASNNIWEKF
>SMEL4_10g004230.1.01 SMEL4_10g004230.1.01__43872 SMEL4_10g004230.1.01 gene=SMEL4_10g004230.1 Name:"Similar to At4g00315 Putative F-box/FBD/LRR-repeat protein At4g00315 (Arabidopsis thaliana OX=3702)"
SQLPAEILDHILSFLPSAEAARMSGLSTTWKNAYDSLSFLDF
>SMEL4_01g029890.1.01 SMEL4_01g029890.1.01__108544 SMEL4_01g029890.1.01 gene=SMEL4_01g029890.1 Name:"Similar to PP2B15 F-box protein PP2-B15 (Arabidopsis thaliana OX=3702)"
QFNGLPEDCISSILSLTSPKDTINFSLVSSFLRSLTASDFIWQTF
>SMEL4_02g005240.1.01 SMEL4_02g005240.1.01__79066 SMEL4_02g005240.1.01 gene=SMEL4_02g005240.1 Name:"Similar to At5g39250 F-box protein At5g39250 (Arabidopsis thaliana OX=3702)"
VCEEILKAVFPFLEGTELATCMIVCKQWRDIARDDYFWKCLC
>SMEL4_08g022610.1.01 SMEL4_08g022610.1.01__346368 SMEL4_08g022610.1.01 gene=SMEL4_08g022610.1 Name:"Similar to FBL23 Putative F-box/LRR-repeat protein 23 (Arabidopsis thaliana OX=3702)"
WADLPAEITMDILQRLGTVEILESAQRVCSSWWKVCHDPAMWRVIE
>SMEL4_08g021860.1.01 SMEL4_08g021860.1.01__245686 SMEL4_08g021860.1.01 gene=SMEL4_08g021860.1 Name:"Protein of unknown function"
LSSLPENIIDAILMHLPLRDAVRTSILSKPWSPLLEQLVLHLVI
>SMEL4_01g031000.1.01 SMEL4_01g031000.1.01__15466 SMEL4_01g031000.1.01 gene=SMEL4_01g031000.1 Name:"Similar to TULP8 Tubby-like F-box protein 8 (Oryza sativa subsp. japonica OX=39947)"
CWANLPPELLFDVVRRLEESESTWPGRKNVVACAAVCRSWRRMCKDIVRNPEFC
>SMEL4_08g018820.1.01 SMEL4_08g018820.1.01__169445 SMEL4_08g018820.1.01 gene=SMEL4_08g018820.1 Name:"Similar to At5g46170 F-box protein At5g46170 (Arabidopsis thaliana OX=3702)"
FDQLPDPVILLIFNKIGDVKTLGRCCGVCRRFHSLVPQVD
>SMEL4_02g005690.1.01 SMEL4_02g005690.1.01__175401 SMEL4_02g005690.1.01 gene=SMEL4_02g005690.1 Name:"Similar to At1g47056 F-box protein At1g47056 (Arabidopsis thaliana OX=3702)"
DDLPNECLALIFQCLSSGDRKKCSLVCRRWLLVEGQSRHRLALN
>SMEL4_04g019470.1.01 SMEL4_04g019470.1.01__175151 SMEL4_04g019470.1.01 gene=SMEL4_04g019470.1 Name:"Similar to At1g47056 F-box protein At1g47056 (Arabidopsis thaliana OX=3702)"
SNIPDECLACIFHFLSSGDRKSASLVCRRWLRVEGQSRHRLSLN
>SMEL4_00g011500.1.01 SMEL4_00g011500.1.01__255100 SMEL4_00g011500.1.01 gene=SMEL4_00g011500.1 Name:"Similar to At1g13570 F-box/FBD/LRR-repeat protein At1g13570 (Arabidopsis thaliana OX=3702)"
ISNLPNDVIDVILMRLRCKEAVRTSILSKGWRYHWCRLTELTLDESLWKTE
>SMEL4_01g000750.1.01 SMEL4_01g000750.1.01__44734 SMEL4_01g000750.1.01 gene=SMEL4_01g000750.1 Name:"Similar to At3g49480 Putative F-box/FBD/LRR-repeat protein At3g49480 (Arabidopsis thaliana OX=3702)"
IERLDDDALIQILCCLPLKDAARTCVLSRRWRYLWRRSLMYPL
>SMEL4_01g001690.1.01 SMEL4_01g001690.1.01__246128 SMEL4_01g001690.1.01 gene=SMEL4_01g001690.1 Name:"Similar to At1g70590 F-box protein At1g70590 (Arabidopsis thaliana OX=3702)"
SQLPYDVLLRIAATFTPSDVRAASLACKSWCDALRPLRESMVF
>SMEL4_03g030380.1.01 SMEL4_03g030380.1.01__175124 SMEL4_03g030380.1.01 gene=SMEL4_03g030380.1 Name:"Similar to SKIP2 F-box protein SKIP2 (Arabidopsis thaliana OX=3702)"
DDLPGECLALIFQSLSSGDRKRCSLVCRRWFLVEGISRHRLSLN
>SMEL4_08g023960.1.01 SMEL4_08g023960.1.01__124671 SMEL4_08g023960.1.01 gene=SMEL4_08g023960.1 Name:"Similar to FBL25 F-box/LRR-repeat protein 25 (Arabidopsis thaliana OX=3702)"
LSDLPDAIIIHILSKLSDYPKSVVRTSVLSTRWRFLWMSVRLSLFYSF
>SMEL4_00g002630.1.01 SMEL4_00g002630.1.01__124672 SMEL4_00g002630.1.01 gene=SMEL4_00g002630.1 Name:"Similar to FBL25 F-box/LRR-repeat protein 25 (Arabidopsis thaliana OX=3702)"
LSDLPDAIIIHILSKLSDYPKSVVRTSVLSTRWRFLWMSVRLSLFYSF
>SMEL4_02g014130.1.01 SMEL4_02g014130.1.01__245672 SMEL4_02g014130.1.01 gene=SMEL4_02g014130.1 Name:"Similar to TIR1 Protein TRANSPORT INHIBITOR RESPONSE 1 (Arabidopsis thaliana OX=3702)"
STFPDEVLEKVLSLVQSHKDRNSASLVCKDWYNAERWTRAKLFI
>SMEL4_11g021430.1.01 SMEL4_11g021430.1.01__146113 SMEL4_11g021430.1.01 gene=SMEL4_11g021430.1 Name:"Similar to At3g54460 F-box protein At3g54460 (Arabidopsis thaliana OX=3702)"
ITDDILISILSSLHPIDLLRVSATCRHLKFLAASIMPCMKLKL
>SMEL4_00g011700.1.01 SMEL4_00g011700.1.01__19884 SMEL4_00g011700.1.01 gene=SMEL4_00g011700.1 Name:"Similar to At1g13570 F-box/FBD/LRR-repeat protein At1g13570 (Arabidopsis thaliana OX=3702)"
EITDLPENVINAILMHLPLQDAVRTSILSKKWRYKWCKLPHLTLDDELWKT
>SMEL4_02g005480.1.01 SMEL4_02g005480.1.01__176153 SMEL4_02g005480.1.01 gene=SMEL4_02g005480.1 Name:"Similar to At5g67140 F-box protein At5g67140 (Arabidopsis thaliana OX=3702)"
IDRLPFDLLAHIFALLTCFKDLAQTSAVCRKWRQGVKESLARRESLSFS
>SMEL4_09g007920.1.01 SMEL4_09g007920.1.01__245650 SMEL4_09g007920.1.01 gene=SMEL4_09g007920.1 Name:"Similar to TIR1 Protein TRANSPORT INHIBITOR RESPONSE 1 (Arabidopsis thaliana OX=3702)"
SFPEEVLEHVFSFLTSDKDRNAVSVVCKSWYEIERWCRRRIFVG
>SMEL4_11g010930.1.01 SMEL4_11g010930.1.01__71220 SMEL4_11g010930.1.01 gene=SMEL4_11g010930.1 Name:"Similar to At1g13570 F-box/FBD/LRR-repeat protein At1g13570 (Arabidopsis thaliana OX=3702)"
IISNLPDDVIDFILMCLPLQVAVRTSILSRKWRYTWAKVPKLTLDHTLWEDI
>SMEL4_07g007290.1.01 SMEL4_07g007290.1.01__56753 SMEL4_07g007290.1.01 gene=SMEL4_07g007290.1 Name:"Similar to ADO1 Adagio protein 1 (Arabidopsis thaliana OX=3702)"
GILQLSDEVLALKILSRLTPRDIASVGSVSRRLYELTKNEDLWRM
>SMEL4_08g000810.1.01 SMEL4_08g000810.1.01__346395 SMEL4_08g000810.1.01 gene=SMEL4_08g000810.1 Name:"Similar to At3g18720 F-box/kelch-repeat protein At3g18720 (Arabidopsis thaliana OX=3702)"
WSDLQHDLLILIVRRINLIEDFLNFGIVCKSWRSVVTKENFNSNLD
>SMEL4_07g023710.1.01 SMEL4_07g023710.1.01__197053 SMEL4_07g023710.1.01 gene=SMEL4_07g023710.1 Name:"Similar to At3g59240 Putative F-box/FBD/LRR-repeat protein At3g59240 (Arabidopsis thaliana OX=3702)"
ISSLPDAILLHILSYLPTRDVVGTCILSTRWKNLWTCVENIDFDDSFLY
>SMEL4_11g021850.1.01 SMEL4_11g021850.1.01__70969 SMEL4_11g021850.1.01 gene=SMEL4_11g021850.1 Name:"Similar to SKIP5 F-box protein SKIP5 (Arabidopsis thaliana OX=3702)"
LINNLDDGCLMHIFSFLSPIPDRYNTAVVCHRWRFLACHPRLWLRV
>SMEL4_04g013830.1.01 SMEL4_04g013830.1.01__347029 SMEL4_04g013830.1.01 gene=SMEL4_04g013830.1 Name:"Similar to TULP8 Tubby-like F-box protein 8 (Oryza sativa subsp. japonica OX=39947)"
WASLPPELLRDVIKRLEASESTWPARKHVVACAAVCRSWREMCKDIVQRPEFSGKL
>SMEL4_01g002620.1.01 SMEL4_01g002620.1.01__125306 SMEL4_01g002620.1.01 gene=SMEL4_01g002620.1 Name:"Similar to SKIP28 F-box protein SKIP28 (Arabidopsis thaliana OX=3702)"
TSSQLGPPHEAMFLILPYLPLFELLSMTQVCKSFRDALKHDIL
>SMEL4_02g023510.1.01 SMEL4_02g023510.1.01__174872 SMEL4_02g023510.1.01 gene=SMEL4_02g023510.1 Name:"Similar to At3g58860 Putative F-box protein At3g58860 (Arabidopsis thaliana OX=3702)"
MSELPNCLLMSILSMLSIKDVVKTSILSRKWRHLSMLIP
>SMEL4_07g017360.1.01 SMEL4_07g017360.1.01__142004 SMEL4_07g017360.1.01 gene=SMEL4_07g017360.1 Name:"Similar to ATXR3 Histone-lysine N-methyltransferase ATXR3 (Arabidopsis thaliana OX=3702)"
WAQLDDRVLARIFHFLKADVKSLVYAALTCKHWRSIVKTYKGISR
>SMEL4_01g013930.1.01 SMEL4_01g013930.1.01__15486 SMEL4_01g013930.1.01 gene=SMEL4_01g013930.1 Name:"Similar to TULP6 Tubby-like F-box protein 6 (Oryza sativa subsp. japonica OX=39947)"
WANLPSELLREVLMRIEDTESKWPFRKNVVACAGVCRSWREIMKELVRTPEV
>SMEL4_09g011390.1.01 SMEL4_09g011390.1.01__245825 SMEL4_09g011390.1.01 gene=SMEL4_09g011390.1 Name:"Similar to Endo-1,3;1,4-beta-D-glucanase (Zea mays OX=4577)"
DILPECVIRKILCFLSYKEAAQLSILSKTWLQAWLAHPNLDITVD
>SMEL4_09g008400.1.01 SMEL4_09g008400.1.01__197303 SMEL4_09g008400.1.01 gene=SMEL4_09g008400.1 Name:"Similar to FBL25 F-box/LRR-repeat protein 25 (Arabidopsis thaliana OX=3702)"
DILPECLIQEILRFLSFKEASKMSVLSKTWSQACSTLPYLEF
>SMEL4_03g019780.1.01 SMEL4_03g019780.1.01__245781 SMEL4_03g019780.1.01 gene=SMEL4_03g019780.1 Name:"Similar to At1g13570 F-box/FBD/LRR-repeat protein At1g13570 (Arabidopsis thaliana OX=3702)"
ISDLPQSIIESILIRVPLLDAVRTSILSRKWRYKWATITQLVFSD
>SMEL4_02g014140.1.01 SMEL4_02g014140.1.01__146555 SMEL4_02g014140.1.01 gene=SMEL4_02g014140.1 Name:"Similar to At1g61330 Putative FBD-associated F-box protein At1g61330 (Arabidopsis thaliana OX=3702)"
YLPNHVIDKIFSFLPVKEVVSYSVVAKPFLDSWLYARNLCFDMRFKIK
>SMEL4_01g029900.1.01 SMEL4_01g029900.1.01__108508 SMEL4_01g029900.1.01 gene=SMEL4_01g029900.1 Name:"Similar to PP2B15 F-box protein PP2-B15 (Arabidopsis thaliana OX=3702)"
MKLDLLPEDCIVQILSFTSPHDACRLSLVSTMVRDAALSNLLWEKF
>SMEL4_01g002470.1.01 SMEL4_01g002470.1.01__56767 SMEL4_01g002470.1.01 gene=SMEL4_01g002470.1 Name:"Similar to ADO3 Adagio protein 3 (Arabidopsis thaliana OX=3702)"
GILQLSDEVLAHNILSRLTPRDVASIGSVCRRIRQLTKNEHVRKM
>SMEL4_01g039370.1.01 SMEL4_01g039370.1.01__197708 SMEL4_01g039370.1.01 gene=SMEL4_01g039370.1 Name:"Similar to At1g10780 F-box protein At1g10780 (Arabidopsis thaliana OX=3702)"
MDSLPDAIVPCILVHVTNAKDVASASCVSKRWKDSIPYLNKLVF
>SMEL4_09g002770.1.01 SMEL4_09g002770.1.01__19676 SMEL4_09g002770.1.01 gene=SMEL4_09g002770.1 Name:"Protein of unknown function"
PLDALGSDIMLMILSCLDARSVALCLLVSCGWRVVASSDEIWSS
>SMEL4_01g001560.1.01 SMEL4_01g001560.1.01__225017 SMEL4_01g001560.1.01 gene=SMEL4_01g001560.1 Name:"Similar to SKIP22 F-box protein SKIP22 (Arabidopsis thaliana OX=3702)"
CFTRLPTELKLKILESLPGVEIARVSCLSSELRYLGSSDDLWKKKY
>SMEL4_04g008610.1.01 SMEL4_04g008610.1.01__15467 SMEL4_04g008610.1.01 gene=SMEL4_04g008610.1 Name:"Similar to TULP14 Tubby-like F-box protein 14 (Oryza sativa subsp. japonica OX=39947)"
CWANLPPELLFDVIRRLEESENSWPARKHVVACASVCRSWRIMCQEIVRSPKVC
>SMEL4_08g009240.1.01 SMEL4_08g009240.1.01__109237 SMEL4_08g009240.1.01 gene=SMEL4_08g009240.1 Name:"Similar to At1g13570 F-box/FBD/LRR-repeat protein At1g13570 (Arabidopsis thaliana OX=3702)"
TISNLPCNVLDVILGFLPWKDAVKTSILSKDWRYKWATHQELDFDDEFFKCF
>SMEL4_04g020490.1.01 SMEL4_04g020490.1.01__246392 SMEL4_04g020490.1.01 gene=SMEL4_04g020490.1 Name:"Similar to At1g13570 F-box/FBD/LRR-repeat protein At1g13570 (Arabidopsis thaliana OX=3702)"
ISNLPAQIVDKILSHLSLRDAVRTSVLSTKWRHKWVTLPNLVFD
>SMEL4_02g018630.1.01 SMEL4_02g018630.1.01__307657 SMEL4_02g018630.1.01 gene=SMEL4_02g018630.1 Name:"Similar to SKIP23 F-box protein SKIP23 (Arabidopsis thaliana OX=3702)"
WSELSEDLLRLIASSLVTLKDQVRFGCVCTSWRSVSPTIRRSYPWCLLH
>SMEL4_11g023640.1.01 SMEL4_11g023640.1.01__91388 SMEL4_11g023640.1.01 gene=SMEL4_11g023640.1 Name:"Similar to PP2B11 F-box protein PP2-B11 (Arabidopsis thaliana OX=3702)"
LPEGCIVEIFALTTPPDVCRLSLVSRSLRSAANSDSVWAKFL
>SMEL4_06g000920.1.01 SMEL4_06g000920.1.01__46255 SMEL4_06g000920.1.01 gene=SMEL4_06g000920.1 Name:"Similar to TIR1 Protein TRANSPORT INHIBITOR RESPONSE 1 (Arabidopsis thaliana OX=3702)"
MVNSLPLEVLEHIFSSITSDKDRNSISLVCKSWYEAERCCRKSVFI
>SMEL4_08g015730.1.01 SMEL4_08g015730.1.01__197586 SMEL4_08g015730.1.01 gene=SMEL4_08g015730.1 Name:"Similar to At1g13570 F-box/FBD/LRR-repeat protein At1g13570 (Arabidopsis thaliana OX=3702)"
TISNLPNNVLDKILGSLSLKDEVKTSILSKDWRYKLVTRAELDF
>SMEL4_08g009220.1.01 SMEL4_08g009220.1.01__109275 SMEL4_08g009220.1.01 gene=SMEL4_08g009220.1 Name:"Similar to At1g13570 F-box/FBD/LRR-repeat protein At1g13570 (Arabidopsis thaliana OX=3702)"
TITNLPCNVLDVILRCLPWKDAVKTNILSKDWRYKWETRQELDFDDKFFKCF
>SMEL4_09g007910.1.01 SMEL4_09g007910.1.01__15469 SMEL4_09g007910.1.01 gene=SMEL4_09g007910.1 Name:"Similar to TULP3 Tubby-like F-box protein 3 (Arabidopsis thaliana OX=3702)"
CWANMPPELLRDVLMRIEASDSDWHPRKNVIACAGVCRSWREIMKEIVKTPEIC
>SMEL4_00g003260.1.01 SMEL4_00g003260.1.01__15470 SMEL4_00g003260.1.01 gene=SMEL4_00g003260.1 Name:"Similar to TULP3 Tubby-like F-box protein 3 (Arabidopsis thaliana OX=3702)"
CWANMPPELLRDVLMRIEASDSDWHPRKNVIACAGVCRSWREIMKEIVKTPEIC
>SMEL4_10g000650.1.01 SMEL4_10g000650.1.01__19454 SMEL4_10g000650.1.01 gene=SMEL4_10g000650.1 Name:"Similar to At2g32560 F-box protein At2g32560 (Arabidopsis thaliana OX=3702)"
ISLLDLPDLTLECIFERLPPNGLCSMAAVCNSLREKCTSDHLWEKH
>SMEL4_05g019750.1.01 SMEL4_05g019750.1.01__13703 SMEL4_05g019750.1.01 gene=SMEL4_05g019750.1 Name:"Similar to PP2B10 F-box protein PP2-B10 (Arabidopsis thaliana OX=3702)"
FGLLPEDCLSEILSFTSPEDTARLSASARGFNSAAGSDIVWEKF
>SMEL4_10g010750.1.01 SMEL4_10g010750.1.01__71207 SMEL4_10g010750.1.01 gene=SMEL4_10g010750.1 Name:"Similar to At1g13570 F-box/FBD/LRR-repeat protein At1g13570 (Arabidopsis thaliana OX=3702)"
VLSNLPENVIDAILMCLPFRDAVRTSILSSIWRYKWCRLPELTLDDTFWKT
>SMEL4_12g010740.1.01 SMEL4_12g010740.1.01__19437 SMEL4_12g010740.1.01 gene=SMEL4_12g010740.1 Name:"Similar to At2g32560 F-box protein At2g32560 (Arabidopsis thaliana OX=3702)"
MSMLDLPELVLECILERLPPEGLCSMASVCSTLREKCTSKYLWEKH
>SMEL4_03g023180.1.01 SMEL4_03g023180.1.01__280467 SMEL4_03g023180.1.01 gene=SMEL4_03g023180.1 Name:"Similar to At1g13570 F-box/FBD/LRR-repeat protein At1g13570 (Arabidopsis thaliana OX=3702)"
ICDLPIEILHKIQELMPIKYAARTSILSKQWRKLWSTLPHLVFDPLFFQYV
>SMEL4_03g001890.1.01 SMEL4_03g001890.1.01__197592 SMEL4_03g001890.1.01 gene=SMEL4_03g001890.1 Name:"Similar to At5g02700 Putative F-box/LRR-repeat protein At5g02700 (Arabidopsis thaliana OX=3702)"
ISQLPEHILHHILCLLRWPADLARTSVLSKKWKAIWESFTSFDF
>SMEL4_01g021200.1.01 SMEL4_01g021200.1.01__298831 SMEL4_01g021200.1.01 gene=SMEL4_01g021200.1 Name:"Protein of unknown function"
MAVWQEDIMQMIQTKVSIGDYVRMTGVCKSWRSMLAR
>SMEL4_08g023520.1.01 SMEL4_08g023520.1.01__348988 SMEL4_08g023520.1.01 gene=SMEL4_08g023520.1 Name:"Similar to At1g65770 Putative F-box protein At1g65770 (Arabidopsis thaliana OX=3702)"
DWCKLPVELLGLIASRLHFAEDWARFGAVCKSWRICITQNGYSS
>SMEL4_00g002620.1.01 SMEL4_00g002620.1.01__226969 SMEL4_00g002620.1.01 gene=SMEL4_00g002620.1 Name:"Similar to At5g03100 F-box protein At5g03100 (Arabidopsis thaliana OX=3702)"
LSGLPEEVILHILSMLPDSKQVVQTSVLSSQWRFRWKVVPMSLNFY
>SMEL4_07g001850.1.01 SMEL4_07g001850.1.01__346374 SMEL4_07g001850.1.01 gene=SMEL4_07g001850.1 Name:"Similar to SKIP1 F-box protein SKIP1 (Arabidopsis thaliana OX=3702)"
WAELTQLCLVNIFSRLSIEDRWRGAMFVCKLWLQACKDPNLNSVLD
>SMEL4_11g021330.1.01 SMEL4_11g021330.1.01__14132 SMEL4_11g021330.1.01 gene=SMEL4_11g021330.1 Name:"Similar to At2g05300 Putative F-box/FBD/LRR-repeat protein At2g05300 (Arabidopsis thaliana OX=3702)"
ISYLPRNVIDRIFDLLPTEDAARTSILSTSWRYNWVMLPNLVLDHHFYNKL
>SMEL4_07g021950.1.01 SMEL4_07g021950.1.01__35767 SMEL4_07g021950.1.01 gene=SMEL4_07g021950.1 Name:"Similar to TULP7 Tubby-like F-box protein 7 (Arabidopsis thaliana OX=3702)"
WSNMLPEILGEIIQRVEASEDSWPLRQNVVACGCVCKRWRQVTEDVVESS
>SMEL4_10g010730.1.01 SMEL4_10g010730.1.01__20154 SMEL4_10g010730.1.01 gene=SMEL4_10g010730.1 Name:"Similar to At1g13570 F-box/FBD/LRR-repeat protein At1g13570 (Arabidopsis thaliana OX=3702)"
ISDLPRNIIDCILGKMPISDAVRTSVLSKKWTLYYTTISELVFDDEFCK
>SMEL4_12g014030.1.01 SMEL4_12g014030.1.01__306842 SMEL4_12g014030.1.01 gene=SMEL4_12g014030.1 Name:"Similar to At5g21040 F-box/WD-40 repeat-containing protein At5g21040 (Arabidopsis thaliana OX=3702)"
SITDLPLALISEILNCLEPKELGVVSCVNVSLYRLASEHHVWKEFY
>SMEL4_01g013320.1.01 SMEL4_01g013320.1.01__19833 SMEL4_01g013320.1.01 gene=SMEL4_01g013320.1 Name:"Protein of unknown function"
TQPSIPDDIALKIASSLQVVDLCSLGSCSRFWWELCGSDYLWES
>SMEL4_01g021080.1.01 SMEL4_01g021080.1.01__388402 SMEL4_01g021080.1.01 gene=SMEL4_01g021080.1 Name:"Similar to At3g26920 F-box/FBD/LRR-repeat protein At3g26920 (Arabidopsis thaliana OX=3702)"
SSLPDEVLHNILSKLVIFDDIVQLSVLSKRWKYIWTTMPYLHFDIDQFCR
>SMEL4_08g009200.1.01 SMEL4_08g009200.1.01__109273 SMEL4_08g009200.1.01 gene=SMEL4_08g009200.1 Name:"Similar to At1g13570 F-box/FBD/LRR-repeat protein At1g13570 (Arabidopsis thaliana OX=3702)"
TISNLPCNVFDVILGCLPWKDAVKTSILSKDWRYKWATHQELDFDDEFFKCF
>SMEL4_05g003570.1.01 SMEL4_05g003570.1.01__245673 SMEL4_05g003570.1.01 gene=SMEL4_05g003570.1 Name:"Similar to At3g59250 F-box/LRR-repeat protein At3g59250 (Arabidopsis thaliana OX=3702)"
TNLPINVIHHIQDLIPIEDAARTSVLSRSWRHIWASNPKLVFDME
>SMEL4_06g021250.1.01 SMEL4_06g021250.1.01__187316 SMEL4_06g021250.1.01 gene=SMEL4_06g021250.1 Name:"Similar to At1g13570 F-box/FBD/LRR-repeat protein At1g13570 (Arabidopsis thaliana OX=3702)"
AISNWPCNVLDVILGRLPWKDVVKISILSKDWSFK
>SMEL4_08g026110.1.01 SMEL4_08g026110.1.01__174857 SMEL4_08g026110.1.01 gene=SMEL4_08g026110.1 Name:"Similar to At3g03360 F-box/LRR-repeat protein At3g03360 (Arabidopsis thaliana OX=3702)"
RLSDLPDLVLAHILSKLSDSKEVVRTSVLSTRWQSLWKSVPVSLE
>SMEL4_03g024140.1.01 SMEL4_03g024140.1.01__19921 SMEL4_03g024140.1.01 gene=SMEL4_03g024140.1 Name:"Similar to At1g13570 F-box/FBD/LRR-repeat protein At1g13570 (Arabidopsis thaliana OX=3702)"
ISYLPRNVIDRIFKLLPTEDAARTSILSTSWRYNWATLPNLVLDHHFCNK
>SMEL4_12g005150.1.01 SMEL4_12g005150.1.01__19917 SMEL4_12g005150.1.01 gene=SMEL4_12g005150.1 Name:"Similar to At1g13570 F-box/FBD/LRR-repeat protein At1g13570 (Arabidopsis thaliana OX=3702)"
ISYLPRNVIDRIFKLLPTEDAARTSILSTSWRYNWATLPNLVLDHHFCNK
>SMEL4_06g013120.1.01 SMEL4_06g013120.1.01__108550 SMEL4_06g013120.1.01 gene=SMEL4_06g013120.1 Name:"Similar to SKIP16 F-box protein SKIP16 (Arabidopsis thaliana OX=3702)"
MDLERLGGLTMHIILSKLTPQDSASVACVSKRFRNWSSDDLLWSRF
>SMEL4_12g005190.1.01 SMEL4_12g005190.1.01__19931 SMEL4_12g005190.1.01 gene=SMEL4_12g005190.1 Name:"Similar to At1g13570 F-box/FBD/LRR-repeat protein At1g13570 (Arabidopsis thaliana OX=3702)"
ISYLPRNVVDRIFKLLPTEDAARTSILSTSWRYNWATLPNLVLDHHFCNK
>SMEL4_05g016590.1.01 SMEL4_05g016590.1.01__197327 SMEL4_05g016590.1.01 gene=SMEL4_05g016590.1 Name:"Similar to FBL25 F-box/LRR-repeat protein 25 (Arabidopsis thaliana OX=3702)"
TMDALSDCLIGKILCFLPFKEAARTSILAKTWWRAWLTHPNLEF
>SMEL4_03g031250.1.01 SMEL4_03g031250.1.01__15472 SMEL4_03g031250.1.01 gene=SMEL4_03g031250.1 Name:"Similar to TULP5 Tubby-like F-box protein 5 (Oryza sativa subsp. japonica OX=39947)"
WANIPPELLLDIIRRVEESETSFPARTAVVFCASVCKSWREVTKEIVKTPEEC
>SMEL4_01g037220.1.01 SMEL4_01g037220.1.01__16351 SMEL4_01g037220.1.01 gene=SMEL4_01g037220.1 Name:"Similar to SKIP23 F-box protein SKIP23 (Arabidopsis thaliana OX=3702)"
WSQLPAELVELISKHLSTETDFLRFRSVCSSWRSALPPKPYPSFHSRF
>SMEL4_11g017120.1.01 SMEL4_11g017120.1.01__306859 SMEL4_11g017120.1.01 gene=SMEL4_11g017120.1 Name:"Similar to At2g02240 F-box protein At2g02240 (Arabidopsis thaliana OX=3702)"
SGDELPEGCIANALSLTSPKDACRLSLVASTFRSAAESDAVWDRF
>SMEL4_04g017290.1.01 SMEL4_04g017290.1.01__76138 SMEL4_04g017290.1.01 gene=SMEL4_04g017290.1 Name:"Similar to At5g39450 F-box protein At5g39450 (Arabidopsis thaliana OX=3702)"
PDFCGSSLLLSLPDDVFALVSRSLSPRDVCNLGLCCRNLHDLASSEKVW
>SMEL4_01g013190.1.01 SMEL4_01g013190.1.01__197119 SMEL4_01g013190.1.01 gene=SMEL4_01g013190.1 Name:"Similar to At4g14096 F-box/LRR-repeat protein At4g14096 (Arabidopsis thaliana OX=3702)"
MDVLSECLIHKIVSYLNFQEAAKMSLVSKTWLQACLSHPNLEF
>SMEL4_02g018470.1.01 SMEL4_02g018470.1.01__257125 SMEL4_02g018470.1.01 gene=SMEL4_02g018470.1 Name:"Similar to At5g46170 F-box protein At5g46170 (Arabidopsis thaliana OX=3702)"
PIDHFDPLPDSILLFIFNKIGDVKALGRCSVVSTRFHSLVPQ
>SMEL4_03g003760.1.01 SMEL4_03g003760.1.01__281079 SMEL4_03g003760.1.01 gene=SMEL4_03g003760.1 Name:"Protein of unknown function"
PTLQLPDHILHSIFSYLNYHDLLHVRLVSTVTPLHTWLSTSTNPF
>SMEL4_03g023130.1.01 SMEL4_03g023130.1.01__307254 SMEL4_03g023130.1.01 gene=SMEL4_03g023130.1 Name:"Similar to At1g13570 F-box/FBD/LRR-repeat protein At1g13570 (Arabidopsis thaliana OX=3702)"
TISDLPNCIRHKILELMPIQDPARTSVLSKKWTIVWSALPHLVFDNLF
>SMEL4_08g022620.1.01 SMEL4_08g022620.1.01__279925 SMEL4_08g022620.1.01 gene=SMEL4_08g022620.1 Name:"Similar to SKIP19 F-box protein SKIP19 (Arabidopsis thaliana OX=3702)"
PWLELPLEISSTILHKVGTIDILRNADKVCTTWRRLCHEPSMFRVI
>SMEL4_09g024730.1.01 SMEL4_09g024730.1.01__245766 SMEL4_09g024730.1.01 gene=SMEL4_09g024730.1 Name:"Similar to At1g67190 F-box/LRR-repeat protein At1g67190 (Arabidopsis thaliana OX=3702)"
MEYLPVEVIGNILSRLGAARDVVIASSTCQKWREAWRNHLHTLTFN
>SMEL4_05g005380.1.01 SMEL4_05g005380.1.01__108564 SMEL4_05g005380.1.01 gene=SMEL4_05g005380.1 Name:"Similar to At2g02240 F-box protein At2g02240 (Arabidopsis thaliana OX=3702)"
DIYQLPEGCIANVLSLTSPRDASRLSVVATIFRSAAESDAVWDRF
>SMEL4_04g023250.1.01 SMEL4_04g023250.1.01__16178 SMEL4_04g023250.1.01 gene=SMEL4_04g023250.1 Name:"Similar to SKIP23 F-box protein SKIP23 (Arabidopsis thaliana OX=3702)"
WSELPPELLETIANKLINLRDYLRFRGVCSNWRSSTPATPRDLP
>SMEL4_02g023260.1.01 SMEL4_02g023260.1.01__73274 SMEL4_02g023260.1.01 gene=SMEL4_02g023260.1 Name:"Similar to At1g49610 Putative F-box protein At1g49610 (Arabidopsis thaliana OX=3702)"
ISQLPDALNIKILSLLSVRGAFRTTILSKHWQYFWTFIDNI
>SMEL4_06g030620.1.01 SMEL4_06g030620.1.01__303699 SMEL4_06g030620.1.01 gene=SMEL4_06g030620.1 Name:"Similar to TIR1 Protein TRANSPORT INHIBITOR RESPONSE 1 (Arabidopsis thaliana OX=3702)"
MAFPEQVLKHLFSLLSSDKDRNSVSLVCKSWYEVERRCRRSVFI
>SMEL4_08g022640.1.01 SMEL4_08g022640.1.01__346370 SMEL4_08g022640.1.01 gene=SMEL4_08g022640.1 Name:"Similar to SKIP19 F-box protein SKIP19 (Arabidopsis thaliana OX=3702)"
WLELPEELWENILMRLATIERLLIAQKVCATWRRVLDEPSMWHVID
>SMEL4_10g004650.1.01 SMEL4_10g004650.1.01__245785 SMEL4_10g004650.1.01 gene=SMEL4_10g004650.1 Name:"Similar to At1g67190 F-box/LRR-repeat protein At1g67190 (Arabidopsis thaliana OX=3702)"
MEHLPVEVIGNILSRLGAARDVVIASSTCWKWREAWRNHLHTLTFN
>SMEL4_08g009230.1.01 SMEL4_08g009230.1.01__10503 SMEL4_08g009230.1.01 gene=SMEL4_08g009230.1 Name:"Similar to At1g13570 F-box/FBD/LRR-repeat protein At1g13570 (Arabidopsis thaliana OX=3702)"
ILGCLPWKDAVKTSILSKDWRYKWATRQELDFDDEFLKCF
>SMEL4_01g014290.1.01 SMEL4_01g014290.1.01__299048 SMEL4_01g014290.1.01 gene=SMEL4_01g014290.1 Name:"Protein of unknown function"
ISELPANVIDHILELLPIEDVAKTTLVDYHGTQYLNIIVSSELE
>SMEL4_09g005300.1.01 SMEL4_09g005300.1.01__197419 SMEL4_09g005300.1.01 gene=SMEL4_09g005300.1 Name:"Similar to At3g18150 Putative F-box/LRR-repeat protein At3g18150 (Arabidopsis thaliana OX=3702)"
SADKVPVCLVRKILCYLSYPEASQMRILSKTWLQAWSDLPNLEF
>SMEL4_09g007810.1.01 SMEL4_09g007810.1.01__79736 SMEL4_09g007810.1.01 gene=SMEL4_09g007810.1 Name:"Similar to At4g00893 F-box protein At4g00893 (Arabidopsis thaliana OX=3702)"
LHSELLGDIANSLGLFDLLGFRGVCKDWRAASFTASASIESAC
>SMEL4_05g004820.1.01 SMEL4_05g004820.1.01__374721 SMEL4_05g004820.1.01 gene=SMEL4_05g004820.1 Name:"Protein of unknown function"
DLISKLPDELLHSIISFLPTKEVVATSNYNIFVSKS
>SMEL4_01g029880.1.01 SMEL4_01g029880.1.01__108536 SMEL4_01g029880.1.01 gene=SMEL4_01g029880.1 Name:"Similar to PP2B15 F-box protein PP2-B15 (Arabidopsis thaliana OX=3702)"
LYDLPEDCISTIICLTSPPDALKLSLVSSIFRSAAELDCVWDAF
>SMEL4_11g010900.1.01 SMEL4_11g010900.1.01__187674 SMEL4_11g010900.1.01 gene=SMEL4_11g010900.1 Name:"Protein of unknown function"
TIPILPIELITEILSRHLVKSLLQFSINICLTRLNMW
>SMEL4_04g004240.1.01 SMEL4_04g004240.1.01__171336 SMEL4_04g004240.1.01 gene=SMEL4_04g004240.1 Name:"Similar to At3g23880 F-box/kelch-repeat protein At3g23880 (Arabidopsis thaliana OX=3702)"
LPVHNCKCTGLERCVSKSWLSLLSAPLFSKIH
>SMEL4_07g005800.1.01 SMEL4_07g005800.1.01__52793 SMEL4_07g005800.1.01 gene=SMEL4_07g005800.1 Name:"Similar to At3g27150 F-box/kelch-repeat protein At3g27150 (Arabidopsis thaliana OX=3702)"
DYPSLSYDLENEILARIPRWEYWKLCLINKRWCLFAS
>SMEL4_07g005850.1.01 SMEL4_07g005850.1.01__124473 SMEL4_07g005850.1.01 gene=SMEL4_07g005850.1 Name:"Similar to At3g27150 F-box/kelch-repeat protein At3g27150 (Arabidopsis thaliana OX=3702)"
PSLSYELENEILARIPRWEYWKLCLINKRWSALLKSGEIFEIR
>SMEL4_07g005860.1.01 SMEL4_07g005860.1.01__124474 SMEL4_07g005860.1.01 gene=SMEL4_07g005860.1 Name:"Similar to At3g27150 F-box/kelch-repeat protein At3g27150 (Arabidopsis thaliana OX=3702)"
PSLSYELENEILARIPRWEYWKLCLINKRWSALLKSGEIFEIR
>SMEL4_07g005790.1.01 SMEL4_07g005790.1.01__124646 SMEL4_07g005790.1.01 gene=SMEL4_07g005790.1 Name:"Similar to At3g27150 F-box/kelch-repeat protein At3g27150 (Arabidopsis thaliana OX=3702)"
PSLSYELESEILARIPRWEYWKLCLINKRCSALLKSGEIFELR
>SMEL4_12g017110.1.01 SMEL4_12g017110.1.01__44840 SMEL4_12g017110.1.01 gene=SMEL4_12g017110.1 Name:"Similar to At5g60570 F-box/kelch-repeat protein At5g60570 (Arabidopsis thaliana OX=3702)"
LLPGLHDDVALTCLAWASRSDYASLSCLNGRFNSLVKSGYLYDL
>SMEL4_07g022790.1.01 SMEL4_07g022790.1.01__109347 SMEL4_07g022790.1.01 gene=SMEL4_07g022790.1 Name:"Similar to UVR8 Ultraviolet-B receptor UVR8 (Arabidopsis thaliana OX=3702)"
SIEDLPAHLILEILMSGRLALIDLISLELTSRTFRGAHGLFPKKF
>SMEL4_06g002080.1.01 SMEL4_06g002080.1.01__245774 SMEL4_06g002080.1.01 gene=SMEL4_06g002080.1 Name:"Similar to FBL12 F-box/LRR-repeat protein 12 (Arabidopsis thaliana OX=3702)"
IMQLPDDCLLFIFKHLDGGSDRESFGLTCRRWLQIQNLNRRSLQF
>SMEL4_09g024160.1.01 SMEL4_09g024160.1.01__57016 SMEL4_09g024160.1.01 gene=SMEL4_09g024160.1 Name:"Similar to PP2A15 F-box protein PP2-A15 (Arabidopsis thaliana OX=3702)"
GLGDIPEDCVACVFMYLTPPEICNLARVNRAFRGAASSDAVWDS
>SMEL4_07g019440.1.01 SMEL4_07g019440.1.01__245645 SMEL4_07g019440.1.01 gene=SMEL4_07g019440.1 Name:"Similar to MAX2A F-box/LRR-repeat MAX2 homolog A (Petunia hybrida OX=4102)"
INDLPDVILSNIIAAVSDFRSRNSASLVCRKWLVLERATRSSLTL
>SMEL4_07g009220.1.01 SMEL4_07g009220.1.01__146167 SMEL4_07g009220.1.01 gene=SMEL4_07g009220.1 Name:"Protein of unknown function"
DSLGDDELRAILSRLRDDKDKKVFGLVCKRWLHIQSTERRKLY
>SMEL4_11g005580.1.01 SMEL4_11g005580.1.01__226624 SMEL4_11g005580.1.01 gene=SMEL4_11g005580.1 Name:"Similar to NSFBx Probable F-box protein At5g04010 (Arabidopsis thaliana OX=3702)"
VVVLVSNHLDPKTLAICSCVCKSWLISMSLDQIWQPLCCSHY
>SMEL4_11g006240.1.01 SMEL4_11g006240.1.01__146520 SMEL4_11g006240.1.01 gene=SMEL4_11g006240.1 Name:"Similar to FBL4 F-box/LRR-repeat protein 4 (Arabidopsis thaliana OX=3702)"
DSLGDDELRAILSRLGDDKDKEVFGLVCKRWLRIQSTERRKL
>SMEL4_12g010200.1.01 SMEL4_12g010200.1.01__146526 SMEL4_12g010200.1.01 gene=SMEL4_12g010200.1 Name:"Similar to FBL12 F-box/LRR-repeat protein 12 (Arabidopsis thaliana OX=3702)"
YDSLGDDELRAILSRLGDDKDKEVFNLVCKRWLHIQSTKRRKL
>SMEL4_03g025620.1.01 SMEL4_03g025620.1.01__146536 SMEL4_03g025620.1.01 gene=SMEL4_03g025620.1 Name:"Similar to FBL4 F-box/LRR-repeat protein 4 (Arabidopsis thaliana OX=3702)"
YDSLGDDELRAILSRLGDDKDKEVFGLICKRWLHIQSTERRKL
>SMEL4_03g005890.1.01 SMEL4_03g005890.1.01__245878 SMEL4_03g005890.1.01 gene=SMEL4_03g005890.1 Name:"Similar to FBL4 F-box/LRR-repeat protein 4 (Arabidopsis thaliana OX=3702)"
NDLPVECWELIFNRLHHKSDLESFSLVSRQFLALSNRLRVGLTV
>SMEL4_01g034590.1.01 SMEL4_01g034590.1.01__245821 SMEL4_01g034590.1.01 gene=SMEL4_01g034590.1 Name:"Similar to At1g13570 F-box/FBD/LRR-repeat protein At1g13570 (Arabidopsis thaliana OX=3702)"
LSQLPDQVLVSILSKLTIRETILTSSLPSQWQYLWMHVTRLRFDL
>SMEL4_00g003840.1.01 SMEL4_00g003840.1.01__245709 SMEL4_00g003840.1.01 gene=SMEL4_00g003840.1 Name:"Similar to FBL14 F-box/LRR-repeat protein 14 (Arabidopsis thaliana OX=3702)"
MDNLPAELLLDILGRIKRTADRNSVSLTCKRFYKLDNVLRISMRV
>SMEL4_04g012370.1.01 SMEL4_04g012370.1.01__28920 SMEL4_04g012370.1.01 gene=SMEL4_04g012370.1 Name:"Similar to SKP2A F-box protein SKP2A (Arabidopsis thaliana OX=3702)"
EWKDIPMELLLRIVALVDDRTVIVASGVCIGWREAIS
>SMEL4_01g017510.1.01 SMEL4_01g017510.1.01__346362 SMEL4_01g017510.1.01 gene=SMEL4_01g017510.1 Name:"Similar to FBW2 F-box protein FBW2 (Arabidopsis thaliana OX=3702)"
WDELSPEILASIFVRIVPPELMVRSVSLVCRNWMETVAGPYCWTEID
>SMEL4_10g023670.1.01 SMEL4_10g023670.1.01__245647 SMEL4_10g023670.1.01 gene=SMEL4_10g023670.1 Name:"Similar to MAX2A F-box/LRR-repeat MAX2 homolog A (Petunia hybrida OX=4102)"
INDLPDVILSNIIAAVSDVRSRNAAALVCGKWLALERSTRTSLTL
>SMEL4_02g009910.1.01 SMEL4_02g009910.1.01__16526 SMEL4_02g009910.1.01 gene=SMEL4_02g009910.1 Name:"Similar to SKIP23 F-box protein SKIP23 (Arabidopsis thaliana OX=3702)"
WADLPEELLVKISKYLKYSFEVGHFRAVCTSWRCAVPPPPRNR
>SMEL4_06g014210.1.01 SMEL4_06g014210.1.01__161838 SMEL4_06g014210.1.01 gene=SMEL4_06g014210.1 Name:"Protein of unknown function"
EIVTHHTLSRLPVQSLLRFKSVYSTKNGSWKDLQPNFSYNRQLC
>SMEL4_09g012280.1.01 SMEL4_09g012280.1.01__169424 SMEL4_09g012280.1.01 gene=SMEL4_09g012280.1 Name:"Protein of unknown function"
NNFPTDIPITILLTLPKKSILRFKCQYRYLWNPED
>SMEL4_10g007960.1.01 SMEL4_10g007960.1.01__73379 SMEL4_10g007960.1.01 gene=SMEL4_10g007960.1 Name:"Similar to R1B-17 Putative late blight resistance protein homolog R1B-17 (Solanum demissum OX=50514)"
EKVVDPRSISKSWLSLISGPEFI
>SMEL4_04g017010.1.01 SMEL4_04g017010.1.01__129425 SMEL4_04g017010.1.01 gene=SMEL4_04g017010.1 Name:"Similar to At5g49980 Transport inhibitor response 1-like protein (Arabidopsis thaliana OX=3702)"
DQVLENVLENVLCFLTDRRDRNAASLVSKSWYRAEALTRSDVFI
>SMEL4_03g023190.1.01 SMEL4_03g023190.1.01__376201 SMEL4_03g023190.1.01 gene=SMEL4_03g023190.1 Name:"Similar to At1g13570 F-box/FBD/LRR-repeat protein At1g13570 (Arabidopsis thaliana OX=3702)"
MPIQYAGRTSIVSKQWRQLWSTLPHLVFDPLFFQ
>SMEL4_09g001780.1.01 SMEL4_09g001780.1.01__13774 SMEL4_09g001780.1.01 gene=SMEL4_09g001780.1 Name:"Similar to PP2B10 F-box protein PP2-B10 (Arabidopsis thaliana OX=3702)"
FTVLPEGCISEIISFTTPIDTIRSSIISRGFKFAAESDVVWDKF
>SMEL4_02g009890.1.01 SMEL4_02g009890.1.01__163548 SMEL4_02g009890.1.01 gene=SMEL4_02g009890.1 Name:"Similar to SKIP23 F-box protein SKIP23 (Arabidopsis thaliana OX=3702)"
SWEDLPQELCREIAERLAENEMDHLHFRSICKDWRSSTLPLLKHP
>SMEL4_10g003000.1.01 SMEL4_10g003000.1.01__307055 SMEL4_10g003000.1.01 gene=SMEL4_10g003000.1 Name:"Similar to At5g06550 F-box protein At5g06550 (Arabidopsis thaliana OX=3702)"
NLQTLTDELVLDILGLLEGTHLGILSTVSKGFYIFCNHEPLWRNL
>SMEL4_12g015130.1.01 SMEL4_12g015130.1.01__266516 SMEL4_12g015130.1.01 gene=SMEL4_12g015130.1 Name:"Similar to At2g27310 F-box protein At2g27310 (Arabidopsis thaliana OX=3702)"
ITAVHPDVIQTLILTKLDGPTLISASLASSQLKSLCSDDNLWRKI
>SMEL4_01g025690.1.01 SMEL4_01g025690.1.01__266363 SMEL4_01g025690.1.01 gene=SMEL4_01g025690.1 Name:"Similar to RMF Probable F-box protein At3g61730 (Arabidopsis thaliana OX=3702)"
KLYEEDLWTEIAKFLDGKSLVMLASTSKWFHCIITEDSIWK
>SMEL4_10g004390.1.01 SMEL4_10g004390.1.01__14092 SMEL4_10g004390.1.01 gene=SMEL4_10g004390.1 Name:"Similar to At2g36090 Probable F-box protein At2g36090 (Arabidopsis thaliana OX=3702)"
FSDLHPDIIEAHILTRLDGPTLASTSCSSTTLHQLSSENHLWSRV
>SMEL4_09g011010.1.01 SMEL4_09g011010.1.01__236170 SMEL4_09g011010.1.01 gene=SMEL4_09g011010.1 Name:"Similar to At2g27310 F-box protein At2g27310 (Arabidopsis thaliana OX=3702)"
STGSLSSDLFYDILRRLDGATLASAACACEAFCLISKEEKLWENVCSS
>SMEL4_10g006650.1.01 SMEL4_10g006650.1.01__57048 SMEL4_10g006650.1.01 gene=SMEL4_10g006650.1 Name:"Similar to PP2A15 F-box protein PP2-A15 (Arabidopsis thaliana OX=3702)"
GLGDIPENCVACVFMYLTPPEICNLARLNRAFRGAASSDAVWES
>SMEL4_11g013770.1.01 SMEL4_11g013770.1.01__128849 SMEL4_11g013770.1.01 gene=SMEL4_11g013770.1 Name:"Similar to SKIP14 F-box protein SKIP14 (Arabidopsis thaliana OX=3702)"
EGAPHEALSFALGFLGVKDLLAVESVCRSLRLTVKSDPLLWKSI
>SMEL4_10g004930.1.01 SMEL4_10g004930.1.01__20222 SMEL4_10g004930.1.01 gene=SMEL4_10g004930.1 Name:"Similar to PP2A15 F-box protein PP2-A15 (Arabidopsis thaliana OX=3702)"
MGLGDMPESCVACVFMYLTPPDICNLARLNRAFRGAASSDAVWES
>SMEL4_05g012060.1.01 SMEL4_05g012060.1.01__13856 SMEL4_05g012060.1.01 gene=SMEL4_05g012060.1 Name:"Similar to PP2B3 F-box protein PP2-B3 (Arabidopsis thaliana OX=3702)"
FERLPYGCISEIILKTTLGDAVRATVLSKEFKIVTESDDIWGNFF
>SMEL4_03g017880.1.01 SMEL4_03g017880.1.01__56482 SMEL4_03g017880.1.01 gene=SMEL4_03g017880.1 Name:"Similar to PP2A13 F-box protein PP2-A13 (Arabidopsis thaliana OX=3702)"
GLGDLPENCLALVLTHLDPVEISKMGRVNRTFHQASLTDLVWEQ
>SMEL4_10g006570.1.01 SMEL4_10g006570.1.01__306994 SMEL4_10g006570.1.01 gene=SMEL4_10g006570.1 Name:"Similar to SKIP24 F-box protein SKIP24 (Arabidopsis thaliana OX=3702)"
SASALPEELWRRILEIGIESSNFNYKDLCCLSITCTLLNRLSSDDSFWSSLF
>SMEL4_10g007590.1.01 SMEL4_10g007590.1.01__307010 SMEL4_10g007590.1.01 gene=SMEL4_10g007590.1 Name:"Similar to SKIP24 F-box protein SKIP24 (Arabidopsis thaliana OX=3702)"
STSALPEELWRRILEIGMESSNFNYKDLCCLSITCTLLNRISSDDSFWSSLF
>SMEL4_12g003640.1.01 SMEL4_12g003640.1.01__13872 SMEL4_12g003640.1.01 gene=SMEL4_12g003640.1 Name:"Similar to At2g02240 F-box protein At2g02240 (Arabidopsis thaliana OX=3702)"
FERLPDGCKVEIISKTTPVDAVRSTILSREFKSAAELDEIWRRF
>SMEL4_01g022930.1.01 SMEL4_01g022930.1.01__76433 SMEL4_01g022930.1.01 gene=SMEL4_01g022930.1 Name:"Similar to PP2A13 F-box protein PP2-A13 (Arabidopsis thaliana OX=3702)"
PKLDDIPEACVALVLSYLDPHEICSLARINRAFRAASSADFVWE
>SMEL4_08g004890.1.01 SMEL4_08g004890.1.01__125682 SMEL4_08g004890.1.01 gene=SMEL4_08g004890.1 Name:"Similar to PP2A13 F-box protein PP2-A13 (Arabidopsis thaliana OX=3702)"
SLGDLPESCVASVLVYMDPPQICKLSVLNRAFRGASSADFVWESK
>SMEL4_02g000460.1.01 SMEL4_02g000460.1.01__13698 SMEL4_02g000460.1.01 gene=SMEL4_02g000460.1 Name:"Similar to SKIP14 F-box protein SKIP14 (Arabidopsis thaliana OX=3702)"
PSDALCLALNYLGLRDLLSIERVCKALRDVVRSDPLLWRNIH
>SMEL4_04g006330.1.01 SMEL4_04g006330.1.01__57128 SMEL4_04g006330.1.01 gene=SMEL4_04g006330.1 Name:"Similar to PP2A13 F-box protein PP2-A13 (Arabidopsis thaliana OX=3702)"
KLEDIPEACVALVLSHLDPPEIGMLARINRAFHAASSADFIWES
>SMEL4_05g023010.1.01 SMEL4_05g023010.1.01__57104 SMEL4_05g023010.1.01 gene=SMEL4_05g023010.1 Name:"Similar to PP2A13 F-box protein PP2-A13 (Arabidopsis thaliana OX=3702)"
GLGDLPESCVASVMVYLNPSEICSLSMLNRAFRAASFADFVWES
>SMEL4_02g003280.1.01 SMEL4_02g003280.1.01__234302 SMEL4_02g003280.1.01 gene=SMEL4_02g003280.1 Name:"Similar to EDL2 EID1-like F-box protein 2 (Arabidopsis thaliana OX=3702)"
GHLSEEVIFLVFQRLNWNPKAVATLSCVCKWFDDLAKRVLWKEF
>SMEL4_02g002470.1.01 SMEL4_02g002470.1.01__306912 SMEL4_02g002470.1.01 gene=SMEL4_02g002470.1 Name:"Similar to KTN80.1 Katanin p80 WD40 repeat-containing subunit B1 homolog KTN80.1 (Arabidopsis thaliana OX=3702)"
TITDLNMDALIHCASHLNLQDLSNMAISSKYLQRAAYSDPIWQSLF
>SMEL4_03g002010.1.01 SMEL4_03g002010.1.01__20250 SMEL4_03g002010.1.01 gene=SMEL4_03g002010.1 Name:"Similar to At1g67623 Putative F-box protein At1g67623 (Arabidopsis thaliana OX=3702)"
SIVSLPNELLTDIVARVASFSFKNLINVKLSCKIFNEISNEPYVYQK
>SMEL4_04g022960.1.01 SMEL4_04g022960.1.01__246196 SMEL4_04g022960.1.01 gene=SMEL4_04g022960.1 Name:"Protein of unknown function"
IAKRVTVMEDFIRFGGVCKSWRHAGTKENFNV
>SMEL4_08g001020.1.01 SMEL4_08g001020.1.01__13694 SMEL4_08g001020.1.01 gene=SMEL4_08g001020.1 Name:"Similar to SKIP8 F-box protein SKIP8 (Arabidopsis thaliana OX=3702)"
MEQLVPEITTHALSYLDYPSLCRLSMTNSLMRKAANDDNAWKALY
>SMEL4_03g018270.1.01 SMEL4_03g018270.1.01__346394 SMEL4_03g018270.1.01 gene=SMEL4_03g018270.1 Name:"Similar to At3g48880 F-box/LRR-repeat protein At3g48880 (Arabidopsis thaliana OX=3702)"
WEDLDIDILVKILQTFDLFELTTGLAHVCSAWRLACSDQLLWKKLD
>SMEL4_07g025850.1.01 SMEL4_07g025850.1.01__155472 SMEL4_07g025850.1.01 gene=SMEL4_07g025850.1 Name:"Similar to ATB F-box protein At-B (Arabidopsis thaliana OX=3702)"
SMDEFPLDIVAHVLEKLDLGSLCTAACVSPAFNSAVA
>SMEL4_09g000690.1.01 SMEL4_09g000690.1.01__169461 SMEL4_09g000690.1.01 gene=SMEL4_09g000690.1 Name:"Protein of unknown function"
FNKLPDDVIASLFLRCSLKSLSMLRSNSSRLRFVSVDMD
>SMEL4_06g019020.1.01 SMEL4_06g019020.1.01__280487 SMEL4_06g019020.1.01 gene=SMEL4_06g019020.1 Name:"Similar to At1g51550 F-box/kelch-repeat protein At1g51550 (Arabidopsis thaliana OX=3702)"
PITTIAQDHLFSILLLLPLDSIFCFAMTCKKFRSLTYSDSLWESL
>SMEL4_04g014070.1.01 SMEL4_04g014070.1.01__346373 SMEL4_04g014070.1.01 gene=SMEL4_04g014070.1 Name:"Similar to At3g48880 F-box/LRR-repeat protein At3g48880 (Arabidopsis thaliana OX=3702)"
WEDLDINILVKILQSLDLFQLISVIPQVCRVWQLACSDQLLWKTLD
>SMEL4_03g026270.1.01 SMEL4_03g026270.1.01__71958 SMEL4_03g026270.1.01 gene=SMEL4_03g026270.1 Name:"Similar to At1g67340 F-box protein At1g67340 (Arabidopsis thaliana OX=3702)"
LFDSLPDDLVVSILCKLASSAASPADFVNVLITCKRLNGLGHHSLVLSK
>SMEL4_09g007120.1.01 SMEL4_09g007120.1.01__356820 SMEL4_09g007120.1.01 gene=SMEL4_09g007120.1 Name:"Similar to EID1 Phytochrome A-associated F-box protein (Arabidopsis thaliana OX=3702)"
FSKLSEDLVLNIFFKLEDDPRNWARLSCVSTKFAFLIHGICYKSKC
>SMEL4_06g010680.1.01 SMEL4_06g010680.1.01__307364 SMEL4_06g010680.1.01 gene=SMEL4_06g010680.1 Name:"Similar to At1g67623 Putative F-box protein At1g67623 (Arabidopsis thaliana OX=3702)"
SIQSLPNELLVEIVVRIASTSFKNYINTKLSCKVFNEIANERYVYQNI
>SMEL4_02g009880.1.01 SMEL4_02g009880.1.01__246209 SMEL4_02g009880.1.01 gene=SMEL4_02g009880.1 Name:"Similar to At2g17036 F-box protein At2g17036 (Arabidopsis thaliana OX=3702)"
SDIPKELAERIGNCLDTGIDGLHFRAVCTTWRSSLAPFKTIPPFTLEI
>SMEL4_01g032390.1.01 SMEL4_01g032390.1.01__246194 SMEL4_01g032390.1.01 gene=SMEL4_01g032390.1 Name:"Similar to EGY3 Probable zinc metallopeptidase EGY3, chloroplastic (Arabidopsis thaliana OX=3702)"
DQLSSDLQMQISKYLLTQDARSYMNFRSVCKSWKSVAPRLCWKLNMN
>SMEL4_01g029920.1.01 SMEL4_01g029920.1.01__308069 SMEL4_01g029920.1.01 gene=SMEL4_01g029920.1 Name:"Similar to FBL3 F-box/LRR-repeat protein 3 (Arabidopsis thaliana OX=3702)"
LSVLNEDLLIRILSFITYDSDRKAFRLVCKAFLRVDSFHRTHLRILHPEFITTLF
>SMEL4_12g006580.1.01 SMEL4_12g006580.1.01__211039 SMEL4_12g006580.1.01 gene=SMEL4_12g006580.1 Name:"Protein of unknown function"
IITFLPRNIIDHIRKLLLVCDGAKTSILS
>SMEL4_03g023380.1.01 SMEL4_03g023380.1.01__298489 SMEL4_03g023380.1.01 gene=SMEL4_03g023380.1 Name:"Protein of unknown function"
VLSNFPDIVVDDILIHLPLRDAVRAIECSRAGQPDLAK
>SMEL4_11g021270.1.01 SMEL4_11g021270.1.01__34407 SMEL4_11g021270.1.01 gene=SMEL4_11g021270.1 Name:"Protein of unknown function"
RISYLPRNVIDHIFDLLPTE
>SMEL4_03g021400.1.01 SMEL4_03g021400.1.01__211060 SMEL4_03g021400.1.01 gene=SMEL4_03g021400.1 Name:"Protein of unknown function"
IITSLLRNVVNRIRKLLLVRDAAKTSILS
>SMEL4_08g026120.1.01 SMEL4_08g026120.1.01__232500 SMEL4_08g026120.1.01 gene=SMEL4_08g026120.1 Name:"Similar to At5g02930 Putative F-box/LRR-repeat protein At5g02930 (Arabidopsis thaliana OX=3702)"
RLSDLPDSILIHILSLLCENSKKVV
>SMEL4_11g023630.1.01 SMEL4_11g023630.1.01__225090 SMEL4_11g023630.1.01 gene=SMEL4_11g023630.1 Name:"Similar to PP2B12 Putative F-box protein PP2-B12 (Arabidopsis thaliana OX=3702)"
CLWMLPEGCIAEILALTTPPDVCRLSLLSTSLRSAADSDSVWAKF
>SMEL4_01g037250.1.01 SMEL4_01g037250.1.01__109383 SMEL4_01g037250.1.01 gene=SMEL4_01g037250.1 Name:"Similar to FBL10 F-box/LRR-repeat protein 10 (Arabidopsis thaliana OX=3702)"
MSLDLLPSALLATVMTKLDIASIRSLASTCKAFHSCASHMLCFIPNF
>SMEL4_11g024720.1.01 SMEL4_11g024720.1.01__280793 SMEL4_11g024720.1.01 gene=SMEL4_11g024720.1 Name:"Similar to FBW2 F-box protein FBW2 (Arabidopsis thaliana OX=3702)"
PWDELLPDALGLIFRNLSLQEVLTVIPRVCKSWEKAVKGPYCWQEI
>SMEL4_10g009470.1.01 SMEL4_10g009470.1.01__74662 SMEL4_10g009470.1.01 gene=SMEL4_10g009470.1 Name:"Similar to FBL3 F-box/LRR-repeat protein 3 (Arabidopsis thaliana OX=3702)"
PFDLLSEEIVFSVLDCLSDNPLDKKSFSLVCKSFYAIESHHR
>SMEL4_11g005230.1.01 SMEL4_11g005230.1.01__74670 SMEL4_11g005230.1.01 gene=SMEL4_11g005230.1 Name:"Similar to At5g63520 F-box/LRR-repeat protein At5g63520 (Arabidopsis thaliana OX=3702)"
TIDMIGEDLLYNIFSKLPAVECAAAACVSRLWNVTIT
>SMEL4_08g012430.1.01 SMEL4_08g012430.1.01__245873 SMEL4_08g012430.1.01 gene=SMEL4_08g012430.1 Name:"Similar to FBL4 F-box/LRR-repeat protein 4 (Arabidopsis thaliana OX=3702)"
MEKLGDDLLASIMSRIHDSAYRRSISQVCKQWFRIEGLTRSSVRV
>SMEL4_01g022950.1.01 SMEL4_01g022950.1.01__79387 SMEL4_01g022950.1.01 gene=SMEL4_01g022950.1 Name:"Similar to At4g00755 F-box protein At4g00755 (Arabidopsis thaliana OX=3702)"
LEPDMSLNILMRLNDPADIVRAASVSRLWLQFVATNGISKQLC
>SMEL4_03g017870.1.01 SMEL4_03g017870.1.01__331521 SMEL4_03g017870.1.01 gene=SMEL4_03g017870.1 Name:"Similar to At4g00755 F-box protein At4g00755 (Arabidopsis thaliana OX=3702)"
LLPDMSIKILTCLEDPSDLIRVSAVSTSWCQFDLRVPH
>SMEL4_01g022960.1.01 SMEL4_01g022960.1.01__312371 SMEL4_01g022960.1.01 gene=SMEL4_01g022960.1 Name:"Similar to At4g00755 F-box protein At4g00755 (Arabidopsis thaliana OX=3702)"
VQWLETDMSLNILMRLNDPADVIRAASVSRLWLQF
>SMEL4_04g006310.1.01 SMEL4_04g006310.1.01__389251 SMEL4_04g006310.1.01 gene=SMEL4_04g006310.1 Name:"Similar to At4g00755 F-box protein At4g00755 (Arabidopsis thaliana OX=3702)"
SLERDMSVNILTCLNDPVDVVRAGSVSRLWHHFVVTNGLSKQLC
>SMEL4_11g017580.1.01 SMEL4_11g017580.1.01__174865 SMEL4_11g017580.1.01 gene=SMEL4_11g017580.1 Name:"Protein of unknown function"
LSDLSEPILLHIPSMVGDGKQVVRTSVLAKQWGFLSMSPMSLD
>SMEL4_03g009640.1.01 SMEL4_03g009640.1.01__134622 SMEL4_03g009640.1.01 gene=SMEL4_03g009640.1 Name:"Similar to At1g74510 F-box/kelch-repeat protein At1g74510 (Arabidopsis thaliana OX=3702)"
IHQIGRDLSINCLLHCSRSDYGSIASLNQSFRALIQSGELYRLR
>SMEL4_11g011370.1.01 SMEL4_11g011370.1.01__134468 SMEL4_11g011370.1.01 gene=SMEL4_11g011370.1 Name:"Similar to SKIP11 F-box/kelch-repeat protein SKIP11 (Arabidopsis thaliana OX=3702)"
IPSIGRDNSVSALIHCSRSDYGAIASLNRSFRSLIRSGELYRLR
>SMEL4_10g007750.1.01 SMEL4_10g007750.1.01__134479 SMEL4_10g007750.1.01 gene=SMEL4_10g007750.1 Name:"Similar to SKIP11 F-box/kelch-repeat protein SKIP11 (Arabidopsis thaliana OX=3702)"
IHGIGRDNSISSLIRCSRSDYGAIASLNSEFRSLVRSGELYRLR
>SMEL4_10g013840.1.01 SMEL4_10g013840.1.01__134670 SMEL4_10g013840.1.01 gene=SMEL4_10g013840.1 Name:"Similar to SKIP11 F-box/kelch-repeat protein SKIP11 (Arabidopsis thaliana OX=3702)"
IHGIGRDNSISSLILCSRSDYGVVTFLNSEFHSLIRSGELYRLR
>SMEL4_08g009660.1.01 SMEL4_08g009660.1.01__268223 SMEL4_08g009660.1.01 gene=SMEL4_08g009660.1 Name:"Similar to At1g13570 F-box/FBD/LRR-repeat protein At1g13570 (Arabidopsis thaliana OX=3702)"
TINNLPCNILDGIPGCLPPKDAVSC
>SMEL4_08g009650.1.01 SMEL4_08g009650.1.01__268224 SMEL4_08g009650.1.01 gene=SMEL4_08g009650.1 Name:"Similar to At1g13570 F-box/FBD/LRR-repeat protein At1g13570 (Arabidopsis thaliana OX=3702)"
TINNLPCNILDGIPGCLPPKDAVSC
>SMEL4_04g010410.1.01 SMEL4_04g010410.1.01__235629 SMEL4_04g010410.1.01 gene=SMEL4_04g010410.1 Name:"Similar to CPR1 F-box protein CPR1 (Arabidopsis thaliana OX=3702)"
SLVDLLSPILLEIFSSLPPTTLFYVDSI
>SMEL4_03g011220.1.01 SMEL4_03g011220.1.01__205814 SMEL4_03g011220.1.01 gene=SMEL4_03g011220.1 Name:"Protein of unknown function"
TVEILSWLDAKSVMRF
>SMEL4_01g031650.1.01 SMEL4_01g031650.1.01__257652 SMEL4_01g031650.1.01 gene=SMEL4_01g031650.1 Name:"Protein of unknown function"
PWPDLPQQLLNFIGSQHPDETDRLMQNVSFRGVTKSWRAASKQ
>SMEL4_01g031660.1.01 SMEL4_01g031660.1.01__349013 SMEL4_01g031660.1.01 gene=SMEL4_01g031660.1 Name:"Protein of unknown function"
WPNLPKELTSLISTEHSLMENVHFGGVTKSWRSAKSKN
>SMEL4_01g032790.1.01 SMEL4_01g032790.1.01__332114 SMEL4_01g032790.1.01 gene=SMEL4_01g032790.1 Name:"Similar to At1g57790 F-box/kelch-repeat protein At1g57790 (Arabidopsis thaliana OX=3702)"
LTLDAQRVISSYLLSQEAYTSFRSVCKLWRSLAPPLRWKVV
>SMEL4_02g014190.1.01 SMEL4_02g014190.1.01__225333 SMEL4_02g014190.1.01 gene=SMEL4_02g014190.1 Name:"Similar to SKIP27 F-box protein SKIP27 (Arabidopsis thaliana OX=3702)"
FEELPQDILIRIVCGVDHDDLKSLFRVSRAIREAT
>SMEL4_04g005010.1.01 SMEL4_04g005010.1.01__233049 SMEL4_04g005010.1.01 gene=SMEL4_04g005010.1 Name:"Similar to SKIP27 F-box protein SKIP27 (Arabidopsis thaliana OX=3702)"
LEALPQDILIRIVCGVDHDDLKRLFHVSKPIREATLVAKRWHFEYSTPR
>SMEL4_05g001020.1.01 SMEL4_05g001020.1.01__330595 SMEL4_05g001020.1.01 gene=SMEL4_05g001020.1 Name:"Similar to COI1 Coronatine-insensitive protein 1 (Arabidopsis thaliana OX=3702)"
SSTNDTVWECVIPYIQESRDRDAVSLVCKRWWEIDAITR
>SMEL4_08g004090.1.01 SMEL4_08g004090.1.01__348991 SMEL4_08g004090.1.01 gene=SMEL4_08g004090.1 Name:"Protein of unknown function"
MENFVIFGAVCKSWQTAATKQNFD
>SMEL4_02g021500.1.01 SMEL4_02g021500.1.01__302456 SMEL4_02g021500.1.01 gene=SMEL4_02g021500.1 Name:"Similar to SKIP14 F-box protein SKIP14 (Arabidopsis thaliana OX=3702)"
PSDALLLALGYLGLRDLLAVEKVCKALRDAVIGDPLLWRNI
>SMEL4_06g025280.1.01 SMEL4_06g025280.1.01__306843 SMEL4_06g025280.1.01 gene=SMEL4_06g025280.1 Name:"Similar to At5g21040 F-box/WD-40 repeat-containing protein At5g21040 (Arabidopsis thaliana OX=3702)"
IYRLASEHHVWKEFY
>SMEL4_11g011990.1.01 SMEL4_11g011990.1.01__329608 SMEL4_11g011990.1.01 gene=SMEL4_11g011990.1 Name:"Similar to At1g20790 Putative F-box/kelch-repeat protein At1g20790 (Arabidopsis thaliana OX=3702)"
DDIIGEIISHLPMKFAIQCKI
>SMEL4_03g018200.1.01 SMEL4_03g018200.1.01__346397 SMEL4_03g018200.1.01 gene=SMEL4_03g018200.1 Name:"Similar to At3g48880 F-box/LRR-repeat protein At3g48880 (Arabidopsis thaliana OX=3702)"
LISVISQVCRVWRLACSDQRLWKTLD
>SMEL4_03g018190.1.01 SMEL4_03g018190.1.01__346398 SMEL4_03g018190.1.01 gene=SMEL4_03g018190.1 Name:"Similar to At3g48880 F-box/LRR-repeat protein At3g48880 (Arabidopsis thaliana OX=3702)"
LISVISQVCRVWRLACSDQRLWKTLD
>SMEL4_06g030430.1.01 SMEL4_06g030430.1.01__336775 SMEL4_06g030430.1.01 gene=SMEL4_06g030430.1 Name:"Similar to EDL3 EID1-like F-box protein 3 (Arabidopsis thaliana OX=3702)"
ERILVLVFASMNWDIRTLCRTASVNRKLRAVARRILWRELC
>SMEL4_08g010980.1.01 SMEL4_08g010980.1.01__337301 SMEL4_08g010980.1.01 gene=SMEL4_08g010980.1 Name:"Similar to KAT3 Potassium channel KAT3 (Arabidopsis thaliana OX=3702)"
DIFGFLNFLRLWRLRRVSKFFSRLEKDTRFSYFWTRFC
>SMEL4_10g013640.1.01 SMEL4_10g013640.1.01__354591 SMEL4_10g013640.1.01 gene=SMEL4_10g013640.1 Name:"Protein of unknown function"
MCVSRPWRRLISSRKLVKT
>XP_010320469.1 XP_010320469.1__428065 XP_010320469.1 F-box/kelch-repeat protein At5g42350 isoform X1 [Solanum lycopersicum]
MNVFLPDDILEMCLLRLPFISLVNARMVCKKWRNLTLTPRFWRM
>XP_004231551.1 XP_004231551.1__65196 XP_004231551.1 F-box/kelch-repeat protein At1g30090 [Solanum lycopersicum]
IPGLPDDVALNCLLRIPVNDHMNCRVVCKRWYSLFATKDRFFSRR
>XP_004242212.1 XP_004242212.1__185420 XP_004242212.1 F-box/kelch-repeat protein At1g80440-like [Solanum lycopersicum]
IPGLPNEIALECLIRLPVDQFSKAASVCKKWNGEITSPEFRRRR
>XP_004228331.1 XP_004228331.1__382172 XP_004228331.1 F-box/kelch-repeat protein At1g55270 [Solanum lycopersicum]
LPSLPDDLAIACLVRVPRVELSKLRLVCKRWYRLLAGNFFYSQRKSL
>XP_004247952.1 XP_004247952.1__5540 XP_004247952.1 F-box/kelch-repeat protein At3g23880-like [Solanum lycopersicum]
FSCLPDEIIIEILLRLPVKSILKFRCVSKSWLSLISTPYFINTQIKFC
>XP_004243873.1 XP_004243873.1__33001 XP_004243873.1 F-box/kelch-repeat protein At3g23880-like [Solanum lycopersicum]
LPKDVLVEILSKLPLKTLVQCTTVCKSWYSIIINPNFISLHHNTHI
>NP_001334241.1 NP_001334241.1__407885 NP_001334241.1 F-box/kelch-repeat protein [Solanum lycopersicum]
LPDDLLERILAYLPIASIFRASCVCKRWCEIVNSRRFLWNFSQV
>XP_004247950.1 XP_004247950.1__5377 XP_004247950.1 F-box/kelch-repeat protein At3g06240-like [Solanum lycopersicum]
MHDDIILDILLRLPVKSLIRFKCVCKSWRTSIEDPNFIEHH
>XP_010320071.2 XP_010320071.2__33049 XP_010320071.2 F-box protein At5g07610-like [Solanum lycopersicum]
LNEELMIEIFLRLPVKSLVRCKCVAKKWNNLITSPEFTRLRV
>XP_010317951.1 XP_010317951.1__19346 XP_010317951.1 F-box/kelch-repeat protein At3g23880 [Solanum lycopersicum]
DQIINKILLNLPVSSLLRFRSVCKSWRSLINEPAFIDAHLKKMEF
>XP_004237711.1 XP_004237711.1__353196 XP_004237711.1 F-box/kelch-repeat protein At3g23880 [Solanum lycopersicum]
CRPLPEDLVVDILLRLPVESLLRFKCVCKHWYALIKSPSFIEK
>XP_025884988.1 XP_025884988.1__324399 XP_025884988.1 F-box/kelch-repeat protein At3g23880-like [Solanum lycopersicum]
RIPVLPEEVVTQILLRLPVKSLLKFRSVSKSWLGLISNPEFINTH
>XP_004228650.1 XP_004228650.1__382166 XP_004228650.1 F-box/kelch-repeat protein At1g55270 [Solanum lycopersicum]
LPGLPDDLAIACLIRVPRVEHNKLRLVCKRWYRLLAGNFFYSLRKSL
>XP_004235699.1 XP_004235699.1__185429 XP_004235699.1 F-box/kelch-repeat protein At1g80440-like [Solanum lycopersicum]
LPGLPNDIALECLIRLPLHQFSKAASVCKNWKKEIKHPLFRQRR
>XP_010324105.1 XP_010324105.1__65236 XP_010324105.1 F-box protein CPR1-like [Solanum lycopersicum]
MNLSEDVIFEILTRLPVISLIRFKCVCKFWYSLIKNPNFISNH
>XP_025884893.1 XP_025884893.1__11811 XP_025884893.1 F-box/kelch-repeat protein At3g23880-like [Solanum lycopersicum]
HFPREIISNILSRLPVKTLLRFRCVSKQWRNLISKPNFIASHF
>XP_025883623.1 XP_025883623.1__5543 XP_025883623.1 F-box protein CPR1-like [Solanum lycopersicum]
CMANSPEDIVKEILLRCPVKSLLRFKCVCKNWCALIKTPEFAQGH
>XP_004233874.2 XP_004233874.2__440500 XP_004233874.2 F-box/kelch-repeat protein At3g23880-like [Solanum lycopersicum]
PTSNCIFPREIISNILSRLPVKTLLRFRCVCKPWRNLISKPNFIDT
>XP_004230578.1 XP_004230578.1__77981 XP_004230578.1 F-box/kelch-repeat protein At1g22040 [Solanum lycopersicum]
SLPDEISIQILARLPRTHHLNAKLVSASWKAAIMSPELYRCRKE
>XP_004239218.1 XP_004239218.1__48272 XP_004239218.1 F-box only protein 6 [Solanum lycopersicum]
WKEFPEDLFEAVVARLPVATFFRFRLVCRKWNSMLTSQSFSEECA
>XP_004238393.1 XP_004238393.1__30367 XP_004238393.1 F-box/kelch-repeat protein At3g23880 [Solanum lycopersicum]
LTIDNSVLPIELIVEILIRLPVKTLLKMRSVSKSWSSLISTPEFVKA
>XP_004229312.1 XP_004229312.1__323673 XP_004229312.1 F-box/kelch-repeat protein At3g23880 [Solanum lycopersicum]
VSLLPPEIISEILVRLPVKSLLRMRSVSKSWLSLISTRQFIKTHLKFS
>XP_004253287.1 XP_004253287.1__459642 XP_004253287.1 F-box/kelch-repeat protein At3g23880-like [Solanum lycopersicum]
LPTLPFDLIQEILCRLPVKLLLQLRCVCKSWNSLITDTSFTKKHLSMS
>XP_004247637.1 XP_004247637.1__28101 XP_004247637.1 F-box/kelch-repeat protein At3g23880 [Solanum lycopersicum]
SMPNLPEELITEIMLRLPVKSLLQFRSVSKSWLSLISTSHFVKTH
>XP_004239384.1 XP_004239384.1__265160 XP_004239384.1 F-box/kelch-repeat protein At3g23880-like [Solanum lycopersicum]
LPNEIITDIFLRLPTKSLLKCKCVSKSWHQLISSPDFVNIHLKLN
>XP_004245050.1 XP_004245050.1__265122 XP_004245050.1 F-box/LRR-repeat protein 15 [Solanum lycopersicum]
DLTDDLLHMVFSFLDHIDLCRAASVCSQWRAASSHEDFWRYLN
>XP_010318559.1 XP_010318559.1__185425 XP_010318559.1 F-box/kelch-repeat protein At1g80440 [Solanum lycopersicum]
IPTLPYDIGLECLIRVPYNNFSSLTSVSRNWKLQIELPEFWRRR
>XP_004251236.1 XP_004251236.1__185407 XP_004251236.1 F-box/kelch-repeat protein At5g26960 [Solanum lycopersicum]
TIAELPDDLLLECLSRVTHSSLPSLPLVCCRWSLLLDSPTFHLLR
>XP_004229940.1 XP_004229940.1__28803 XP_004229940.1 F-box/kelch-repeat protein SKIP4 [Solanum lycopersicum]
IPGLPDDIALFCLARVPRRHHVLLKCVSRKWRDLVSGEEWHSYRKKH
>NP_001305147.1 NP_001305147.1__427481 NP_001305147.1 F-box protein 7 [Solanum lycopersicum]
IHRVLPDELLFEILSKTTPYTLGKAACVCRKWRYTIRNPVFWRN
>XP_004246543.1 XP_004246543.1__314577 XP_004246543.1 uncharacterized protein LOC101262845 [Solanum lycopersicum]
SFDQLPEDVIMEILSILPVKSIMKLKSVCKYWYTLIQSPNFIIKHFF
>XP_004239383.1 XP_004239383.1__265180 XP_004239383.1 F-box/kelch-repeat protein At3g23880-like [Solanum lycopersicum]
LPNEIITNILLRLPTKSLLICMCVSKSWHQLISSPDFVNIHLKLN
>XP_004253306.1 XP_004253306.1__75672 XP_004253306.1 F-box/kelch-repeat protein At3g23880-like [Solanum lycopersicum]
PLPTLPFDLIPDILSRLQVKFLLQLRCVCKSWKSLISDPKFAKKH
>XP_004240247.2 XP_004240247.2__17238 XP_004240247.2 F-box protein At5g07610-like [Solanum lycopersicum]
DDLLIEILLRVPITSLLCFKTVSKRWLSIITHPHFSVLY
>XP_025886554.1 XP_025886554.1__81069 XP_025886554.1 F-box only protein 8 isoform X1 [Solanum lycopersicum]
GRRQLPKDLLVEVLLWLPVESLVRFKCVSKHWYALITSPSFVEMH
>XP_004238091.1 XP_004238091.1__5524 XP_004238091.1 F-box/kelch-repeat protein At5g43190 [Solanum lycopersicum]
WSRLPEDVLEHLLSFLPLKAFLKLRSTCKHFKTLLFSPPFISKH
>XP_004246931.1 XP_004246931.1__22715 XP_004246931.1 putative F-box protein At3g16210 [Solanum lycopersicum]
TKIHLQDEIMMDILRRLPVQSLVRFKCVSKLWKSLMNDPYFKRT
>XP_025887881.1 XP_025887881.1__12174 XP_025887881.1 F-box protein At3g07870 isoform X1 [Solanum lycopersicum]
DYLPQELLVDIFTKLPVKSILRCRSVCKSWYSLLTSPSFTFTH
>XP_004246877.1 XP_004246877.1__48917 XP_004246877.1 uncharacterized protein LOC101256913 [Solanum lycopersicum]
WSDGIPSDILGLISSRLIAAEYFIFRAVCKKWRHTPVTPPHCPAQS
>XP_025886752.1 XP_025886752.1__28100 XP_025886752.1 F-box/kelch-repeat protein At3g23880-like [Solanum lycopersicum]
SMGCLPEELILAILVRVPVKYLLQFKCVSKNWFNLISSPEFVKTH
>XP_004238603.1 XP_004238603.1__5547 XP_004238603.1 F-box protein At1g11270-like [Solanum lycopersicum]
CVVHFPEDIQKDILLRCPVKSLLRFKCVSKSWCALIKNPKFVQQH
>XP_004249705.2 XP_004249705.2__334918 XP_004249705.2 F-box/kelch-repeat protein At3g23880-like [Solanum lycopersicum]
PANRCMPTEILVEILSRVPVKSLLKFRCVSKSWLALISSPEFIN
>XP_004237754.1 XP_004237754.1__11808 XP_004237754.1 F-box/kelch-repeat protein At3g23880-like [Solanum lycopersicum]
IPEDVVVDILLRLPVKSLLRFKCVRKNWCALIKSPSFIKEHF
>XP_010327435.1 XP_010327435.1__428038 XP_010327435.1 F-box/kelch-repeat protein At3g23880-like [Solanum lycopersicum]
FPSIFPEELITEIISRLPVKSLLKFMSVSKSWLSLISSPEFINT
>XP_019068990.1 XP_019068990.1__11815 XP_019068990.1 F-box/kelch-repeat protein At3g23880-like [Solanum lycopersicum]
IPEDALVDILLRLPVKSLLRFKCVRKNWCALIKSPSFIKEHF
>XP_010321279.1 XP_010321279.1__459641 XP_010321279.1 F-box/kelch-repeat protein At3g23880 [Solanum lycopersicum]
EIPTLPQDIIIEILIRLPLKTLLKFRSVSKSWLYLLSDAQFHKTHISFS
>XP_004234618.1 XP_004234618.1__459661 XP_004234618.1 F-box/kelch-repeat protein At3g23880 isoform X1 [Solanum lycopersicum]
IPTLLPELITEILLRLPVKSLLQFKCVSKSWLALISSQDFIKTHLSLS
>XP_004247844.1 XP_004247844.1__264983 XP_004247844.1 F-box/kelch-repeat protein At3g23880-like [Solanum lycopersicum]
NLPEELIAEILKRVPVKSLLQFRCVSKSWLGIISSSDFVKTHLSLSAN
>XP_004247942.2 XP_004247942.2__324418 XP_004247942.2 F-box/kelch-repeat protein At3g23880-like [Solanum lycopersicum]
HTPSFPLEIIIEILSRLPVKSLLKFKSVSKSWLSLISSTHFSKSH
>XP_004235916.1 XP_004235916.1__48728 XP_004235916.1 F-box protein At5g07610 [Solanum lycopersicum]
SEDLLTEIFLRLPPKSLLRFQCVSKHWLSLISSAHFRRLHT
>XP_004228886.1 XP_004228886.1__5542 XP_004228886.1 F-box protein CPR1-like [Solanum lycopersicum]
MSDIPPEILSDILSRLPVKSLLRFRCVSKSIKTLIDSPEFIEAH
>XP_004247554.1 XP_004247554.1__75696 XP_004247554.1 F-box/kelch-repeat protein At3g23880-like [Solanum lycopersicum]
ISIPVLPAELVTEILSRLPVKFLLKFKCASKSWLALISSPEFAKTH
>XP_004249778.3 XP_004249778.3__11809 XP_004249778.3 F-box/kelch-repeat protein At3g23880-like [Solanum lycopersicum]
SLLPGDIVIEILLRLPVKSLSRFKCVSKPFCFLIENPNFISKHY
>XP_019071154.1 XP_019071154.1__5556 XP_019071154.1 putative F-box/kelch-repeat protein At3g17570 [Solanum lycopersicum]
FSDLPEDIEMEILSRLPVKCLLQLKCVNKKWYVLIENPIFIQKH
>XP_004250283.2 XP_004250283.2__493043 XP_004250283.2 F-box protein CPR1 isoform X1 [Solanum lycopersicum]
IHFPEVILMDIFSRLPVKSLLRFKCVSKFWETLISDPYFKMKH
>XP_025883690.1 XP_025883690.1__5562 XP_025883690.1 F-box protein At3g08750-like [Solanum lycopersicum]
CMANSPEDIVKEILLRCLMKSLLRFKCICKNWCALIKTPEFAQGH
>XP_025886813.1 XP_025886813.1__427208 XP_025886813.1 F-box/kelch-repeat protein At3g23880-like [Solanum lycopersicum]
LSLLLHDELITEILLKLPVKSLSKFMCVSKSWLQLISSPDFVKN
>XP_004231348.3 XP_004231348.3__33009 XP_004231348.3 putative F-box/kelch-repeat protein At1g12870 [Solanum lycopersicum]
EEILVDILKRLPVKSLIRFNCVSKFWNTLISQPYFKKTHL
>XP_025883832.1 XP_025883832.1__159862 XP_025883832.1 F-box/kelch-repeat protein At3g23880-like [Solanum lycopersicum]
MDGDIVKEILLRCPLKSLLRFKCVCKSWYALIIDSEFVQQQL
>XP_010326062.1 XP_010326062.1__65159 XP_010326062.1 putative F-box protein At1g50870 [Solanum lycopersicum]
VPTIHFQEEIMMDILRRLPMRSILRFKCVSKFWKSLIDDPYFKRTH
>XP_010325891.1 XP_010325891.1__324423 XP_010325891.1 F-box/kelch-repeat protein At3g23880-like [Solanum lycopersicum]
QILILPVELIIEILSRLAVKSLLRFKCVSSQWSCLISSPNFIKTH
>XP_010321544.1 XP_010321544.1__314804 XP_010321544.1 F-box protein At3g22700-like [Solanum lycopersicum]
MLPCDLLAEILSRLPAKNVCQLKSVSKHWLNTISTPHFKKLHY
>XP_019071196.1 XP_019071196.1__65145 XP_019071196.1 putative F-box protein At3g16210 isoform X1 [Solanum lycopersicum]
VPTIHFQDEIMMDILRRLPMRSILRFKCVSKFWKSLIDDTYFKRTH
>XP_025888554.1 XP_025888554.1__382114 XP_025888554.1 putative F-box protein At1g32420 [Solanum lycopersicum]
IFPEEIIFEIFSWLPVKSLVQFRCVSKKIYSLILEPDFVDTHHRRSMT
>XP_010314076.1 XP_010314076.1__5405 XP_010314076.1 putative F-box protein At1g32420 [Solanum lycopersicum]
FACIPDELIVEILRKLPAKSLMKFKCVSKSFNSLMSDPSFIESH
>XP_004233618.1 XP_004233618.1__427785 XP_004233618.1 F-box/kelch-repeat protein At3g23880-like [Solanum lycopersicum]
TKIQEQEILIEILTKLSVKSLFRFKCVSKSWNSLLTEPYFKK
>XP_025886756.1 XP_025886756.1__315143 XP_025886756.1 F-box protein At3g07870-like [Solanum lycopersicum]
IINLPKDIMLEILSRLSIKSIFCCKTVCKSWYSLITYEPLFIDMYH
>XP_004253288.1 XP_004253288.1__327854 XP_004253288.1 putative F-box protein At3g20705 [Solanum lycopersicum]
VSSKYIPDDIVFSILSKLSVKSIKRFSCACKSWSSLFENPNFINKF
>XP_010312750.1 XP_010312750.1__493011 XP_010312750.1 F-box protein CPR1-like isoform X1 [Solanum lycopersicum]
IHFSEVILMDILSRLPVKSLLRFKCVSKFWEKLISDPYLKMKH
>XP_004242880.1 XP_004242880.1__83041 XP_004242880.1 F-box protein At5g07610 [Solanum lycopersicum]
NADLLSEILLWLPPKSLLRFQAVCKDWFSIISSRTFRQLHC
>NP_001288368.1 NP_001288368.1__11921 NP_001288368.1 S-locus F-box protein type-1 [Solanum lycopersicum]
ELLDELMIDILKRLPAKSLIRLKCVSKSLYSLINNPDFIFIHY
>NP_001289821.1 NP_001289821.1__12188 NP_001289821.1 S-locus F-box protein type-5 [Solanum lycopersicum]
LKKLPEDVIIYILLRLPVKSLILFTCISKTWYILIRSSTFINLH
>XP_004248467.1 XP_004248467.1__30113 XP_004248467.1 F-box protein At3g07870-like [Solanum lycopersicum]
FPLELLREILLKLPAESLIRFTVVCKSWYSLITSFPFISAHFAQT
>XP_004252932.1 XP_004252932.1__334972 XP_004252932.1 F-box protein At5g49610 [Solanum lycopersicum]
PYGVFPDEVILQILARLPVKSVFKTKVVCKVWYKLISDKYFTNL
>NP_001335104.1 NP_001335104.1__48467 NP_001335104.1 F-box family protein [Solanum lycopersicum]
WAMLPEDLLNEILARVPPFMIFRLRSVCKRWNSILQDHSFLKFHS
>XP_019068231.1 XP_019068231.1__48476 XP_019068231.1 putative F-box protein At3g10240 [Solanum lycopersicum]
KYGNEYITSEIISWLPVKSIVRFKCVCKAWNTWIEHPNFSKLQ
>XP_019067990.1 XP_019067990.1__11979 XP_019067990.1 F-box/kelch-repeat protein At3g23880-like [Solanum lycopersicum]
MDMLIRLPVKSLFRFKCVSNSWRALICEPSFKKQHH
>XP_004247510.1 XP_004247510.1__81041 XP_004247510.1 putative F-box/kelch-repeat protein At1g12870 [Solanum lycopersicum]
NLLPDDLLFEVFLLLPAETLCKLRCVCKSLLNMINSTRFIEDH
>XP_004247951.2 XP_004247951.2__32670 XP_004247951.2 F-box/kelch-repeat protein At3g23880-like [Solanum lycopersicum]
IPMSLNLGDDVITCILSKLPVESLQRFKIVQKSWCSIINDPNFIK
>XP_004242301.1 XP_004242301.1__5306 XP_004242301.1 F-box protein At3g08750-like [Solanum lycopersicum]
EEILIDHILSRLAVKSLLRFKCVCKNWCDLFNSLSFIKKHC
>NP_001316390.1 NP_001316390.1__5603 NP_001316390.1 S-locus F-box protein type-9 [Solanum lycopersicum]
MKVLPQDVVIYIFLKLPVKFLLRFKCTCKTFCNIINSSTFIHLH
>XP_010327140.1 XP_010327140.1__49375 XP_010327140.1 putative F-box protein At3g23970 [Solanum lycopersicum]
FSNGYLPDWFLIEVLSRLPVKCVFRYKSVSKRWRFLISATSFASLY
>XP_010317370.1 XP_010317370.1__75748 XP_010317370.1 uncharacterized protein LOC104646071 [Solanum lycopersicum]
KIPYLPADIINSILLQLPVKSLSRFKSCCKSWHCCIDDADFIKSH
>XP_004243025.1 XP_004243025.1__19363 XP_004243025.1 F-box protein At5g07610-like [Solanum lycopersicum]
KELLTEILLHLPVKSLVHCKCVSRKWLSSPQFTRLRVPCF
>XP_019066407.1 XP_019066407.1__12257 XP_019066407.1 F-box protein At3g07870-like [Solanum lycopersicum]
FERLPDCLVIDILSRLPSHSFLRCRWVCRHWRALLVSSQHSFTNIHH
>XP_004250489.1 XP_004250489.1__12256 XP_004250489.1 F-box protein At3g07870-like [Solanum lycopersicum]
FERLPDCLVIDILSRLPSHSFLRCRWVCRHWRALLVSSQHSFTNIHH
>XP_004237458.1 XP_004237458.1__185408 XP_004237458.1 F-box/kelch-repeat protein SKIP6 [Solanum lycopersicum]
IPNLPDDIALQCLARVPRSHHPVLSLVSKSWRCILSSTALYTTR
>XP_010323366.1 XP_010323366.1__11591 XP_010323366.1 putative F-box protein At4g38870 [Solanum lycopersicum]
MDTLPCEVLVNILCRLSLKHVHQLQTVSKLWFKIISSPHFRRLY
>XP_025884772.1 XP_025884772.1__48770 XP_025884772.1 F-box protein DOR-like [Solanum lycopersicum]
IPEEIVIQIFTWLPVKSLMRFKCVAKFFNSLVSESYFTEIHT
>XP_010325132.1 XP_010325132.1__30438 XP_010325132.1 F-box only protein 13 [Solanum lycopersicum]
FPLDELNQDLLERVLSWLPTSTFLRLTSVSKRWKSAANSPVFHHA
>XP_025885550.1 XP_025885550.1__427537 XP_025885550.1 uncharacterized protein LOC112940989 [Solanum lycopersicum]
ITNVVGGDFVMSILLALPVKSLLRFQSVCWSWHDLILSRRFI
>XP_004249296.1 XP_004249296.1__185421 XP_004249296.1 F-box/kelch-repeat protein At1g15670 [Solanum lycopersicum]
LPGLPEDIALECLTRLHYSTHGVASRVCRRWCRILQSKAFYYHR
>XP_010321175.1 XP_010321175.1__28782 XP_010321175.1 putative F-box protein At1g32420 [Solanum lycopersicum]
SIHDFVDDIIFEILTWLPAKSLMRFKCVSKSLNSLIRYDVNFVNYH
>XP_010316835.2 XP_010316835.2__265606 XP_010316835.2 F-box/kelch-repeat protein At3g23880-like [Solanum lycopersicum]
LNDEILGVIFSRLPVKTLMRMKCLYKDYSELISSPWFINLYSKRFN
>XP_025884066.1 XP_025884066.1__5264 XP_025884066.1 F-box protein At5g65850-like isoform X1 [Solanum lycopersicum]
EIPEGAVIEILLRLPLKSLYVCKCVSKWWCSIISDIEKLHH
>XP_010317339.1 XP_010317339.1__65271 XP_010317339.1 F-box/kelch-repeat protein At3g23880-like [Solanum lycopersicum]
IPGLNDEILGVIFSRLPVKTLMRLKCLYKDYSMLISSPWFINLY
>XP_010317338.1 XP_010317338.1__11986 XP_010317338.1 F-box/kelch-repeat protein At3g23880-like [Solanum lycopersicum]
ISNIPGLENEILGVIFSRLPVGTLLRLKCLSKSCCKLISSPWFITLHH
>XP_004239382.1 XP_004239382.1__22884 XP_004239382.1 F-box/kelch-repeat protein At3g23880-like [Solanum lycopersicum]
TEIIIPNDILTDILLRLPLKSLLKCKSVSKSWHQLISSPDFVKT
>XP_004247556.1 XP_004247556.1__51104 XP_004247556.1 F-box/kelch-repeat protein At3g23880-like [Solanum lycopersicum]
LPFSILPPELNTDILLRLPVSSVLIIRSVSKSCLAFTSTPEFIKAH
>XP_010326925.1 XP_010326925.1__5533 XP_010326925.1 putative F-box protein At5g52610 [Solanum lycopersicum]
FNKLSDDVITFVFLRCTLKSLSMLRCTSKLWNNFITTPSFIHSH
>XP_019066637.1 XP_019066637.1__335043 XP_019066637.1 F-box protein At5g49610 [Solanum lycopersicum]
PNNKMYLDLKDIIREHSLSFLPAKSLFKFNAVCRDWKLQISSPFFAH
>XP_004247228.1 XP_004247228.1__65326 XP_004247228.1 F-box/kelch-repeat protein OR23 isoform X1 [Solanum lycopersicum]
IPGLPNDLAAIILVFVPYSHHSRLKSICKSWKQFFSSKIIISLRQKH
>NP_001288364.1 NP_001288364.1__65296 NP_001288364.1 S-locus F-box protein type-13 [Solanum lycopersicum]
MKKLNEDVVIYILLRLAVKSLLRFNCISKTCYFLIKSSTFVYLY
>XP_004234205.1 XP_004234205.1__323559 XP_004234205.1 F-box protein At5g52880 [Solanum lycopersicum]
SQLPQDVLVHIFGFLDLKSLVTASSVCRSWSVAASDNHLWQSIHISFF
>XP_025887863.1 XP_025887863.1__410649 XP_025887863.1 F-box protein At3g07870 isoform X1 [Solanum lycopersicum]
MSDYVPEDLMIKIFTRLPIKSILRCTSVCKSCCNGIVCI
>XP_004242393.1 XP_004242393.1__48250 XP_004242393.1 F-box/kelch-repeat protein At3g24760 [Solanum lycopersicum]
NWDFLSSDLTEKILSYLPIRSIIVASSVCKIWNSIITSSSFTTKIS
>XP_025886754.1 XP_025886754.1__410145 XP_025886754.1 putative F-box protein At3g10240 [Solanum lycopersicum]
SSISQDIIYEIFSRLPDKSFTRFKCVSKFYNSLVSFKVLAWTYPRKKF
>XP_004237752.1 XP_004237752.1__265897 XP_004237752.1 putative F-box/kelch-repeat protein At1g12870 [Solanum lycopersicum]
IPEDVVVDILLRLPVESLLRFKCVHKSCNNCAGLLVCNMKL
>XP_025884002.1 XP_025884002.1__375305 XP_025884002.1 F-box protein At5g03970-like isoform X1 [Solanum lycopersicum]
EEIVINILNRLPLKSLAKFECVSKNWQKVIAEIYRNRLWWPKPYQIGF
>XP_004252902.1 XP_004252902.1__328652 XP_004252902.1 F-box/kelch-repeat protein At3g06240 [Solanum lycopersicum]
MSIFNGGHLPQELLINIFCRLPAKSIGQLRCVSNPLNSFLSNKQFLKA
>NP_001234215.2 NP_001234215.2__48514 NP_001234215.2 DOUBLE TOP [Solanum lycopersicum]
WSRLPHRLIDRIIAFLPPPAFFRARVVCKRFYGLIYSTHFLELY
>XP_025884089.1 XP_025884089.1__283887 XP_025884089.1 F-box protein At3g07870-like [Solanum lycopersicum]
LMDLPSPILLEILSRLPPTTLLYVKTVSKSFLNLTLDSEFLKLSR
>XP_025883596.1 XP_025883596.1__315575 XP_025883596.1 putative F-box/kelch-repeat protein At1g12870 [Solanum lycopersicum]
CNIPNEMVIEILGRVACQDLVQNLKLVCKKWYSIIYNGSFAYSHF
>XP_025888592.1 XP_025888592.1__49076 XP_025888592.1 putative F-box protein At1g19160 isoform X1 [Solanum lycopersicum]
EFDKLPIDVLTCIFLKCGLKTLSISRCVSKSWNDCIISPLFVFSH
>NP_001288370.1 NP_001288370.1__314952 NP_001288370.1 S-locus F-box protein type-12 [Solanum lycopersicum]
TIKKLSEDVEIYIFFKLPMKSIMRFKCVTKTWCNLMQLFSFINLHH
>XP_019067951.1 XP_019067951.1__48549 XP_019067951.1 F-box protein At5g49610-like [Solanum lycopersicum]
NGSKYPVEIIMRVNMTIKDVAKRHILPFLPAKSLMKLRAVSKEWNQWIASPLLAYNQS
>XP_004242549.1 XP_004242549.1__324868 XP_004242549.1 putative F-box protein At1g32420 [Solanum lycopersicum]
HVMSIPKEVVMEILQRVPGKDLAEKLKMVCMQWCSIIYSGSFAYSH
>XP_004236597.2 XP_004236597.2__324225 XP_004236597.2 F-box/LRR-repeat protein At5g63520-like [Solanum lycopersicum]
IDLIGEDLLHNILSRLTAESCASAACVSRSWNLIINRLLTIPNLTSALSC
>XP_004240515.1 XP_004240515.1__185454 XP_004240515.1 F-box/kelch-repeat protein SKIP30-like [Solanum lycopersicum]
IEGLPDAVAIRCLARVPFYLHPKLELVSHSWRAAIQSAELFKAR
>XP_010312123.1 XP_010312123.1__420555 XP_010312123.1 F-box/LRR-repeat protein At5g63520 isoform X1 [Solanum lycopersicum]
IDAINDDLLHNILSRLPALACANAACVNRSWNLIITSL
>XP_010316918.1 XP_010316918.1__344846 XP_010316918.1 F-box protein At1g52495-like [Solanum lycopersicum]
SNMEVPNDVTREIIRKLPYKSQCRFRCVSFFWKDVIDSVK
>XP_010326385.1 XP_010326385.1__185461 XP_010326385.1 F-box/kelch-repeat protein SKIP30 [Solanum lycopersicum]
IEGLPDAVALRCLARVPFYLHPKLELVSRSWQAAIRSGELFKAR
>XP_004244002.1 XP_004244002.1__12571 XP_004244002.1 actin-related protein 8 [Solanum lycopersicum]
FDRIPLDIFIQILKILGPKESAKLTSVCKSWKYIVSDNRLWIYFLQNHH
>XP_019068361.1 XP_019068361.1__417050 XP_019068361.1 F-box protein At5g03970 [Solanum lycopersicum]
EVSDDIVINILHCLPSKSLARFKCVSKCWLKYIADSSLSYSCRY
>XP_025883689.1 XP_025883689.1__33020 XP_025883689.1 F-box/kelch-repeat protein At3g06240-like [Solanum lycopersicum]
MKSLLKFRCVSKSWFFLLSSPLFSKTHV
>XP_010318388.1 XP_010318388.1__328080 XP_010318388.1 uncharacterized protein LOC104646509 [Solanum lycopersicum]
MHHQIVPNDLVEKIISYLPLKFAVQCKVISKNLNIWISDPEFRKTL
>XP_010324510.1 XP_010324510.1__375669 XP_010324510.1 F-box/kelch-repeat protein SKIP25 [Solanum lycopersicum]
IPGLPDDVAQICLNQVHPSTLFSVCHSWRKLIYSPSFPPFLS
>XP_010320626.1 XP_010320626.1__375288 XP_010320626.1 uncharacterized protein LOC104647254 [Solanum lycopersicum]
FSEFTEDIIHEILSRVTLKQRPNVSLVSKKWCQMIESLDDDLS
>XP_010316352.1 XP_010316352.1__324054 XP_010316352.1 F-box protein At5g49610 [Solanum lycopersicum]
DLEDIIKENALPFLPAKSAVKFQAVCRDWRLQISAPLFAHKQSLSC
>XP_019069780.2 XP_019069780.2__493146 XP_019069780.2 uncharacterized protein LOC104648134 [Solanum lycopersicum]
ISVPKEVVIEILRRVPGHDLAEKLKMVCMQWCSIIHTGSFAYLH
>XP_004233516.1 XP_004233516.1__62195 XP_004233516.1 F-box protein At3g26010 [Solanum lycopersicum]
DEFPAHIIREGDKKIKDVVKEHVLPFLPAKSLMKFKAVSKDWDKWIASPLLIHQ
>XP_010323887.1 XP_010323887.1__136755 XP_010323887.1 F-box protein SNE-like [Solanum lycopersicum]
FINDNEDVLIEILKRLDGRSLGVAACVCKLWCGIARNDSLWEHLC
>XP_004243826.2 XP_004243826.2__323493 XP_004243826.2 putative F-box/FBD/LRR-repeat protein At4g03220 [Solanum lycopersicum]
RISDLPDAVIHHILFFLPIKSIAKLSVLSKRWRHIWHTFPDLDFT
>NP_001288366.1 NP_001288366.1__324604 NP_001288366.1 S-locus F-box protein type-11 [Solanum lycopersicum]
VNKFSKDVLMYLILKLPIKSILRFKSISKSLYNLMQSSTFINLH
>XP_004253483.1 XP_004253483.1__5348 XP_004253483.1 putative F-box protein At3g21120, partial [Solanum lycopersicum]
IPKEVVVEILRRVPCEELFETIKKVCMQWCSIIYSGSFAYSHVEC
>XP_025887928.1 XP_025887928.1__16421 XP_025887928.1 F-box protein At5g51380-like [Solanum lycopersicum]
LSDKLLLNVLSKLPEHQHISYSLVCKRWCKLSGKLVRSIKLLDWEF
>XP_010318128.1 XP_010318128.1__11918 XP_010318128.1 F-box protein At5g49610-like [Solanum lycopersicum]
SDLPDGILFHILVKIPPKDIHKYVMRVCKSWKEIVSESFFIEKNF
>XP_004236019.1 XP_004236019.1__328202 XP_004236019.1 F-box protein At5g49610 [Solanum lycopersicum]
MWSNLPFELLANIFSHLSPDSLARAKSACKSWHTCADNSPSWATL
>NP_001234858.1 NP_001234858.1__381887 NP_001234858.1 EIN3-binding F-box protein 1 [Solanum lycopersicum]
SLEVLPDECLFEILRRLPGGRERGAAACVSKRWLTVLSSVKNSE
>XP_004237773.1 XP_004237773.1__334913 XP_004237773.1 SKP1-interacting partner 15 [Solanum lycopersicum]
PLNRLPQDTLHQIFSHLTLREIIVSKCVCKCLNATLSSPAFLHLI
>XP_019067977.1 XP_019067977.1__23420 XP_019067977.1 F-box/LRR-repeat protein 4 isoform X1 [Solanum lycopersicum]
SILCDELLQEIFRRLPPPSAASVSLVCKRWLHLLRSSTTSLSICFIET
>XP_019069047.1 XP_019069047.1__77576 XP_019069047.1 F-box protein At2g26160-like [Solanum lycopersicum]
WSKLQSDILGVILSRMDMIEDYLNFSSVCKSWHSVAKEHRFISDLPRAP
>XP_004240336.1 XP_004240336.1__493336 XP_004240336.1 F-box protein SNE-like [Solanum lycopersicum]
INDNVDVLIVILQRLDGGSLGVAACVCKLWCSITRNDSLWE
>XP_010316682.1 XP_010316682.1__311423 XP_010316682.1 putative F-box protein At1g49610 isoform X1 [Solanum lycopersicum]
LSSLPDSILFHILSFLPFDDVVRTSRLCRQWRTLWSFSSTLNFIHR
>XP_010317554.2 XP_010317554.2__210375 XP_010317554.2 F-box protein At5g07610-like isoform X1 [Solanum lycopersicum]
NVMESKIDVFGEIFSRLPLNCVVQCKLLNQNFRSMISNSEFAQ
>XP_010323809.1 XP_010323809.1__33035 XP_010323809.1 F-box/kelch-repeat protein At3g23880-like [Solanum lycopersicum]
MAILLKVPPKSMLKFMGVSKPWLRLISSRKLVKTHV
>XP_025884408.1 XP_025884408.1__33192 XP_025884408.1 F-box/kelch-repeat protein At3g06240-like [Solanum lycopersicum]
NLLQFKCVSKSWLSLISYEEFINLHL
>XP_004238085.1 XP_004238085.1__76304 XP_004238085.1 F-box protein At3g12350 [Solanum lycopersicum]
LSFTDFPEDVQLCILSFLTPSDISNFACTSKRFVSLCRDDPRLWFS
>XP_004238648.1 XP_004238648.1__503727 XP_004238648.1 F-box/kelch-repeat protein At1g23390 [Solanum lycopersicum]
DVLETILSHVPLVDLVPSSCVSKSWNRAVASSLKCFNKPKPWLII
>XP_010317562.1 XP_010317562.1__210374 XP_010317562.1 uncharacterized protein LOC104646138 [Solanum lycopersicum]
NVMESKIDVFGEIFSRLPLNCVVQCKLLNQNFKSMISNSEFAQ
>XP_004246048.1 XP_004246048.1__375947 XP_004246048.1 F-box/kelch-repeat protein SKIP25-like [Solanum lycopersicum]
IPGLPDDIARICLYHVQPSILYSVCHSWRRLVYSPSFPPFLS
>XP_004243661.1 XP_004243661.1__186072 XP_004243661.1 F-box/kelch-repeat protein At1g16250 [Solanum lycopersicum]
IPGLPDDLALRCLAMISHGYHGILETVSRRWRKLFHSAEYSNYK
>XP_010312919.1 XP_010312919.1__284048 XP_010312919.1 F-box/kelch-repeat protein At3g06240-like [Solanum lycopersicum]
LLDLPSPILLQILSTLPPTTLLYVKIVSKTLLNLILDSEFLKLSR
>XP_004253366.1 XP_004253366.1__218305 XP_004253366.1 putative F-box protein At3g25750 [Solanum lycopersicum]
WADLPIDLLVEIANRIDVLKDFIVFTCVCTSWKIAAPKDKFDVF
>XP_025886678.1 XP_025886678.1__391292 XP_025886678.1 F-box protein At2g26160 [Solanum lycopersicum]
NWSEFPLELLEMIAKRVTVMEDFIRFGVVCKSWGSAATKENFDVLV
>XP_004229582.1 XP_004229582.1__324058 XP_004229582.1 F-box/kelch-repeat protein SKIP25-like [Solanum lycopersicum]
IPGLPNHLAHLCLSNLHPSLLYRVCKSWRRLIYTSSFPLFYC
>XP_004234997.1 XP_004234997.1__16874 XP_004234997.1 F-box protein SKIP31 [Solanum lycopersicum]
LPPELFLRIFCLLDRHNLATAQLVCRRWKMLGSDNSLWCDLFIERW
>XP_004247336.1 XP_004247336.1__324046 XP_004247336.1 F-box/LRR-repeat protein 17 [Solanum lycopersicum]
KLPANCLWEVLKRLPPSSLLSSAKVCKGWRDVSRRIWKSAEELRLE
>XP_004235728.1 XP_004235728.1__376215 XP_004235728.1 uncharacterized protein LOC101256367 [Solanum lycopersicum]
SRLPDHVLHSILSYLKSEQLFHARLVSKNWHSNTPSYFPLEFDESIFF
>XP_019068893.1 XP_019068893.1__391267 XP_019068893.1 putative F-box protein At1g65770 isoform X1 [Solanum lycopersicum]
DWSELQYDLLALIARRLNLIEDYLNFGSVCKSWHSVSTKDNFNNYLC
>XP_004244536.1 XP_004244536.1__335845 XP_004244536.1 F-box protein SKIP19-like [Solanum lycopersicum]
PWLELPPEITSSILQKVGPIEMLKSADKVCSYWRRLCHEPAMWRVV
>XP_004239434.1 XP_004239434.1__243736 XP_004239434.1 F-box/FBD/LRR-repeat protein At1g13570-like [Solanum lycopersicum]
ENVLADILIRLPLRDAVRSSILSKKWRYNWCRLPQLSLDQTLWDTTDQSIC
>XP_010326161.1 XP_010326161.1__5447 XP_010326161.1 probable F-box protein At4g22060 [Solanum lycopersicum]
WAGLPHDLLVLIANRVKVIEDFVAFSCVCNSWRIASTKDNFDM
>XP_004246511.1 XP_004246511.1__314754 XP_004246511.1 F-box/kelch-repeat protein At1g57790-like [Solanum lycopersicum]
SLFCVPVDILEQILSRLNLKENILASAVCKQWLAAAISVRVANKPPWLMFF
>XP_019066659.1 XP_019066659.1__284001 XP_019066659.1 F-box/FBD/LRR-repeat protein At1g13570-like [Solanum lycopersicum]
LTDLPNDVIDSILIRLPSEEAVRTSILSKRWRYHWCRLTKLTLNRSLWRTE
>XP_010312048.1 XP_010312048.1__48902 XP_010312048.1 F-box protein At5g49610 [Solanum lycopersicum]
SKLPADYIRREDMEMKDVAMKHVLPFLPGKSLMKFRTVSNEWNHWIGCPLLAYQQS
>XP_010325397.1 XP_010325397.1__49716 XP_010325397.1 protein ARABIDILLO 1-like [Solanum lycopersicum]
DWTKLPNDTVIQLFSCLNYRDRASMSSTCRTWNNLGVSPCLWQGL
>XP_004246015.1 XP_004246015.1__474262 XP_004246015.1 F-box protein SKIP31 [Solanum lycopersicum]
SKVPPELLRHILKFLSPEDLVACTMVCKFLNFAASDESLWRWLYRMRW
>XP_004239346.1 XP_004239346.1__11734 XP_004239346.1 F-box/FBD/LRR-repeat protein At1g13570-like [Solanum lycopersicum]
IGDLPNDILHRILEKLPIKDTVVTSILSKQWLHVWSTLPHFVFDHLF
>XP_004239122.1 XP_004239122.1__5331 XP_004239122.1 F-box protein At1g70590 [Solanum lycopersicum]
FSQLPDDVLLKIAANFTLPNLRAASQVCKSWCDGLKPLREAMLF
>XP_004233868.1 XP_004233868.1__315336 XP_004233868.1 putative F-box protein At5g55150 [Solanum lycopersicum]
WSEVPEDLLRLIANRLDTLTDQVRFACVCTSWKSILLSIRPSHSWCLLY
>NP_001293065.1 NP_001293065.1__381885 NP_001293065.1 EIN3-binding F-box protein 2 [Solanum lycopersicum]
SIDVLPDECLFEVLRRLSDGKDRSASACVSKRWLMLLSSIRGDET
>XP_010325361.1 XP_010325361.1__391270 XP_010325361.1 F-box protein At2g26160-like [Solanum lycopersicum]
DWSDLQQDLLVLIVRRINLIEDFLNFGIVCKSWRCVVTKENFNSNLC
>XP_010324683.1 XP_010324683.1__440069 XP_010324683.1 F-box family protein isoform X1 [Solanum lycopersicum]
PSMELPEGIWANILHKLGVVEILETTEKVCSKWRRLCKNPSTWRVI
>XP_010327655.1 XP_010327655.1__48904 XP_010327655.1 uncharacterized protein LOC101259674 [Solanum lycopersicum]
SKLPADYIRREDMEMKDVAMKYVLPFLPGKSLMKFRAVSNEWNHWIGCPLLAYQQS
>XP_004237935.1 XP_004237935.1__11627 XP_004237935.1 F-box protein At1g78280 [Solanum lycopersicum]
LRILPDEILCSILTYLTLRDVARLSCVSSVMYILCNEEPLWMSL
>XP_004246092.1 XP_004246092.1__391279 XP_004246092.1 putative F-box protein At3g25750 [Solanum lycopersicum]
DWADLPIDLLHLIANRIEDLKDFIVFTCVCTSWKNASPKDKFDVF
>XP_004246506.1 XP_004246506.1__323500 XP_004246506.1 FBD-associated F-box protein At2g26860 [Solanum lycopersicum]
RISYLPDDILHNILSYLYIFDVVQLSILSKRWNYIWRTMPYLNFD
>XP_004231072.1 XP_004231072.1__48573 XP_004231072.1 F-box protein SKIP23 [Solanum lycopersicum]
EWSQLPRELVELISKHLSTETDFLRFRSVCSSWRSSLPPKPYPSSLS
>XP_010316378.1 XP_010316378.1__4990 XP_010316378.1 tubby-like F-box protein 5 [Solanum lycopersicum]
WANLPPELLLDIIRRVEESELSWPARSALLFCASVCKSWRGITKEIVKTPEEC
>XP_004237095.1 XP_004237095.1__48401 XP_004237095.1 F-box/kelch-repeat protein At3g18720-like [Solanum lycopersicum]
DWSELQHDLLVLIARRLNLIEDYLNFRNVCKSWHFVSTKDNFNSYLS
>XP_004230571.1 XP_004230571.1__48623 XP_004230571.1 tubby-like F-box protein 8 [Solanum lycopersicum]
WANLPPELLFDVVRRLEESESTWPGRKHVVACAAVCRSWRSMCKDIVRNPEFCGKLT
>XP_004244936.1 XP_004244936.1__328385 XP_004244936.1 uncharacterized protein LOC101259656 [Solanum lycopersicum]
ISFCLLPSELIQYIILQLSLPEIIQLKSVNKSILSIISDGDFIRNY
>XP_019066514.1 XP_019066514.1__204073 XP_019066514.1 F-box/FBD/LRR-repeat protein At5g56420-like [Solanum lycopersicum]
ELPTEILHQILSLLPTKTAARTALLSKSWLNACSTKPHLSFDI
>XP_010313246.1 XP_010313246.1__75542 XP_010313246.1 F-box protein At2g32560 isoform X1 [Solanum lycopersicum]
MSVLDLPELVLECILERLPPEGLCSMASVCSSLREKCTSKYLWEKH
>XP_004235485.2 XP_004235485.2__160030 XP_004235485.2 uncharacterized protein LOC101267500 [Solanum lycopersicum]
SSDMLYEVLPLSTKDLLKLKCVSKGWQCLMSDRSFIQGQL
>XP_004241061.1 XP_004241061.1__264922 XP_004241061.1 F-box/LRR-repeat protein 4 isoform X1 [Solanum lycopersicum]
LPDELILDIFRHLESKSSRDACALVCKRWLRLERLSRLTLRI
>NP_001333987.1 NP_001333987.1__82970 NP_001333987.1 F-box protein GID2 [Solanum lycopersicum]
LNENLLYEVLKHVDGRTLATAACVSKQWNQTALDERLWELIC
>XP_004232171.1 XP_004232171.1__83106 XP_004232171.1 F-box protein At5g39250 [Solanum lycopersicum]
EEILKAVFPFLEGIELATCMIVCKQWRDIARDDYFWKCLC
>XP_004242782.1 XP_004242782.1__381900 XP_004242782.1 EIN3-binding F-box protein 1 [Solanum lycopersicum]
SIELLPNECLFEIFRRLEGGRERSAAACVSKRWLMLLSNMRSSD
>XP_025884097.1 XP_025884097.1__5499 XP_025884097.1 F-box protein At2g17036-like [Solanum lycopersicum]
WCDVPAELVERISKFVESHIDILRIRAVCSSWRSTLSPDFKIPK
>XP_004253282.1 XP_004253282.1__310712 XP_004253282.1 uncharacterized protein LOC101246813 [Solanum lycopersicum]
DLPIELQSNIFDRLCAKDQSKAMCVSHSWRDFILYSILPK
>XP_004249133.1 XP_004249133.1__75543 XP_004249133.1 F-box protein At2g26850-like isoform X1 [Solanum lycopersicum]
VSLLDLPDLTLECIFERLPPNGLCNMAAVCTSLREKCTSDHLWEKH
>XP_019070747.1 XP_019070747.1__516129 XP_019070747.1 putative F-box/LRR-repeat protein 23 [Solanum lycopersicum]
PPLQSASWAELPVEITMDILQRLGTVEIVESAQRVCSTWWKVCHDP
>XP_019066601.1 XP_019066601.1__284083 XP_019066601.1 F-box protein At3g07870 isoform X1 [Solanum lycopersicum]
LLDLPSPILLQILSTLPPTTLLYVKIVAKTLLNLTLDSEFLKLSR
>XP_004229221.1 XP_004229221.1__314588 XP_004229221.1 uncharacterized protein LOC101248131 [Solanum lycopersicum]
SQQSIPDDIAIKIASSLKVSDLCSLGSCSRFWRKLCGSDYIWECL
>XP_004236020.1 XP_004236020.1__48524 XP_004236020.1 putative F-box protein At3g25750 [Solanum lycopersicum]
DWSEFPSELLVSIGRCLNLIEDYLNFGSVCKSWHSVATKNNFNNDLT
>NP_001234135.1 NP_001234135.1__308838 NP_001234135.1 SKIP5-like protein [Solanum lycopersicum]
INSLDDGCLMHIFSFLSPIPDRYNTALVCHRWRFLACHPRLWLRVD
>XP_004236535.1 XP_004236535.1__48784 XP_004236535.1 probable F-box protein At1g65740 [Solanum lycopersicum]
DWSQLQHELLALIARRLNLIEDYSIFRTVCKSWHSAATKNNFNSDL
>XP_010313235.1 XP_010313235.1__323432 XP_010313235.1 F-box protein At5g03100-like [Solanum lycopersicum]
RISQLPEGLIVQILSRLSIKEAFRTSILSKDWQYFWTSIDNIVYE
>NP_001333681.1 NP_001333681.1__5477 NP_001333681.1 putative F-box/LRR-repeat protein [Solanum lycopersicum]
WVELPAEITIDILQRLGTIEILESAQRVCSTWWKVCHDPAMWRVI
>XP_004251234.1 XP_004251234.1__314531 XP_004251234.1 F-box/WD-40 repeat-containing protein At5g21040 [Solanum lycopersicum]
SITDLPPALISEILNCLEPKELGVVSCVNASLYRLASEHHVWKEFY
>XP_004228659.1 XP_004228659.1__136726 XP_004228659.1 F-box protein SKIP22 [Solanum lycopersicum]
CFTRLPTELKLKILESLPGVEIAKVSCLSSELRYLCSSDDLWKKKC
>XP_004242349.1 XP_004242349.1__219082 XP_004242349.1 F-box/LRR-repeat protein 17-like [Solanum lycopersicum]
IGTLPSSCLWEVFKRLPPPALLSSARVCKGWLESSRRIWKSAVELRL
>XP_010312812.1 XP_010312812.1__284100 XP_010312812.1 F-box/kelch-repeat protein At3g06240 [Solanum lycopersicum]
LMDLPSPILLRILSTLPPTTLLYVKTLSKTLLNLTLDSEFLKLSR
>XP_004228556.1 XP_004228556.1__5207 XP_004228556.1 F-box protein At1g70590-like [Solanum lycopersicum]
FSQLPYDIILKIAARFSLSNVRASSLVCRSWCEALRPLRESMVF
>XP_010317272.1 XP_010317272.1__218000 XP_010317272.1 F-box protein SKIP23-like [Solanum lycopersicum]
WSELPKDLLWSIATCLVTYTDQVRFTCVCTSWRSVLPTIEVRSHAWL
>XP_010320506.1 XP_010320506.1__186256 XP_010320506.1 putative F-box protein At1g49610 [Solanum lycopersicum]
SISELPDALILQILSLLPTKDAFTTSILSKRWQYLWRSVYNFFIQC
>XP_010324083.1 XP_010324083.1__75794 XP_010324083.1 putative F-box/FBD/LRR-repeat protein At1g78760 [Solanum lycopersicum]
MSIEDLPEDIISNLPIGLIGEIHSHLPWKEVVKTSILSKKWRSIWYSHPIIW
>XP_025885977.1 XP_025885977.1__323740 XP_025885977.1 uncharacterized protein LOC104646557 [Solanum lycopersicum]
QLPHHILHYIFSYLTFHDLFHVRLVNKNWYLNTPTYFKIHFN
>XP_004246222.1 XP_004246222.1__111657 XP_004246222.1 F-box/FBD/LRR-repeat protein At1g13570-like [Solanum lycopersicum]
NLPRDILDGILGRLPLKDAAKSSILSKDWRYKWATRKELEFDYHFFESF
>XP_004237592.1 XP_004237592.1__77794 XP_004237592.1 F-box protein At2g26160-like [Solanum lycopersicum]
WSKLQSDLVGVILSRMDLIEDYLNFSSVYKSWHSVAKEHRFISNLPRAP
>XP_004240986.1 XP_004240986.1__324650 XP_004240986.1 F-box protein SKIP16 [Solanum lycopersicum]
RLGGLSMHIILSKLTPQDAASVACVSKRFRNWSSDDLLWSKFC
>XP_004230503.1 XP_004230503.1__324616 XP_004230503.1 F-box protein At1g10780 [Solanum lycopersicum]
MDFLPDAIVTCILVYVTNAKDVASASCVSKRWKESIPYLNKLVFH
>XP_025887159.1 XP_025887159.1__186326 XP_025887159.1 F-box/FBD/LRR-repeat protein At1g13570-like [Solanum lycopersicum]
LSKLPNNVIDEILIRLPFRDAVCTSILSKEWRKHWCRLPQLTLDSDFWKSK
>XP_004228739.1 XP_004228739.1__324306 XP_004228739.1 adagio protein 3 [Solanum lycopersicum]
ILQLSDEVLAHNILSRLTPRDVASIGSVCRRIRQLTKNEHVRKMVC
>XP_025884671.1 XP_025884671.1__323503 XP_025884671.1 F-box/FBD/LRR-repeat protein At5g22660-like, partial [Solanum lycopersicum]
RISQLPDEILVYILSSLTVEEASYTSILSRRWRSLWTCIDRLDFD
>XP_004229670.1 XP_004229670.1__49247 XP_004229670.1 F-box/WD-40 repeat-containing protein At3g52030 [Solanum lycopersicum]
LGHDVLCIIFSFLDLVQLIRCSAVSTSWSKAVNKLKLHQTEYFKQQHS
>XP_019069823.1 XP_019069823.1__381888 XP_019069823.1 EIN3-binding F-box protein 1-like [Solanum lycopersicum]
SIEILLDECLFKVFKHLPSGKERSVCACVSKRWLTLLSSIRKDK
>XP_004245513.1 XP_004245513.1__78141 XP_004245513.1 F-box protein At2g26160 [Solanum lycopersicum]
WSELHPELLILIAKRINLIEDYLNFRTVCKPWYSVATRDNFSSNLPRAP
>XP_004247808.1 XP_004247808.1__32139 XP_004247808.1 uncharacterized protein LOC101250340 isoform X1 [Solanum lycopersicum]
PLVVLGTDVMLMILSCLDARSVALCLLVSRGWRAVASSDKIWSS
>XP_004239432.1 XP_004239432.1__110982 XP_004239432.1 F-box/FBD/LRR-repeat protein At1g13570-like [Solanum lycopersicum]
LSNLPENVLDEILIRVPLRDAVGTSILSKKWRYNWCRLPGLTLDQTLWDT
>XP_004231931.1 XP_004231931.1__323487 XP_004231931.1 putative F-box protein At1g49610 [Solanum lycopersicum]
ISELPDALIVQILSLLPIQDAFRTSVLSKRWQYPWTSIDNLIFD
>XP_004250187.1 XP_004250187.1__323597 XP_004250187.1 F-box/FBD/LRR-repeat protein At1g13570 isoform X1 [Solanum lycopersicum]
RISGLPKNVIDHILEFIPVKDAARTSILSRKWRYIWATFPELVLD
>XP_004237092.1 XP_004237092.1__83121 XP_004237092.1 probable F-box protein At5g04010 [Solanum lycopersicum]
PWQVVVLVANHLDPKTLAISSCVCKSWLISMSLDQIWQPLC
>XP_025884202.1 XP_025884202.1__186976 XP_025884202.1 F-box/FBD/LRR-repeat protein At1g13570-like [Solanum lycopersicum]
ALSYLPDNIIDVILMCLPSKDAVRTSILSKKWRYHWCRLTKLEIDDSLWITK
>XP_004235421.1 XP_004235421.1__382198 XP_004235421.1 F-box protein At5g51370-like isoform X1 [Solanum lycopersicum]
ISLLSDEILLSILSKLPDSQRNSNSLVSKRWLNLQGRLVRSI
>XP_010320164.1 XP_010320164.1__219089 XP_010320164.1 F-box protein At1g78100 [Solanum lycopersicum]
FDRLPDPLIHLMFNQISDIKTLIRCRSVSKRFNSLVPQADSLLL
>XP_010312830.1 XP_010312830.1__323608 XP_010312830.1 F-box/FBD/LRR-repeat protein At1g13570 [Solanum lycopersicum]
LSNLPDNIIDVILICLPCKEAVRTSILSKKWRYHWRRLTELTID
>XP_004230266.1 XP_004230266.1__349336 XP_004230266.1 F-box protein PP2-B15 [Solanum lycopersicum]
FNELPEDCISSILSLTSPKDTISFSLVSSFLRLVAASDFVWQTLLPSDYN
>XP_004233602.2 XP_004233602.2__11586 XP_004233602.2 F-box protein At5g67140 isoform X1 [Solanum lycopersicum]
IDRLPFDLLAHIFAMLTCFKDLAQTSAVCRKWRQGVKESLARRE
>XP_004237708.1 XP_004237708.1__162253 XP_004237708.1 F-box protein SKP2B [Solanum lycopersicum]
WKDIPMELLLRIASLVDDRSVILASCVCSGWRDAISWGLTRLSLSWC
>XP_004247155.1 XP_004247155.1__314921 XP_004247155.1 probable F-box protein At2g36090 [Solanum lycopersicum]
SRGSLSSDLFYDILRRLDGATLASAACACEAFCSISKEEKLWEN
>XP_010317218.1 XP_010317218.1__4988 XP_010317218.1 tubby-like F-box protein 5 [Solanum lycopersicum]
WANLPPELLFDIISRVEESETTWPARNVVISCASVCKSWREVTKEIVRTPEEC
>XP_004245274.2 XP_004245274.2__323621 XP_004245274.2 F-box/FBD/LRR-repeat protein At1g13570-like isoform X1 [Solanum lycopersicum]
RISNLPIEIIREIHFRLPRIDAVKTSILSKKWQSIWASHPRIFLD
>XP_004243317.1 XP_004243317.1__323617 XP_004243317.1 F-box/FBD/LRR-repeat protein At1g13570 [Solanum lycopersicum]
RISNLPIEIIREIHFRLPRIDAVKTSILSKKWQSIWASHPRIFLD
>XP_010326664.1 XP_010326664.1__23194 XP_010326664.1 putative FBD-associated F-box protein At5g56690 [Solanum lycopersicum]
TADVLPECVIRKILCFLSFKEAAKLSILSKTWLRAWLTHPNL
>XP_010317363.1 XP_010317363.1__323498 XP_010317363.1 putative F-box/LRR-repeat protein At3g28410 [Solanum lycopersicum]
RISHLPHALIVQILSRLSIIDAFRTSILSKDWRYFWTAIDNLVYD
>XP_004239433.1 XP_004239433.1__57905 XP_004239433.1 F-box/FBD/LRR-repeat protein At1g13570-like [Solanum lycopersicum]
NLPENVLDEILIRMTLRDAVRSSILSKKWRYSWCRLPELTLDQTLWDT
>XP_019069655.1 XP_019069655.1__427368 XP_019069655.1 F-box/FBD/LRR-repeat protein At1g13570-like [Solanum lycopersicum]
LSNLPDNIIDAIVMRLPLRDAVRTSILSKMWRYNWCRLPVWTIDQAFWDM
>NP_001294886.1 NP_001294886.1__48916 NP_001294886.1 tubby-like F-box protein 8 [Solanum lycopersicum]
WANLPPELLFDVIRRLEESENSWPARKHVVSCASVCRSWRIMCQEIVRSPEVCGKLT
>XP_004237577.1 XP_004237577.1__23146 XP_004237577.1 F-box protein At5g03100-like [Solanum lycopersicum]
ISELPDGFLIQMLSLLPTKDAVASSLLSKRWRNLWTPIHSFYFSNA
>XP_004244478.1 XP_004244478.1__391347 XP_004244478.1 putative F-box protein At3g25750 isoform X1 [Solanum lycopersicum]
DWCKLPVELLGLIASRLHFAEDWVRFGAVCKSWRICVKQNGNSS
>XP_004238996.1 XP_004238996.1__185808 XP_004238996.1 F-box/FBD/LRR-repeat protein At1g13570-like [Solanum lycopersicum]
LSNLPENVIDIILMCLPFRDAVRTSILSKVWRYKWCRLPELTLDDAFWKTK
>XP_004247553.1 XP_004247553.1__324170 XP_004247553.1 F-box/LRR-repeat protein 25-like [Solanum lycopersicum]
DILSDGLIHKILSFLSFKEATKMSILSKTWLRAWSTHPNLEFE
>XP_004230204.1 XP_004230204.1__325032 XP_004230204.1 F-box protein At1g55000 [Solanum lycopersicum]
HFSALICHDTLRAILEKLALPDLARAACVNRIWNFVASDREL
>XP_004244737.1 XP_004244737.1__323497 XP_004244737.1 putative F-box protein At1g49610 [Solanum lycopersicum]
QLSNLPNSILLHILSMLPNNKEVVRTSVLSERWRFLWKSVPISLNFK
>XP_010324721.1 XP_010324721.1__374957 XP_010324721.1 F-box/LRR-repeat protein 25-like [Solanum lycopersicum]
RLTDLPEEILLHILSMLPNSRQVVQMSVLSSEWRFLWKSVQASLYY
>XP_010325280.1 XP_010325280.1__323630 XP_010325280.1 putative F-box protein At1g49610 [Solanum lycopersicum]
RISNLPIEIIREIQSRLPRIYAVKTSILSKKWQRIWASHPKILLD
>XP_004243318.1 XP_004243318.1__323632 XP_004243318.1 F-box/LRR-repeat protein At3g03360 [Solanum lycopersicum]
RISNLPIEIIREIQSRLPRIYAVKTSILSKKWQRIWASHPKILLD
>XP_004242905.1 XP_004242905.1__324080 XP_004242905.1 adagio protein 1 [Solanum lycopersicum]
ILQLSDEVLALKILSLLTPRDIASVGSVSTRLHELTKNEDLWRMVC
>XP_010327041.1 XP_010327041.1__136796 XP_010327041.1 probable F-box protein At3g61730 [Solanum lycopersicum]
FSWYEEDLWTEIAKFLDGRSLVMLASTSKWFHRIIMEDIIWKHAC
>XP_004231878.1 XP_004231878.1__324334 XP_004231878.1 F-box protein SKIP2 [Solanum lycopersicum]
DDLPDECLALIFQCLSSGDRKKCSLVSRRWLLVEGQSRHRLALN
>NP_001234673.1 NP_001234673.1__323786 NP_001234673.1 TIR1-like protein [Solanum lycopersicum]
FPEEVLEHVFSFLTTDKDRNAVSVVCKSWYEIERWCRRRIFVGNC
>XP_004237207.1 XP_004237207.1__11775 XP_004237207.1 F-box/FBD/LRR-repeat protein At1g13570-like [Solanum lycopersicum]
LPINAIDDILTRLPLRDAVRTSILSRKWRYDWVKITKLTLDESLWKDL
>XP_025888441.1 XP_025888441.1__323515 XP_025888441.1 putative F-box protein At1g49610 isoform X1 [Solanum lycopersicum]
LSDFPEAILVHILSMLPDGKEIVRSSVLAKRWRYLWRSVPISLDFS
>XP_004249386.1 XP_004249386.1__314663 XP_004249386.1 F-box protein At5g06550 isoform X1 [Solanum lycopersicum]
NLQTLTDELVLDILGLLEGTHLGILSTVSKGFYIFCNHEPLWRNL
>XP_004243798.1 XP_004243798.1__323628 XP_004243798.1 uncharacterized protein LOC101260065 [Solanum lycopersicum]
RISNLPTDIIREIQSYLPWKVGAKFNILSKIWRRIWASHPRIILD
>XP_010325174.1 XP_010325174.1__323631 XP_010325174.1 uncharacterized protein LOC104648861 [Solanum lycopersicum]
RISNLPTDIIREIQSYLPWKVGAKFNILSKIWRRIWASHPRIILD
>XP_004237792.1 XP_004237792.1__48641 XP_004237792.1 tubby-like F-box protein 8 [Solanum lycopersicum]
WASLPPELLRDVIKRLEASESTWPARKHVVACAAVCRSWREMCQEIVQRPEFSGKLT
>XP_004233124.1 XP_004233124.1__325632 XP_004233124.1 F-box protein At5g46170 [Solanum lycopersicum]
HFDRLPDSILLFIFNKIGDVKALGRCSVVSRRFNSLVPEVDNVLVRVDC
>XP_004249952.2 XP_004249952.2__327624 XP_004249952.2 putative F-box protein PP2-B12 [Solanum lycopersicum]
RLSMLPEECIVTIFTFTSPSDVCRFSLISKFLHLTADSDSVWAKF
>XP_004232539.1 XP_004232539.1__387709 XP_004232539.1 F-box protein SKIP23 [Solanum lycopersicum]
SDLPKELAERIGSCLDTQIDVLRFRSVCTTWRSSLAPFKTVPHFPVEIPYP
>XP_004238126.1 XP_004238126.1__324052 XP_004238126.1 F-box protein At1g47056 [Solanum lycopersicum]
SNIPDECLACIFHFLSSGDRKSSSLVCRRWLRVEGQSRHRLSLN
>XP_025884110.1 XP_025884110.1__323625 XP_025884110.1 F-box/FBD/LRR-repeat protein At1g13570-like [Solanum lycopersicum]
LSNLPDNIIDVILICLPCKEAVRTNILSKKWRYHWRRLTELTID
>XP_010323788.1 XP_010323788.1__24577 XP_010323788.1 histone-lysine N-methyltransferase ATXR3 [Solanum lycopersicum]
SWDLLNDRVLGRVFHFLKADVKSLVYASLTCKHWRSIVK
>XP_010323655.1 XP_010323655.1__185783 XP_010323655.1 F-box/FBD/LRR-repeat protein At1g13570 [Solanum lycopersicum]
ISNLPHNVIDVILILLPFKDAVRTSVLSKKWRYHWCRRTELTLDESLWKQR
>XP_004244414.1 XP_004244414.1__323511 XP_004244414.1 F-box/LRR-repeat protein At3g03360 [Solanum lycopersicum]
RLSNLPESIRIHILSKLPSKQVVQTSVLSSQWVSHWKSVPASLKFE
>XP_025886238.1 XP_025886238.1__355388 XP_025886238.1 F-box/FBD/LRR-repeat protein At1g13570-like [Solanum lycopersicum]
IISNLPHNVIDVILIRMPCKDAVRTSVLSKKWRYHWCRRTELTLDESLWNR
>XP_004240246.1 XP_004240246.1__493167 XP_004240246.1 F-box protein At5g07610-like [Solanum lycopersicum]
IEGSDDLLTSILLLLPARPLFRFKLVSKRWMSLVSDHHF
>XP_004234661.1 XP_004234661.1__163493 XP_004234661.1 F-box protein SKIP2-like [Solanum lycopersicum]
DGLPDECLALIFQSLSSGDRKRSSLVCRRWLLVEGISRHRLSLN
>XP_004228734.2 XP_004228734.2__57919 XP_004228734.2 F-box protein SKIP28 [Solanum lycopersicum]
SQLSAPHEAMFLILPYLPLFELLSMSQVCKSFRDALKHDIL
>XP_019066740.1 XP_019066740.1__327795 XP_019066740.1 F-box/FBD/LRR-repeat protein At1g13570 isoform X1 [Solanum lycopersicum]
RLSNLPKNVINSILMRLPLQDALMTSILSKKWRYKWCSLPQLTLDDELWEE
>XP_025883822.1 XP_025883822.1__353824 XP_025883822.1 LOW QUALITY PROTEIN: F-box/FBD/LRR-repeat protein At5g56420-like [Solanum lycopersicum]
VSKLPDSLLVQILSLLPTQEAFTTFILSKTWRYVWSYVDNFNFSHK
>XP_004239431.1 XP_004239431.1__283860 XP_004239431.1 F-box/FBD/LRR-repeat protein At1g13570-like [Solanum lycopersicum]
LSSLPDNVIDEILMCLPLREAVRTSILSTKWRYKWCRIPDLKLDYKLWQSK
>XP_010325642.1 XP_010325642.1__315216 XP_010325642.1 F-box/FBD/LRR-repeat protein At1g13570 isoform X1 [Solanum lycopersicum]
TISNLPCNVLDVILGCLPWKDAVKTSILSKDWKYKWVTRQELDFNDEFYKSF
>XP_025887616.1 XP_025887616.1__409897 XP_025887616.1 F-box/FBD/LRR-repeat protein At5g22700-like [Solanum lycopersicum]
ISSLPTDIMREILSCLPLIDAAGTCILSKEWQRIWYAHPVIQLDEVDF
>XP_019067204.1 XP_019067204.1__138160 XP_019067204.1 F-box/FBD/LRR-repeat protein At1g13570 isoform X1 [Solanum lycopersicum]
SVLPRNVIDCILELLPIKEAAKTCTLSKSWRYIWSELPKLVLYYEFC
>XP_004250207.2 XP_004250207.2__50497 XP_004250207.2 F-box/FBD/LRR-repeat protein At1g13570-like [Solanum lycopersicum]
EISDLPENVINAILMPLPLRDAVRTSILSKKWRYKWCKLPQLTLDDELWKT
>XP_004244145.1 XP_004244145.1__323433 XP_004244145.1 F-box/LRR-repeat protein At4g14103 [Solanum lycopersicum]
EISNLPDSILLHILSYLPTRDVVGTCILSTRWKNLWTCVENIDFDDSFLYS
>XP_004241378.1 XP_004241378.1__314532 XP_004241378.1 F-box/WD-40 repeat-containing protein At5g21040 [Solanum lycopersicum]
SITELPPVLISEIFNLLEPKELGIVSCACTLLYQIASEHHVWKEFY
>XP_025884114.1 XP_025884114.1__186043 XP_025884114.1 F-box/FBD/LRR-repeat protein At1g13570 [Solanum lycopersicum]
LSDLHDNVIDVILMFLPCKDAVRTSVLSRRWKYHWCRLARWKFDESLWSTQ
>XP_019070657.1 XP_019070657.1__323462 XP_019070657.1 F-box protein At5g03100-like [Solanum lycopersicum]
RLTNLPEEILLQILSVLPNSRQVVQMSVLSSQWRFLWKSIPASLYFN
>XP_010324761.2 XP_010324761.2__323523 XP_010324761.2 F-box protein At5g03100-like [Solanum lycopersicum]
RLSDLPESILLHILSMLWDAKQVVRTSLISTRWRFLWMSVPLNLSFR
>XP_019071178.2 XP_019071178.2__323644 XP_019071178.2 F-box/LRR-repeat protein At4g14103-like [Solanum lycopersicum]
IDILPDCLIQKILCCLSFKEATRMSILSKTWLQEWSTLPNLEFT
>XP_004239345.1 XP_004239345.1__323525 XP_004239345.1 F-box/FBD/LRR-repeat protein At1g13570-like [Solanum lycopersicum]
ISELPIGALHRILELMPIKYAARSSILSKHWRQLWSTQPNLVFD
>XP_004229313.1 XP_004229313.1__204324 XP_004229313.1 putative F-box/LRR-repeat protein At5g02700 [Solanum lycopersicum]
DVLSECLIHKILSYLSFEEAAKLSLVSKTWLHAWLAHPNLEFTL
>XP_025888781.1 XP_025888781.1__217607 XP_025888781.1 FBD-associated F-box protein At4g13985-like [Solanum lycopersicum]
SIDRLSECLIHKILCFLSFKEATRMSILSKTWLQAWSNLPNLDF
>XP_010323727.1 XP_010323727.1__323506 XP_010323727.1 putative F-box protein At1g49610 isoform X1 [Solanum lycopersicum]
HLSGLPDDILIHILSLLPLKDAVKGICNASRRFHKLWPFIHTLNFD
>XP_004249450.1 XP_004249450.1__324317 XP_004249450.1 F-box/LRR-repeat protein At1g67190 [Solanum lycopersicum]
MEHLPVEVIGNILSRLGAARDVVIASSTCRKWREAWRNHLHTLTFN
>XP_010324854.1 XP_010324854.1__138943 XP_010324854.1 F-box/FBD/LRR-repeat protein At1g13570-like [Solanum lycopersicum]
LSNLPCNVLDKILGGLPLKDAVKTSILSKDWTYKWVTRAELDFRSEFYTYF
>XP_004235623.1 XP_004235623.1__13018 XP_004235623.1 F-box/LRR-repeat protein At2g42720 isoform X1 [Solanum lycopersicum]
ISELPEHILHHILCLLRWPADLARTSILSKKWKVIWESFTSFDFDQRHF
>XP_004232804.2 XP_004232804.2__323449 XP_004232804.2 putative F-box/LRR-repeat protein At5g02930 [Solanum lycopersicum]
RLSALTDPLVLHILSYLRMDEVRRTAILSKRWRLLWTSAHNLVFRC
>XP_004248894.1 XP_004248894.1__75559 XP_004248894.1 putative F-box protein PP2-B12 [Solanum lycopersicum]
VSLLSMLSDDCIEEIMALTSPLDVCHISLVSKSLRSAANSDSVWER
>XP_004252380.2 XP_004252380.2__11571 XP_004252380.2 F-box protein PP2-B10 [Solanum lycopersicum]
FRLLPEGCVSDILFFTSPKDAAISSAVSRGFNSATESDLLWGKF
>XP_010324481.2 XP_010324481.2__12007 XP_010324481.2 F-box protein At5g03100-like [Solanum lycopersicum]
FSDLPDSVLIHILSMMCKNSEDSKEVVRTSVLSKQWQFLWKSVPVPLDFY
>XP_004244670.1 XP_004244670.1__323517 XP_004244670.1 F-box protein At5g03100-like [Solanum lycopersicum]
RLSDLPDSILIHILSMLREGSIRIVRTSLLSKRWQFLWMSVPVSLNFN
>XP_004248429.1 XP_004248429.1__24831 XP_004248429.1 uncharacterized protein LOC101267274 [Solanum lycopersicum]
LSNLNIYLIDDILSRLSFRDVVRVSTLSKDWQYICWRIPHVKFDQTVWKT
>XP_004237583.1 XP_004237583.1__101177 XP_004237583.1 F-box protein PP2-B11-like [Solanum lycopersicum]
MDHLPEGCVSKILSLTSPKDAARSSAVAKKFMSAAECDNVWEAFIPSDY
>XP_004246541.1 XP_004246541.1__324671 XP_004246541.1 F-box/LRR-repeat protein At1g67190-like [Solanum lycopersicum]
MEYLPVEVIGNILSRLGAARDVVIASSTCQKWREAWRNHLHTLMFN
>XP_004236987.1 XP_004236987.1__323479 XP_004236987.1 F-box/FBD/LRR-repeat protein At1g13570-like [Solanum lycopersicum]
PQSIIESILVKVPLVDAVRTSILSRKWRYKWAAITELVFN
>XP_004230265.1 XP_004230265.1__327620 XP_004230265.1 F-box protein PP2-B15 [Solanum lycopersicum]
MKLDLLPEDCIVQILLFTSPHDASQLSLVSTMVRDAALSDLLWEKF
>XP_019066914.1 XP_019066914.1__25181 XP_019066914.1 F-box/FBD/LRR-repeat protein At1g13570-like [Solanum lycopersicum]
LSNLNIYLIDDILSRLSFRDVVRVSTLSKEWQYICWRIPHVKFDQTVWKT
>XP_025886608.1 XP_025886608.1__283754 XP_025886608.1 F-box protein At5g39450 [Solanum lycopersicum]
LLSLPDDVFAIVSRSLSPRDVCNLGLCCRNLHDLAASEKVWLSQ
>XP_004253004.1 XP_004253004.1__11554 XP_004253004.1 putative F-box protein PP2-B12 [Solanum lycopersicum]
FGLMPEDCLSEILSFTSPEDTARLSTSSRGFNFAAESDVVWEKF
>XP_010318726.1 XP_010318726.1__459883 XP_010318726.1 F-box/LRR-repeat protein 3 [Solanum lycopersicum]
RCKDLPVECWELIFSRLHHKSDLESFSVVSKQFLALTNRLRIGL
>XP_004239435.1 XP_004239435.1__328014 XP_004239435.1 F-box/FBD/LRR-repeat protein At1g13570-like [Solanum lycopersicum]
RLSNLPIHLVDDILSRLSFRDVVKTSTLSVDWQYTCRRFPEVKFDQTVWET
>XP_004249860.1 XP_004249860.1__218757 XP_004249860.1 F-box protein At3g54460 [Solanum lycopersicum]
DDILISILSSLCPADLLRVSATCRHLKFLAASIMPCLKL
>XP_010321048.1 XP_010321048.1__5002 XP_010321048.1 tubby-like F-box protein 6 isoform X1 [Solanum lycopersicum]
CWANLPLELLREVLMRIEDTESKWPLRRSVVACSGVCRSWREIMKELVKTPEV
>XP_004237494.1 XP_004237494.1__136842 XP_004237494.1 F-box protein PP2-B10-like [Solanum lycopersicum]
CGDELPEGCIATALSLTSPKDACRLALVASTFRSAAESDAVWERF
>XP_010314855.1 XP_010314855.1__110721 XP_010314855.1 F-box protein PP2-B10-like isoform X1 [Solanum lycopersicum]
FLLLPEGCVCDILSFTSPKDVVIASAISRGFNSVAEFDVIWENF
>XP_004239687.1 XP_004239687.1__11895 XP_004239687.1 putative F-box protein PP2-B12 [Solanum lycopersicum]
ICHLPEGCIANVLSLTSPRDASRLSVVGTVFRSAGESDAVWDRF
>XP_004230267.1 XP_004230267.1__328309 XP_004230267.1 F-box protein PP2-B15-like [Solanum lycopersicum]
HLYDLPEDCISSIICLTSPPDALKLSQVSSIFRSVAELDCVWDAF
>XP_010326731.1 XP_010326731.1__324269 XP_010326731.1 F-box/FBD/LRR-repeat protein At2g26030-like [Solanum lycopersicum]
DMLPVCLIRKILCYLSYREASRMRILSKTWLLAWLDLPNLEFS
>XP_010323724.1 XP_010323724.1__81184 XP_010323724.1 FBD-associated F-box protein At2g26860-like [Solanum lycopersicum]
FSGLPDAILIHILSLLPSKDVVNIMLIRRFHNLWPFIHTLNFEQCMWPRH
>XP_004247681.1 XP_004247681.1__375555 XP_004247681.1 putative F-box/LRR-repeat protein At5g02700 [Solanum lycopersicum]
DIFPECVIHKILCYLSYGEASTMRILSKTWLQAWSTLPKLEFF
>XP_010316674.1 XP_010316674.1__48980 XP_010316674.1 protein AUXIN SIGNALING F-BOX 2 [Solanum lycopersicum]
SAFPDEVLEKVLSLVQSHKDRNSASLVCKDWYNAERWTRTKLFIGNC
>XP_010324473.1 XP_010324473.1__323531 XP_010324473.1 putative F-box/LRR-repeat protein At5g02930 [Solanum lycopersicum]
RLSDLSEPIQLHILSMLPNCKQVVQTSVLSSQWRSHWKSVPASLNFD
>XP_004239401.1 XP_004239401.1__137530 XP_004239401.1 F-box/FBD/LRR-repeat protein At1g13570-like [Solanum lycopersicum]
LTNLPINIKYRIQEQLSVEEAARMSVLSTQWRYVWASKPKLVFSPQFC
>XP_004234362.1 XP_004234362.1__187135 XP_004234362.1 F-box protein PP2-A13 [Solanum lycopersicum]
LGDLPESCIALVLTHLDPIQISKISRVSRTFHQASLTDLVWEPK
>XP_010316228.1 XP_010316228.1__11767 XP_010316228.1 EID1-like F-box protein 2 [Solanum lycopersicum]
GHLSEEVIFLVFQRLNWNPKSVATLSCVCKWFDDLAKRVLWKEF
>XP_010326607.1 XP_010326607.1__4998 XP_010326607.1 tubby-like F-box protein 3 [Solanum lycopersicum]
CWANMPPELLRDVLMRIEESDSDWRPRKNVVACAGVCRSWREIMKEIVKTPEV
>XP_019066527.1 XP_019066527.1__324389 XP_019066527.1 F-box/LRR-repeat protein At1g67190 [Solanum lycopersicum]
MDYLPVEVVGNILSHLGAARDVIVASATCRKWREACQKHLHTLSFN
>XP_004233746.1 XP_004233746.1__48609 XP_004233746.1 F-box protein SKIP23-like [Solanum lycopersicum]
WADLPEELLVKISKCLKYSFQVGHFRAVCTSWRSAVPLFPLHKRLS
>XP_004229841.1 XP_004229841.1__137058 XP_004229841.1 F-box protein At4g00755 [Solanum lycopersicum]
WLDTDVSLDIMMRLIDPADVVRAGSVSRRWRQFVISNGLSKQLC
>XP_004246581.1 XP_004246581.1__52527 XP_004246581.1 F-box protein PP2-A15 [Solanum lycopersicum]
PGLGDIPENCVACVFMYLTPPEICNLARLNHAFRGAASSDSVWDS
>XP_004247545.1 XP_004247545.1__5697 XP_004247545.1 F-box protein At4g00893-like [Solanum lycopersicum]
WCDLYPELLSEIAESLGIIDLLGFRGVCKDWRSASFTASASIESTSLNSKLC
>XP_010317561.1 XP_010317561.1__49634 XP_010317561.1 putative F-box/kelch-repeat protein At1g20790 [Solanum lycopersicum]
PDVDVLRVIMSRMPLKVIVQYKLLSTEVRNLISHDAEFAQILS
>XP_004234552.1 XP_004234552.1__4991 XP_004234552.1 tubby-like F-box protein 5 [Solanum lycopersicum]
WANIPPELLLDIVRRVEESETSFPARTAVVFCASVCKSWREVTKEIVKTPEEC
>XP_004249667.1 XP_004249667.1__52518 XP_004249667.1 F-box protein PP2-A15 [Solanum lycopersicum]
PGLGDIPENCVACVFMYLNPPEICNLARLNRAFRGAASSDAVWES
>XP_004252592.1 XP_004252592.1__31539 XP_004252592.1 F-box protein PP2-A13-like [Solanum lycopersicum]
GLGDLPESCVASVMVYLNPSEICSLSVLSRGFRAASSADFVWES
>XP_004244968.1 XP_004244968.1__325654 XP_004244968.1 F-box protein At5g46170 [Solanum lycopersicum]
HFNQLPDPVLLLIFNKIGDVKTLGRCCGVCRRFHSLVPQVDNVVVRVDC
>XP_004247680.1 XP_004247680.1__158452 XP_004247680.1 putative F-box/LRR-repeat protein At3g28410 [Solanum lycopersicum]
DMLSICLIRKILCYLSYEEASRMTILSKTWLLAWLDIPNLVFT
>XP_025888723.1 XP_025888723.1__217735 XP_025888723.1 F-box/FBD/LRR-repeat protein At1g13570-like [Solanum lycopersicum]
SISDKFCEFIIHKIFSYLSYEDAANSSLISKIWQQAWLTQPNLKF
>XP_004249466.1 XP_004249466.1__31864 XP_004249466.1 F-box protein PP2-A15 [Solanum lycopersicum]
GLGDIPESCVACVFMYLTPPEICNLARLNRAFSGAASSDAVWES
>NP_001316160.1 NP_001316160.1__186852 NP_001316160.1 F-box protein PP2-B1 [Solanum lycopersicum]
SLGDLPESCVASVLVYMDPPQICKLSMLNRAFRGASSADFVWESK
>XP_004229840.1 XP_004229840.1__187166 XP_004229840.1 F-box protein PP2-A13 [Solanum lycopersicum]
LDDIPEACVALLLSYLDPPEICKLSRINRLFRAASSADFIWEPK
>XP_004248570.1 XP_004248570.1__76090 XP_004248570.1 F-box protein PP2-A13 [Solanum lycopersicum]
KLEDIPEACVALVLSYLNPSEICMMARINRAFHAASSADFIWES
>XP_010325351.1 XP_010325351.1__11545 XP_010325351.1 F-box protein SKIP8 [Solanum lycopersicum]
MEQLVPEITTHALSYLDYPSLCRLSMTNSLMRKAANDDNAWKALY
>NP_001234642.1 NP_001234642.1__48680 NP_001234642.1 uncharacterized protein LOC778198 [Solanum lycopersicum]
DKFPVDVISCILEKLDLESVCSAACVSQTLSSAAAQVFTSLSS
>XP_025886081.1 XP_025886081.1__323668 XP_025886081.1 putative F-box protein At1g67390 [Solanum lycopersicum]
KISNLPMDILDKIFKDMSFLELVKTCVLSKKWVHFWAMHPILVLD
>XP_010320110.1 XP_010320110.1__4992 XP_010320110.1 tubby-like F-box protein 5 isoform X1 [Solanum lycopersicum]
WANIPPELLLDIVHRVEESETSFPARTAVVYCASVCKSWREVTKEIVKTPEEC
>XP_004244283.2 XP_004244283.2__78229 XP_004244283.2 tubby-like F-box protein 7 [Solanum lycopersicum]
WSNMLPELLREIIQRVEATEDSWPLRQNVVACGCVCKRWRQVTEDVVESSLQ
>XP_004238401.1 XP_004238401.1__391282 XP_004238401.1 F-box protein SKIP23 [Solanum lycopersicum]
DWSELPPELLDAIVNKIIDLRDYLHFRAVCPSWRSSTPATPKNLPC
>XP_025887407.1 XP_025887407.1__391277 XP_025887407.1 uncharacterized protein LOC101254213 isoform X1 [Solanum lycopersicum]
SELPSHLISTVAERVKVIEDFIAFGAVCISWRTAATKDNFDVY
>XP_004240447.1 XP_004240447.1__162600 XP_004240447.1 F-box/LRR-repeat protein 12 [Solanum lycopersicum]
QLPDDCLLFIFQHLDCGSDRESFGLTCRRWLQIQNLNRRSLQF
>XP_004247682.2 XP_004247682.2__204752 XP_004247682.2 FBD-associated F-box protein At3g52670-like [Solanum lycopersicum]
DLLPQYLIHKILCMHSFKRAAQLSILSKTWLQAWLTIPNLSFSL
>NP_001316503.1 NP_001316503.1__391908 NP_001316503.1 F-box protein FBW2-like [Solanum lycopersicum]
WDELSPELLASIFVRIVPPVLMVKSVALVCRNWMEIVSGPYCWTDI
>XP_010317578.1 XP_010317578.1__162825 XP_010317578.1 F-box protein At4g00755 [Solanum lycopersicum]
CLLPDMSIKILSCLDNPSDLIRVSAVSSSWRQFVIGNDLCKHLC
>XP_019069703.1 XP_019069703.1__381889 XP_019069703.1 uncharacterized protein LOC104648157 [Solanum lycopersicum]
SIEIFNNKFLLEVFKRLPSGKETSVCACVSKRWLTLLCTVHKDE
>XP_004240647.1 XP_004240647.1__5342 XP_004240647.1 pentatricopeptide repeat-containing protein At2g21090-like [Solanum lycopersicum]
AETINISGQERRACACVSKRWLMLLSSIHRDEVF
>XP_004239208.1 XP_004239208.1__48683 XP_004239208.1 F-box protein At1g67340 [Solanum lycopersicum]
FDSLPDDLVVSILCKLTSSAASPADFVNVLITCKRLNGLGCHSLVLSKAS
>XP_004247422.1 XP_004247422.1__48681 XP_004247422.1 phytochrome A-associated F-box protein [Solanum lycopersicum]
FSKLSEDLILNIFFKLEDDPRNWARLSCVSTKFAFLIHTICYKSKCS
>XP_010326530.1 XP_010326530.1__218101 XP_010326530.1 F-box/LRR-repeat protein At3g59200-like [Solanum lycopersicum]
DLLPGCVIQKILCLISYKEASKMNSLYKTWSQAWLTLPNLEF
>XP_004251124.1 XP_004251124.1__185505 XP_004251124.1 F-box/kelch-repeat protein At5g60570 [Solanum lycopersicum]
LPGLHDDVALTCLARASRSDYASLSCLNARFNSLVKSGYLYELR
>XP_004232238.1 XP_004232238.1__314650 XP_004232238.1 uncharacterized protein LOC101259012 isoform X1 [Solanum lycopersicum]
SLTDVDMDALVHCASYLNLQDVSNMAMSSKYLQKAAYSDPVWESLF
>XP_019067490.1 XP_019067490.1__314973 XP_019067490.1 F-box/LRR-repeat protein 10 isoform X1 [Solanum lycopersicum]
SLDLLPSALLATVMTKLDIASIRSLACTCKAFHSCASHMLCFISSFH
>XP_025886190.1 XP_025886190.1__328092 XP_025886190.1 F-box/LRR-repeat protein At3g48880-like isoform X1 [Solanum lycopersicum]
RWEDLDINILVMILLYLDIFQLTSVIPQVCRAWRLACCDPLLWITL
>XP_004241901.1 XP_004241901.1__337632 XP_004241901.1 F-box/kelch-repeat protein At1g51550 [Solanum lycopersicum]
PITTIAQDHLFSILLLLPLDSIFCFALTCKKFRSLTYSDSLWESL
>XP_004244215.1 XP_004244215.1__112129 XP_004244215.1 ultraviolet-B receptor UVR8 [Solanum lycopersicum]
MEDLPVHLILEILMCGRLAVIDLISLELTSRTFRGTHGLFPKKF
>NP_001333830.1 NP_001333830.1__12130 NP_001333830.1 F-box family protein [Solanum lycopersicum]
PHEALSFALGYLGVKDLLTVESVCRSLRLTVKTDPLLWKSIH
>XP_010313225.1 XP_010313225.1__440698 XP_010313225.1 F-box/LRR-repeat protein 3 [Solanum lycopersicum]
SVLNEDLLIRILSFITHDSDRKAFRLVCKAFLRVDSFHRTHLRILRPEFITTL
>XP_025888308.1 XP_025888308.1__524594 XP_025888308.1 putative F-box/LRR-repeat protein 23 [Solanum lycopersicum]
MGILRRVGTIEILESVQRVCSTWWKVCHDPAMWRVI
>XP_025883964.1 XP_025883964.1__440055 XP_025883964.1 F-box protein FBW2 [Solanum lycopersicum]
PWDELLPDALGLIFRNLSLQEVLTVVPRVCKSWGKAVKGPYCWQEI
>XP_004251806.1 XP_004251806.1__264935 XP_004251806.1 F-box/LRR-repeat MAX2 homolog A-like [Solanum lycopersicum]
DLPDVILSNIIAAVSDVRSRNTAALVCRKWLVLERATRTSLTLR
>XP_004229273.1 XP_004229273.1__323431 XP_004229273.1 putative F-box/LRR-repeat protein At3g18150 [Solanum lycopersicum]
RISELPDSLLLQILSLLPTEEAFTTCILSKRWQYVWTSLDSFFFS
>XP_004238507.2 XP_004238507.2__323426 XP_004238507.2 F-box protein At5g03100-like [Solanum lycopersicum]
RISKLPDSLLILILSLLPTKDAFTTSVLSKRWEHLWPSIDSFFFSC
>XP_025886294.1 XP_025886294.1__323425 XP_025886294.1 F-box/LRR-repeat protein 25-like [Solanum lycopersicum]
RISKLPDSLLILILSLLPTKDAFTTSVLSKRWEHLWPSIDSFFFSC
>XP_004244667.1 XP_004244667.1__323555 XP_004244667.1 F-box/LRR-repeat protein 25-like [Solanum lycopersicum]
RLSNLPESILLYILSLLPNSKQVVQTSVLSSQWRFLWKSVPVSIEFDFS
>XP_004229272.1 XP_004229272.1__323438 XP_004229272.1 putative F-box/LRR-repeat protein At3g18150 isoform X1 [Solanum lycopersicum]
PTEEAFRTCILSKRWQYLWTSLDSLIFS
>XP_010312694.1 XP_010312694.1__386470 XP_010312694.1 F-box/FBD/LRR-repeat protein At1g13570-like isoform X1 [Solanum lycopersicum]
MPPKRRKHCQAVRTSILSKKWRYHWCRI
>XP_004237208.4 XP_004237208.4__323558 XP_004237208.4 probable FBD-associated F-box protein At1g32375 [Solanum lycopersicum]
MPIKYAARTSILSKQWSQLWYTLPHLLFD
>XP_010319176.1 XP_010319176.1__195494 XP_010319176.1 F-box/LRR-repeat protein At5g63520 isoform X1 [Solanum lycopersicum]
TIDMIGEDLLFNVFSKLPAVDCAAAACVSRSWNVTITRL
>XP_019068726.1 XP_019068726.1__76221 XP_019068726.1 uncharacterized protein LOC104646634 [Solanum lycopersicum]
PILLLPNEILTEIVGRVASSSFKSLINIKLSCKILNEVANERFVYQK
>XP_019069035.1 XP_019069035.1__187933 XP_019069035.1 uncharacterized protein LOC109120099 isoform X1 [Solanum lycopersicum]
SINSLPNELLSEIVARVASSSFLDYINVNISCKIFNGVSNDPYVYRH
>XP_025885568.1 XP_025885568.1__328448 XP_025885568.1 F-box/LRR-repeat protein isoform X1 [Solanum lycopersicum]
RWEDLDIDILVKILQSFDLFELTSGLAHVCSAWRLACTDQLLWMTL
>XP_004234381.1 XP_004234381.1__328799 XP_004234381.1 F-box/LRR-repeat protein At3g48880 [Solanum lycopersicum]
RWEDLNIDMLVNIFQSFDLFQLISVIPQVCPAWQLACSDQRLWKTL
>XP_004242860.1 XP_004242860.1__185552 XP_004242860.1 F-box/kelch-repeat protein At3g27150-like [Solanum lycopersicum]
PSLSYELESEILARFPRWEYWKLSLVNKRCSTLLKSGEIFEIR
>XP_004231801.1 XP_004231801.1__57582 XP_004231801.1 F-box protein SKIP14 [Solanum lycopersicum]
PSDALYLSLNYLGLRDLLSVEGVCKALRDVVRSDPLLWRDI
>XP_004251078.1 XP_004251078.1__427337 XP_004251078.1 F-box protein At2g27310 [Solanum lycopersicum]
ITAVHSDIIQTLILTKLDGPTLISASFASSQLQNLCSDEELWRKI
>XP_004243284.1 XP_004243284.1__381909 XP_004243284.1 F-box/LRR-repeat MAX2 homolog A-like [Solanum lycopersicum]
AINDLPDVILSNIIAVVSDVRSRNSASLVCRKWMVLERSTRSSLT
>XP_004248571.1 XP_004248571.1__162858 XP_004248571.1 F-box protein At4g00755 [Solanum lycopersicum]
CLGSDMSINILACLNEPVDVVRAGSVSRLWHHFVITNGISKKLC
>XP_010325929.1 XP_010325929.1__137213 XP_010325929.1 F-box protein At4g00755-like [Solanum lycopersicum]
WLETDMSLNILMRLDDPADVVRAASVSCLWRQFVAINGISKQLC
>XP_004249428.1 XP_004249428.1__136831 XP_004249428.1 probable F-box protein At2g36090 [Solanum lycopersicum]
FADLHPYIIEAHILTRLDGPTLASTSCSSSTLHHLSSENHLWSRVC
>XP_025884058.1 XP_025884058.1__491313 XP_025884058.1 uncharacterized protein LOC112940316 [Solanum lycopersicum]
QDLQKKISRYLISQEADYMSFRLVCKLWRSIAPPLRWKV
>XP_004236856.1 XP_004236856.1__163118 XP_004236856.1 F-box/LRR-repeat protein 2 [Solanum lycopersicum]
DSLGDDELRAVLSRLGDDKDKEVFGLVCKRWLRIQSTERKKLC
>XP_010325827.1 XP_010325827.1__264972 XP_010325827.1 F-box/LRR-repeat protein 14 [Solanum lycopersicum]
NLPAELLLDILGRIKRTTDRNSVSLTCKRFNKLDNGLIISIRV
>XP_010325270.2 XP_010325270.2__264939 XP_010325270.2 F-box/LRR-repeat protein 3-like [Solanum lycopersicum]
NLGDDVLASIMIRVHDSASRRSISQVCKQWLRIEGLTRSSVRV
>NP_001234722.1 NP_001234722.1__440735 NP_001234722.1 LeTIR [Solanum lycopersicum]
DQVLENVLENVLCFLTDRRDRNAASLVSKSWYRAEALTRSEVFI
>XP_004236202.1 XP_004236202.1__185787 XP_004236202.1 F-box/kelch-repeat protein At1g74510 [Solanum lycopersicum]
IHQIGRDLSVNCLLHCSRSDYGSIASLNQSFRSLIQSGELYRLR
>XP_004237034.1 XP_004237034.1__157556 XP_004237034.1 F-box/kelch-repeat protein SKIP11 [Solanum lycopersicum]
IPSIGRDNSVSSLIHCSRSDFGAIASLNRSFRSLISSGELYR
>XP_004246204.1 XP_004246204.1__172564 XP_004246204.1 formin-like protein 14 [Solanum lycopersicum]
LPLSLIHHFLCICESWLSLQNHNNVILLHC
>XP_019069807.1 XP_019069807.1__188293 XP_019069807.1 putative F-box protein At1g67623 [Solanum lycopersicum]
TIESLPKELLTEIVAKIASTSFKNYINAKLNCKVFHEVANERYVYQ
>XP_004233817.1 XP_004233817.1__283864 XP_004233817.1 F-box protein At1g61340 [Solanum lycopersicum]
IEDLPQDILIRVLCGVDHDDLKRLYHVSRAIREAT
>XP_004248377.1 XP_004248377.1__337624 XP_004248377.1 F-box protein SKIP27 [Solanum lycopersicum]
PLEALPQDILIRIVCGVEHEDLKRLFHVSKPIREATLVAKRWH
>XP_004249058.1 XP_004249058.1__382584 XP_004249058.1 F-box/LRR-repeat protein 3 [Solanum lycopersicum]
FDLLSEEIVFSVLDCLNDNPFDKKSFSLVCKSFYAIESHHRKIL
>NP_001234464.1 NP_001234464.1__264958 NP_001234464.1 coronatine-insensitive 1 [Solanum lycopersicum]
STNDTVWECVIPYIQESRDRDAVSLVCKRWWQIDAITRKHITM
>XP_004234134.1 XP_004234134.1__284158 XP_004234134.1 F-box protein At1g61340 [Solanum lycopersicum]
LETLPKDILIKIVCRADHDDLKSLFHVSRTLREAS
>XP_010317065.1 XP_010317065.1__503686 XP_010317065.1 F-box protein SKIP14 [Solanum lycopersicum]
PHQALLLSLGYLGLGDLFVVERVSKPLRDAVVGDPLLWKNI
