# Supplementary material for: Genome-Wide Analysis and Characterization of Eggplant F-Box Gene Superfamily: Gene Evolution and Expression Analysis under Stress
Source: Int J Mol Sci. 2022 Dec 16;23(24):16049. doi: 10.3390/ijms232416049 (PMC9780924; doi:10.3390/ijms232416049)
Supplement: Supplementary file 1 [file ijms-23-16049-s001.zip › Supplementary Files/File S6. The Skp1 protein sequences of eggplant..faa]

File S6. The Skp1 protein sequences of eggplant.

>SMEL4_12g003280.1.01 gene=SMEL4_12g003280.1 Name:"Similar to ASK4 SKP1-like protein 4 (Arabidopsis thaliana OX=3702)"
MIVFKSSDGEIFEVDEAVVLESQPIKNMIEDDCANTTIPLPNITGKILAKVIEYCKRHVE
VPKAEDKTFDEDLKNFDAEFSKIDESTCLDLVRAANYLNIKSLLDLTCQTVADMIKGKTP
EEIRKTFNIKNDFTPEEEEEVRRENAWAFE
>SMEL4_01g036570.1.01 gene=SMEL4_01g036570.1 Name:"Similar to SKP1B SKP1-like protein 1B (Arabidopsis thaliana OX=3702)"
MGSYNETPLYIDTLSYSCLHFYFYEKKSPNLFFIFSRSRVCDRPTMASPKKISLKSSDGE
SFEVLEVVALESQTIKHMIEDDCANSVIPLPNVTSKILAKVLEYCNRHVEAASKTDDRAT
EEELKNFDADFVKVDQGTLFDLILAANYLNIKSLLDLTCQTVADMLKGKTPEEIRKTFNI
KNDFTPEEEEEVRRENAWAFE
>SMEL4_02g014320.1.01 gene=SMEL4_02g014320.1 Name:"Similar to ASK4 SKP1-like protein 4 (Arabidopsis thaliana OX=3702)"
MSSTKFLTLKSCDGEEFVLDEAVAVRSQAIKNMVEDDCVSNAIPLPNVHGKTMTKIIEYW
KKHSEEGVSKDVLMDFDKDFMKMDHSTLYDLILAVNFLNDKEMLDALCQEVADRIKGKTP
EEIRKEFNIKNDFTPEEEEEIRRENSWAFE
>SMEL4_03g003330.1.01 gene=SMEL4_03g003330.1 Name:"Similar to ASK11 SKP1-like protein 11 (Arabidopsis thaliana OX=3702)"
MASSLKKTLILKSSDNDEFEVEESVAIQSETIKNMVEDDYSLIPLPNVDTETLIEIIKYM
KKHGEMTDSNEEEVKEFDKNFVKNKSYKILFQLILAANYLHISKLMDLLSQTIADRIKNK
SCDAIRKIFNITNDYTPEEEEKVREEHKWAHEGPEIDDTID
>SMEL4_11g025430.1.01 gene=SMEL4_11g025430.1 Name:"Similar to ASK4 SKP1-like protein 4 (Arabidopsis thaliana OX=3702)"
MAELKKMVTLKSNDDKEFEVEEAAIIQSEMIKNMIEDGCVTSVISLPKIDSKTLSKVIEY
LNKHITQDEDKDENEKGAGKAVEKGEDERFKEFDEQFLRVDWEELFNIIMAANYLNINEL
MELCCQSAADRLKNKSVRAVRELLKIENDLTKEEEQAIIDDSPWAFEGPEIDDTIN
>SMEL4_10g019630.1.01 gene=SMEL4_10g019630.1 Name:"Similar to ASK12 SKP1-like protein 12 (Arabidopsis thaliana OX=3702)"
MIKGKTPEEIHKTFNIKNDFTPEEEEEIKRENV
>SMEL4_10g019640.1.01 gene=SMEL4_10g019640.1 Name:"Similar to ASK11 SKP1-like protein 11 (Arabidopsis thaliana OX=3702)"
MVLESQTKKCMIEDDCANTTIPLPNFTSKIKAKVIEYCKCHIEIVADIIKGKTLEEIHKT
FNIMNDFTPEEEEEVRRENAWSSK
>SMEL4_03g017250.1.01 gene=SMEL4_03g017250.1 Name:"Similar to ASK21 SKP1-like protein 21 (Arabidopsis thaliana OX=3702)"
MSGGPMAIIKPEMKSYIWLETADGSIQEVEEEVAMFCPVICKELLQNGKGSSKNCAILLP
ERVNPANLELILEFCRFHQVPGRSNKERKKHDEKFVRLDTRTLCDLASAADSLQLRPVVD
LTSRALARVIEGKTPEEIRETFHLPDDLTEEEKLEPLRNMTDDPRIRLLNRLYARKRKEL
CERKKLKNVEVEEERRVDERSVDDLLSFINSGDQDSKGVRVTKNKKKSRGRKEQARNLSS
NNEAGNYNKESNCLTTGCRYGDTSNGSSPSKSSKLQSSPSAMFSSKLDFDDFDIDDELDP
ARKEEIDREVEDFARRLDSVWPERIQQILSLGQDRRRLKPISMNGNGSLPRCTGKIFFSF
S
>SMEL4_02g007660.1.01 gene=SMEL4_02g007660.1 Name:"Similar to RL6 Protein RADIALIS-like 6 (Arabidopsis thaliana OX=3702)"
MASNSLTAWTPRENKKFEQALAIYDKDTPDRWHNIARYVGGKTVEEVKQHYAILVEDVRH
IESGDVPFPKYKSAGKSR
>SMEL4_06g026500.1.01 gene=SMEL4_06g026500.1 Name:"Similar to OEP61 Outer envelope protein 61 (Arabidopsis thaliana OX=3702)"
MFNGMMDPELIRMAQEQMSRMSPDDLARMQQQVMSNPELMRMASEGMKHMRPDDLKIAAE
QLKHTRPEDMAEIGKKMANASPEEIAAMNARMDAQVKYEISGAEFLKKQGNDLHSQGKYK
EALQKYSLAKKNLSSIPSGKGRSISLACSLNMMSCYLKTGQYDDCVKEGSEVLTYDDKNI
KALYRRGQAYKELGQLEDAVSDLSKALEVSPDDETIADVLRGVQERLMKEGGASRRKGGL
VIDEITEEEPLVSSEASDSSFAKSVASKPHEASSPPKSKNEIPGGPPLSSSAPLEALKND
PESIRSFQNFISRADPDTLSAFSGGNAEGIPPEMVKTASSVIGKMSPEELQRMVKLASSF
QGENPFLKKDPSDNFGTGSVPPNVTPDMLKMATDMMSKMSPEEMQKMFEMASSLKEKNPA
SAPTTTDSSGSGQQSKPRDTRENFKVDDSSSASTSSQGFSNLNNGSQSSLSSSNVDLQEE
MRNRMKDPAMRQMFTSMIKNMSPEMMANMSEQFGVKLSQADAEKAQQAMSSLSPDDLEKM
MKWADRIQRAAEGAKKTKNWLLGKPGMILAILVLLLAVILHWLGFIGH
>SMEL4_10g017160.1.01 gene=SMEL4_10g017160.1 Name:"Similar to SKP1A SKP1-like protein 1A (Arabidopsis thaliana OX=3702)"
MEPKLGYERREETHIHNSPPKMTILNSSDDETFEVDEAVVLELQTNKHIIEDNCANTTIP
LPNFTSKILAKVVEYCKRHVEVLKVEYKTSEEDLKSFDAKFVKVDKSTLFYLILAANYLN
IKSLLDMTLADMIKGKTPEEIRKLFNIKNDFIPVEEAEVRRDIAAE
>SMEL4_12g003300.1.01 gene=SMEL4_12g003300.1 Name:"Similar to SKP1B SKP1-like protein 1B (Arabidopsis thaliana OX=3702)"
MIVLKSSDSEIFEIDEVVALESQTIKHMIEDDCANTTIPLPNVTSKILAKVIEYCKRHVK
VRKPEDKIFDKYLKFFDAEFVKVDPSTLFDLLRAANYLNIKSLLDLTCQTVADMIKGKTP
EEIRKTFNIKNDFTPEEEEEVRRENAWAFE
>SMEL4_06g011240.1.01 gene=SMEL4_06g011240.1 Name:"Similar to ASK21 SKP1-like protein 21 (Arabidopsis thaliana OX=3702)"
MKSYIWLQTADGSIQQVEEEVAMFCPMICREVLQTGMGSSKNYAISLPQRVNPAILGLIL
EYCQFHQVPGRSNKERKIFDEKFIRLDTKKLCELTSAADSLQLRPLMKSYIWLQTADGSI
QQVEEEVAMFCPMICREVLQTGMGSSKNYAISLPQRVNPAILGLILEYCQFHQVPGRSNK
ERKIFDEKFIRLDTKKLCELTSAADSLQLRPLVDLTSRALARMIEGKTPEEIRETFHLPD
DLTEEEKLEPLRNMTDDPRIRLLNRLYARKRKELKEREKIKNVEVEEEQHVDERSVDDLL
SFINGADQDSKSARATKSKKKNRRRKEQARNSSTNNGTEKHNQESNCPTYSCLNGDTGDV
PSPSKPSELQDSASVKFSPKLDFDDGDIDDELDPAMKEEIDREVEDFARRLNSDWPERMQ
EILSLGQERRPVPLSVNGNGSLKRYTGGVFFFIS
