# Supplementary material for: Genome-Wide Analysis and Characterization of Eggplant F-Box Gene Superfamily: Gene Evolution and Expression Analysis under Stress
Source: Int J Mol Sci. 2022 Dec 16;23(24):16049. doi: 10.3390/ijms232416049 (PMC9780924; doi:10.3390/ijms232416049)
Supplement: Supplementary file 1 [file ijms-23-16049-s001.zip › Supplementary Tables/Table S1 . The list of F-box gene name corresponding to the ID..xlsx]

## Sheet: Table S1. The list of F-box gen
Table S1. The list of F-box gene name corresponding to the ID.
gene ID	name
SMEL4_00g000100.1.01	SmFBX1
SMEL4_00g000940.1.01	SmFBX2
SMEL4_00g001740.1.01	SmFBX3
SMEL4_00g002620.1.01	SmFBX4
SMEL4_00g002630.1.01	SmFBX5
SMEL4_00g002780.1.01	SmFBX6
SMEL4_00g003260.1.01	SmFBX7
SMEL4_00g003770.1.01	SmFBX8
SMEL4_00g003840.1.01	SmFBX9
SMEL4_00g005720.1.01	SmFBX10
SMEL4_00g010950.1.01	SmFBX11
SMEL4_00g011500.1.01	SmFBX12
SMEL4_00g011700.1.01	SmFBX13
SMEL4_01g000350.1.01	SmFBX14
SMEL4_01g000750.1.01	SmFBX15
SMEL4_01g001560.1.01	SmFBX16
SMEL4_01g001690.1.01	SmFBX17
SMEL4_01g001840.1.01	SmFBX18
SMEL4_01g002470.1.01	SmFBX19
SMEL4_01g002620.1.01	SmFBX20
SMEL4_01g003690.1.01	SmFBX21
SMEL4_01g007660.1.01	SmFBX22
SMEL4_01g008670.1.01	SmFBX23
SMEL4_01g013080.1.01	SmFBX24
SMEL4_01g013190.1.01	SmFBX25
SMEL4_01g013210.1.01	SmFBX26
SMEL4_01g013320.1.01	SmFBX27
SMEL4_01g013930.1.01	SmFBX28
SMEL4_01g014190.1.01	SmFBX29
SMEL4_01g014290.1.01	SmFBX30
SMEL4_01g015210.1.01	SmFBX31
SMEL4_01g017510.1.01	SmFBX32
SMEL4_01g018500.1.01	SmFBX33
SMEL4_01g020090.1.01	SmFBX34
SMEL4_01g021080.1.01	SmFBX35
SMEL4_01g021200.1.01	SmFBX36
SMEL4_01g021220.1.01	SmFBX37
SMEL4_01g022440.1.01	SmFBX38
SMEL4_01g022930.1.01	SmFBX39
SMEL4_01g022950.1.01	SmFBX40
SMEL4_01g022960.1.01	SmFBX41
SMEL4_01g023780.1.01	SmFBX42
SMEL4_01g024410.1.01	SmFBX43
SMEL4_01g024800.1.01	SmFBX44
SMEL4_01g025690.1.01	SmFBX45
SMEL4_01g026890.1.01	SmFBX46
SMEL4_01g026900.1.01	SmFBX47
SMEL4_01g028250.1.01	SmFBX48
SMEL4_01g029710.1.01	SmFBX49
SMEL4_01g029880.1.01	SmFBX50
SMEL4_01g029890.1.01	SmFBX51
SMEL4_01g029900.1.01	SmFBX52
SMEL4_01g029920.1.01	SmFBX53
SMEL4_01g030720.1.01	SmFBX54
SMEL4_01g031000.1.01	SmFBX55
SMEL4_01g031650.1.01	SmFBX56
SMEL4_01g031660.1.01	SmFBX57
SMEL4_01g032390.1.01	SmFBX58
SMEL4_01g032790.1.01	SmFBX59
SMEL4_01g034590.1.01	SmFBX60
SMEL4_01g037220.1.01	SmFBX61
SMEL4_01g037250.1.01	SmFBX62
SMEL4_01g038680.1.01	SmFBX63
SMEL4_01g038950.1.01	SmFBX64
SMEL4_01g038960.1.01	SmFBX65
SMEL4_01g039370.1.01	SmFBX66
SMEL4_02g000460.1.01	SmFBX67
SMEL4_02g002010.1.01	SmFBX68
SMEL4_02g002430.1.01	SmFBX69
SMEL4_02g002470.1.01	SmFBX70
SMEL4_02g003280.1.01	SmFBX71
SMEL4_02g004760.1.01	SmFBX72
SMEL4_02g005240.1.01	SmFBX73
SMEL4_02g005300.1.01	SmFBX74
SMEL4_02g005480.1.01	SmFBX75
SMEL4_02g005690.1.01	SmFBX76
SMEL4_02g006940.1.01	SmFBX77
SMEL4_02g007640.1.01	SmFBX78
SMEL4_02g008670.1.01	SmFBX79
SMEL4_02g009880.1.01	SmFBX80
SMEL4_02g009890.1.01	SmFBX81
SMEL4_02g009910.1.01	SmFBX82
SMEL4_02g011630.1.01	SmFBX83
SMEL4_02g014130.1.01	SmFBX84
SMEL4_02g014140.1.01	SmFBX85
SMEL4_02g014190.1.01	SmFBX86
SMEL4_02g018320.1.01	SmFBX87
SMEL4_02g018470.1.01	SmFBX88
SMEL4_02g018590.1.01	SmFBX89
SMEL4_02g018630.1.01	SmFBX90
SMEL4_02g020000.1.01	SmFBX91
SMEL4_02g021500.1.01	SmFBX92
SMEL4_02g023260.1.01	SmFBX93
SMEL4_02g023510.1.01	SmFBX94
SMEL4_02g024830.1.01	SmFBX95
SMEL4_02g030000.1.01	SmFBX96
SMEL4_03g000220.1.01	SmFBX97
SMEL4_03g001890.1.01	SmFBX98
SMEL4_03g002010.1.01	SmFBX99
SMEL4_03g003430.1.01	SmFBX100
SMEL4_03g003480.1.01	SmFBX101
SMEL4_03g003490.1.01	SmFBX102
SMEL4_03g003760.1.01	SmFBX103
SMEL4_03g003890.1.01	SmFBX104
SMEL4_03g005840.1.01	SmFBX105
SMEL4_03g005850.1.01	SmFBX106
SMEL4_03g005890.1.01	SmFBX107
SMEL4_03g008070.1.01	SmFBX108
SMEL4_03g009640.1.01	SmFBX109
SMEL4_03g011220.1.01	SmFBX110
SMEL4_03g011340.1.01	SmFBX111
SMEL4_03g011400.1.01	SmFBX112
SMEL4_03g011410.1.01	SmFBX113
SMEL4_03g011420.1.01	SmFBX114
SMEL4_03g012700.1.01	SmFBX115
SMEL4_03g016630.1.01	SmFBX116
SMEL4_03g016780.1.01	SmFBX117
SMEL4_03g017870.1.01	SmFBX118
SMEL4_03g017880.1.01	SmFBX119
SMEL4_03g018190.1.01	SmFBX120
SMEL4_03g018200.1.01	SmFBX121
SMEL4_03g018270.1.01	SmFBX122
SMEL4_03g019780.1.01	SmFBX123
SMEL4_03g020250.1.01	SmFBX124
SMEL4_03g021400.1.01	SmFBX125
SMEL4_03g022460.1.01	SmFBX126
SMEL4_03g023130.1.01	SmFBX127
SMEL4_03g023180.1.01	SmFBX128
SMEL4_03g023190.1.01	SmFBX129
SMEL4_03g023380.1.01	SmFBX130
SMEL4_03g023800.1.01	SmFBX131
SMEL4_03g023860.1.01	SmFBX132
SMEL4_03g024140.1.01	SmFBX133
SMEL4_03g024340.1.01	SmFBX134
SMEL4_03g025620.1.01	SmFBX135
SMEL4_03g025810.1.01	SmFBX136
SMEL4_03g026270.1.01	SmFBX137
SMEL4_03g030220.1.01	SmFBX138
SMEL4_03g030380.1.01	SmFBX139
SMEL4_03g031250.1.01	SmFBX140
SMEL4_03g034130.1.01	SmFBX141
SMEL4_04g002290.1.01	SmFBX142
SMEL4_04g004080.1.01	SmFBX143
SMEL4_04g004240.1.01	SmFBX144
SMEL4_04g004250.1.01	SmFBX145
SMEL4_04g004280.1.01	SmFBX146
SMEL4_04g004290.1.01	SmFBX147
SMEL4_04g005010.1.01	SmFBX148
SMEL4_04g005280.1.01	SmFBX149
SMEL4_04g005290.1.01	SmFBX150
SMEL4_04g006310.1.01	SmFBX151
SMEL4_04g006330.1.01	SmFBX152
SMEL4_04g008610.1.01	SmFBX153
SMEL4_04g010410.1.01	SmFBX154
SMEL4_04g010420.1.01	SmFBX155
SMEL4_04g012180.1.01	SmFBX156
SMEL4_04g012370.1.01	SmFBX157
SMEL4_04g012390.1.01	SmFBX158
SMEL4_04g012410.1.01	SmFBX159
SMEL4_04g013450.1.01	SmFBX160
SMEL4_04g013830.1.01	SmFBX161
SMEL4_04g014070.1.01	SmFBX162
SMEL4_04g015370.1.01	SmFBX163
SMEL4_04g015980.1.01	SmFBX164
SMEL4_04g016610.1.01	SmFBX165
SMEL4_04g017010.1.01	SmFBX166
SMEL4_04g017290.1.01	SmFBX167
SMEL4_04g017710.1.01	SmFBX168
SMEL4_04g018780.1.01	SmFBX169
SMEL4_04g018850.1.01	SmFBX170
SMEL4_04g019470.1.01	SmFBX171
SMEL4_04g019580.1.01	SmFBX172
SMEL4_04g020490.1.01	SmFBX173
SMEL4_04g021280.1.01	SmFBX174
SMEL4_04g021290.1.01	SmFBX175
SMEL4_04g021490.1.01	SmFBX176
SMEL4_04g022760.1.01	SmFBX177
SMEL4_04g022960.1.01	SmFBX178
SMEL4_04g023250.1.01	SmFBX179
SMEL4_04g023340.1.01	SmFBX180
SMEL4_04g023350.1.01	SmFBX181
SMEL4_04g023640.1.01	SmFBX182
SMEL4_05g001020.1.01	SmFBX183
SMEL4_05g002060.1.01	SmFBX184
SMEL4_05g002150.1.01	SmFBX185
SMEL4_05g002900.1.01	SmFBX186
SMEL4_05g003570.1.01	SmFBX187
SMEL4_05g004820.1.01	SmFBX188
SMEL4_05g005380.1.01	SmFBX189
SMEL4_05g012060.1.01	SmFBX190
SMEL4_05g014000.1.01	SmFBX191
SMEL4_05g016590.1.01	SmFBX192
SMEL4_05g019730.1.01	SmFBX193
SMEL4_05g019740.1.01	SmFBX194
SMEL4_05g019750.1.01	SmFBX195
SMEL4_05g019780.1.01	SmFBX196
SMEL4_05g021700.1.01	SmFBX197
SMEL4_05g022110.1.01	SmFBX198
SMEL4_05g023010.1.01	SmFBX199
SMEL4_05g023640.1.01	SmFBX200
SMEL4_05g024710.1.01	SmFBX201
SMEL4_06g000760.1.01	SmFBX202
SMEL4_06g000920.1.01	SmFBX203
SMEL4_06g002080.1.01	SmFBX204
SMEL4_06g003040.1.01	SmFBX205
SMEL4_06g005760.1.01	SmFBX206
SMEL4_06g010680.1.01	SmFBX207
SMEL4_06g013120.1.01	SmFBX208
SMEL4_06g014040.1.01	SmFBX209
SMEL4_06g014210.1.01	SmFBX210
SMEL4_06g017690.1.01	SmFBX211
SMEL4_06g018910.1.01	SmFBX212
SMEL4_06g018930.1.01	SmFBX213
SMEL4_06g019020.1.01	SmFBX214
SMEL4_06g020380.1.01	SmFBX215
SMEL4_06g021250.1.01	SmFBX216
SMEL4_06g025280.1.01	SmFBX217
SMEL4_06g028550.1.01	SmFBX218
SMEL4_06g030130.1.01	SmFBX219
SMEL4_06g030430.1.01	SmFBX220
SMEL4_06g030620.1.01	SmFBX221
SMEL4_07g001850.1.01	SmFBX222
SMEL4_07g002960.1.01	SmFBX223
SMEL4_07g003790.1.01	SmFBX224
SMEL4_07g005790.1.01	SmFBX225
SMEL4_07g005800.1.01	SmFBX226
SMEL4_07g005850.1.01	SmFBX227
SMEL4_07g005860.1.01	SmFBX228
SMEL4_07g005980.1.01	SmFBX229
SMEL4_07g006630.1.01	SmFBX230
SMEL4_07g007290.1.01	SmFBX231
SMEL4_07g009220.1.01	SmFBX232
SMEL4_07g013240.1.01	SmFBX233
SMEL4_07g015790.1.01	SmFBX234
SMEL4_07g015800.1.01	SmFBX235
SMEL4_07g015870.1.01	SmFBX236
SMEL4_07g015930.1.01	SmFBX237
SMEL4_07g017360.1.01	SmFBX238
SMEL4_07g017510.1.01	SmFBX239
SMEL4_07g018460.1.01	SmFBX240
SMEL4_07g019440.1.01	SmFBX241
SMEL4_07g019530.1.01	SmFBX242
SMEL4_07g021100.1.01	SmFBX243
SMEL4_07g021950.1.01	SmFBX244
SMEL4_07g022790.1.01	SmFBX245
SMEL4_07g023460.1.01	SmFBX246
SMEL4_07g023710.1.01	SmFBX247
SMEL4_07g024610.1.01	SmFBX248
SMEL4_07g025740.1.01	SmFBX249
SMEL4_07g025850.1.01	SmFBX250
SMEL4_08g000810.1.01	SmFBX251
SMEL4_08g000980.1.01	SmFBX252
SMEL4_08g000990.1.01	SmFBX253
SMEL4_08g001000.1.01	SmFBX254
SMEL4_08g001020.1.01	SmFBX255
SMEL4_08g004090.1.01	SmFBX256
SMEL4_08g004890.1.01	SmFBX257
SMEL4_08g008360.1.01	SmFBX258
SMEL4_08g009030.1.01	SmFBX259
SMEL4_08g009200.1.01	SmFBX260
SMEL4_08g009220.1.01	SmFBX261
SMEL4_08g009230.1.01	SmFBX262
SMEL4_08g009240.1.01	SmFBX263
SMEL4_08g009650.1.01	SmFBX264
SMEL4_08g009660.1.01	SmFBX265
SMEL4_08g010980.1.01	SmFBX266
SMEL4_08g011350.1.01	SmFBX267
SMEL4_08g011480.1.01	SmFBX268
SMEL4_08g012430.1.01	SmFBX269
SMEL4_08g015540.1.01	SmFBX270
SMEL4_08g015730.1.01	SmFBX271
SMEL4_08g018820.1.01	SmFBX272
SMEL4_08g021860.1.01	SmFBX273
SMEL4_08g022610.1.01	SmFBX274
SMEL4_08g022620.1.01	SmFBX275
SMEL4_08g022640.1.01	SmFBX276
SMEL4_08g023520.1.01	SmFBX277
SMEL4_08g023960.1.01	SmFBX278
SMEL4_08g024330.1.01	SmFBX279
SMEL4_08g025870.1.01	SmFBX280
SMEL4_08g026100.1.01	SmFBX281
SMEL4_08g026110.1.01	SmFBX282
SMEL4_08g026120.1.01	SmFBX283
SMEL4_09g000370.1.01	SmFBX284
SMEL4_09g000410.1.01	SmFBX285
SMEL4_09g000690.1.01	SmFBX286
SMEL4_09g001330.1.01	SmFBX287
SMEL4_09g001780.1.01	SmFBX288
SMEL4_09g001790.1.01	SmFBX289
SMEL4_09g001830.1.01	SmFBX290
SMEL4_09g001840.1.01	SmFBX291
SMEL4_09g001850.1.01	SmFBX292
SMEL4_09g001860.1.01	SmFBX293
SMEL4_09g001870.1.01	SmFBX294
SMEL4_09g002040.1.01	SmFBX295
SMEL4_09g002720.1.01	SmFBX296
SMEL4_09g002770.1.01	SmFBX297
SMEL4_09g004370.1.01	SmFBX298
SMEL4_09g004400.1.01	SmFBX299
SMEL4_09g005040.1.01	SmFBX300
SMEL4_09g005060.1.01	SmFBX301
SMEL4_09g005080.1.01	SmFBX302
SMEL4_09g005090.1.01	SmFBX303
SMEL4_09g005100.1.01	SmFBX304
SMEL4_09g005300.1.01	SmFBX305
SMEL4_09g007120.1.01	SmFBX306
SMEL4_09g007810.1.01	SmFBX307
SMEL4_09g007910.1.01	SmFBX308
SMEL4_09g007920.1.01	SmFBX309
SMEL4_09g008400.1.01	SmFBX310
SMEL4_09g008700.1.01	SmFBX311
SMEL4_09g009310.1.01	SmFBX312
SMEL4_09g009720.1.01	SmFBX313
SMEL4_09g010370.1.01	SmFBX314
SMEL4_09g011010.1.01	SmFBX315
SMEL4_09g011390.1.01	SmFBX316
SMEL4_09g012280.1.01	SmFBX317
SMEL4_09g016280.1.01	SmFBX318
SMEL4_09g016400.1.01	SmFBX319
SMEL4_09g024160.1.01	SmFBX320
SMEL4_09g024710.1.01	SmFBX321
SMEL4_09g024730.1.01	SmFBX322
SMEL4_09g025350.1.01	SmFBX323
SMEL4_10g000650.1.01	SmFBX324
SMEL4_10g002730.1.01	SmFBX325
SMEL4_10g003000.1.01	SmFBX326
SMEL4_10g004230.1.01	SmFBX327
SMEL4_10g004390.1.01	SmFBX328
SMEL4_10g004650.1.01	SmFBX329
SMEL4_10g004930.1.01	SmFBX330
SMEL4_10g006570.1.01	SmFBX331
SMEL4_10g006650.1.01	SmFBX332
SMEL4_10g007590.1.01	SmFBX333
SMEL4_10g007750.1.01	SmFBX334
SMEL4_10g007960.1.01	SmFBX335
SMEL4_10g008940.1.01	SmFBX336
SMEL4_10g009010.1.01	SmFBX337
SMEL4_10g009470.1.01	SmFBX338
SMEL4_10g010210.1.01	SmFBX339
SMEL4_10g010460.1.01	SmFBX340
SMEL4_10g010530.1.01	SmFBX341
SMEL4_10g010720.1.01	SmFBX342
SMEL4_10g010730.1.01	SmFBX343
SMEL4_10g010750.1.01	SmFBX344
SMEL4_10g012970.1.01	SmFBX345
SMEL4_10g013200.1.01	SmFBX346
SMEL4_10g013640.1.01	SmFBX347
SMEL4_10g013840.1.01	SmFBX348
SMEL4_10g015980.1.01	SmFBX349
SMEL4_10g018530.1.01	SmFBX350
SMEL4_10g018990.1.01	SmFBX351
SMEL4_10g023560.1.01	SmFBX352
SMEL4_10g023670.1.01	SmFBX353
SMEL4_11g005230.1.01	SmFBX354
SMEL4_11g005580.1.01	SmFBX355
SMEL4_11g006240.1.01	SmFBX356
SMEL4_11g010900.1.01	SmFBX357
SMEL4_11g010930.1.01	SmFBX358
SMEL4_11g011370.1.01	SmFBX359
SMEL4_11g011990.1.01	SmFBX360
SMEL4_11g013770.1.01	SmFBX361
SMEL4_11g017120.1.01	SmFBX362
SMEL4_11g017220.1.01	SmFBX363
SMEL4_11g017580.1.01	SmFBX364
SMEL4_11g021110.1.01	SmFBX365
SMEL4_11g021270.1.01	SmFBX366
SMEL4_11g021330.1.01	SmFBX367
SMEL4_11g021430.1.01	SmFBX368
SMEL4_11g021850.1.01	SmFBX369
SMEL4_11g023630.1.01	SmFBX370
SMEL4_11g023640.1.01	SmFBX371
SMEL4_11g024720.1.01	SmFBX372
SMEL4_12g002270.1.01	SmFBX373
SMEL4_12g003640.1.01	SmFBX374
SMEL4_12g005150.1.01	SmFBX375
SMEL4_12g005190.1.01	SmFBX376
SMEL4_12g005920.1.01	SmFBX377
SMEL4_12g006580.1.01	SmFBX378
SMEL4_12g010200.1.01	SmFBX379
SMEL4_12g010740.1.01	SmFBX380
SMEL4_12g014010.1.01	SmFBX381
SMEL4_12g014030.1.01	SmFBX382
SMEL4_12g014280.1.01	SmFBX383
SMEL4_12g015130.1.01	SmFBX384
SMEL4_12g016910.1.01	SmFBX385
SMEL4_12g016920.1.01	SmFBX386
SMEL4_12g017110.1.01	SmFBX387
SMEL4_12g017970.1.01	SmFBX388
SMEL4_12g018150.1.01	SmFBX389
