# Supplementary material for: Genome-Wide Analysis and Characterization of Eggplant F-Box Gene Superfamily: Gene Evolution and Expression Analysis under Stress
Source: Int J Mol Sci. 2022 Dec 16;23(24):16049. doi: 10.3390/ijms232416049 (PMC9780924; doi:10.3390/ijms232416049)
Supplement: Supplementary file 1 [file ijms-23-16049-s001.zip › Supplementary Tables/Table S10 . The number of different domain type F-box genes in each cluster in eggplant high-temperature treatment transcriptome..xlsx]

## Sheet: Table S14. The number of differ
Table S10. The number of different domain type F-boxes in each cluster in eggplant high-temperature treatment transcriptome.
domain	cluster	geneCount
kelch	1	1
LRR-FBD	1	1
PAS_9-kelch	1	1
Cupin_8	1	2
LRR	1	2
WD40	1	2
DUF295	1	3
FBA	1	4
Others	1	5
PP2	1	7
Unknow	1	23
DUF295	2	1
F-box	2	1
LRR	2	1
FBA	2	2
kelch	2	2
Transp_inhibit	2	2
Others	2	3
Unknow	2	26
Arm	3	1
DUF295	3	1
Sel1	3	1
F-box	3	2
Transp_inhibit	3	2
kelch	3	3
LRR	3	3
Others	3	3
Tub	3	4
FBA	3	5
PP2	3	7
Unknow	3	22
Others	4	1
PP2	4	1
FBA	4	2
Unknow	4	4
DUF295	5	2
PP2	5	2
kelch	5	4
FBA	5	5
LRR	5	5
Others	5	8
Unknow	5	12
DUF295	6	1
PP2	6	1
Transp_inhibit	6	1
FBA	6	2
Tub	6	2
LRR	6	3
Others	6	3
kelch	6	4
Unknow	6	16
Unknow	7	7
FBA	8	1
LRR	8	1
kelch	8	2
Others	8	2
Unknow	8	4
DUF295	9	1
Sel1	9	1
Tub	9	1
WD40	9	1
LRR	9	2
kelch	9	6
Unknow	9	10
FBA	10	1
Unknow	10	6
