# Supplementary material for: Genome-Wide Analysis and Characterization of Eggplant F-Box Gene Superfamily: Gene Evolution and Expression Analysis under Stress
Source: Int J Mol Sci. 2022 Dec 16;23(24):16049. doi: 10.3390/ijms232416049 (PMC9780924; doi:10.3390/ijms232416049)
Supplement: Supplementary file 1 [file ijms-23-16049-s001.zip › Supplementary Tables/Table S11 . The transcriptome analysis results of bacterial wilt treatment of the F-box superfamily..xlsx]

## Sheet: Sheet1
Table S11. The transcriptome analysis results of bacterial wilt treatment of the F-box superfamily.
Gene ID	R0	R1	S0	S1
SMEL4_01g038680.1.01	3.34688	2.73556	0	1.78447
SMEL4_09g011390.1.01	6.69377	0	9.30605	10.7068
SMEL4_01g038950.1.01	2.51016	6.83891	1.86121	6.24564
SMEL4_08g023960.1.01	5.02033	5.47113	3.72242	19.6291
SMEL4_00g002630.1.01	5.02033	5.47113	3.72242	19.6291
SMEL4_11g011370.1.01	169.018	173.708	156.342	253.394
SMEL4_02g006940.1.01	132.202	120.365	140.521	150.787
SMEL4_11g013770.1.01	171.528	183.283	128.423	189.154
SMEL4_08g022610.1.01	62.7541	121.733	68.8648	91.0078
SMEL4_07g025850.1.01	101.243	149.088	104.228	87.4389
SMEL4_12g015130.1.01	368.994	543.01	478.331	336.372
SMEL4_01g031000.1.01	825.007	783.739	958.523	1018.04
SMEL4_04g019470.1.01	420.871	484.195	530.445	378.307
SMEL4_04g005010.1.01	60.2439	15.0456	52.1139	73.1632
SMEL4_07g013240.1.01	3.34688	2.73556	3.72242	7.13787
SMEL4_02g005690.1.01	260.22	350.152	317.336	344.402
SMEL4_06g014040.1.01	188.262	255.775	195.427	182.016
SMEL4_09g011010.1.01	154.793	203.8	242.888	348.863
SMEL4_01g029710.1.01	143.079	161.398	152.619	99.9302
SMEL4_08g026100.1.01	78.6518	123.1	101.436	128.482
SMEL4_12g014010.1.01	104.59	231.155	95.8523	60.6719
SMEL4_08g018820.1.01	809.946	1266.57	1065.54	965.397
SMEL4_00g003840.1.01	312.097	318.693	375.964	632.594
SMEL4_08g024330.1.01	301.22	570.365	402.021	168.632
SMEL4_01g024800.1.01	183.242	309.119	208.455	158.818
SMEL4_07g001850.1.01	222.568	229.787	254.055	340.833
SMEL4_01g037220.1.01	215.037	287.234	243.818	333.695
SMEL4_01g003690.1.01	67.7744	94.377	109.811	57.9952
SMEL4_02g018320.1.01	32.6321	38.2979	55.8363	43.7195
SMEL4_08g015540.1.01	643.438	703.04	674.689	776.243
SMEL4_04g022760.1.01	430.911	370.669	408.536	401.505
SMEL4_11g005230.1.01	287.832	325.532	354.56	382.768
SMEL4_01g032390.1.01	588.215	1943.62	1005.05	19862
SMEL4_04g013830.1.01	417.524	428.116	406.674	302.467
SMEL4_12g016920.1.01	5.02033	5.47113	11.1673	7.13787
SMEL4_03g024340.1.01	405.81	485.563	416.911	761.968
SMEL4_04g010410.1.01	180.732	236.626	142.383	31.2282
SMEL4_04g015370.1.01	13.3875	12.31	11.1673	26.767
SMEL4_09g007120.1.01	446.809	631.915	549.987	505.896
SMEL4_01g013320.1.01	182.405	194.225	189.843	353.325
SMEL4_09g012280.1.01	3.34688	8.20669	5.58363	0
SMEL4_01g013210.1.01	9.20393	9.57448	5.58363	1.78447
SMEL4_03g016630.1.01	106.264	170.973	156.342	85.6544
SMEL4_10g000650.1.01	43.5095	53.3435	76.3096	52.6418
SMEL4_03g023860.1.01	26.7751	8.20669	28.8488	37.4738
SMEL4_01g029900.1.01	10.8774	5.47113	3.72242	102.607
SMEL4_02g005480.1.01	33.4688	24.6201	48.3915	19.6291
SMEL4_03g003890.1.01	16.7344	23.2523	6.51423	3.56893
SMEL4_05g021700.1.01	13.3875	21.8845	10.2367	143.65
SMEL4_10g009470.1.01	189.936	146.353	195.427	132.943
SMEL4_01g013080.1.01	19.2446	31.459	25.1263	27.6592
SMEL4_12g010740.1.01	363.137	332.371	354.56	504.112
SMEL4_09g024710.1.01	20.918	35.5623	17.6815	29.4437
SMEL4_01g022440.1.01	781.497	1021.73	724.941	796.765
SMEL4_03g005840.1.01	396.606	530.7	459.719	70.4865
SMEL4_11g024720.1.01	68.6111	38.2979	67.9342	33.9049
SMEL4_04g015980.1.01	3.34688	2.73556	3.72242	1.78447
SMEL4_12g002270.1.01	332.178	538.906	453.205	765.536
SMEL4_01g023780.1.01	99.5698	172.341	99.5747	127.589
SMEL4_10g002730.1.01	1547.1	3948.79	2716.44	14748.6
SMEL4_03g005890.1.01	156.467	131.307	196.358	137.404
SMEL4_09g008700.1.01	8.36721	0	9.30605	8.0301
SMEL4_04g019580.1.01	719.58	1076.44	870.116	614.749
SMEL4_02g004760.1.01	76.1416	56.0791	46.5302	67.8098
SMEL4_11g006240.1.01	767.273	1191.34	917.576	1399.02
SMEL4_07g021950.1.01	378.198	288.602	436.454	338.157
SMEL4_02g002470.1.01	161.487	212.006	158.203	280.161
SMEL4_09g001830.1.01	330.505	377.508	294.071	359.57
SMEL4_03g008070.1.01	61.0806	86.1703	64.2117	345.294
SMEL4_02g030000.1.01	15.061	2.73556	13.0285	12.4913
SMEL4_03g016780.1.01	140.569	157.295	164.717	126.697
SMEL4_08g022640.1.01	42.6728	77.9636	28.8488	75.8399
SMEL4_06g019020.1.01	228.425	201.064	304.308	478.237
SMEL4_04g016610.1.01	250.18	265.35	312.683	420.242
SMEL4_01g039370.1.01	1.67344	0	4.65302	0
SMEL4_01g029920.1.01	10.8774	10.9423	7.44484	14.2757
SMEL4_07g015930.1.01	108.774	147.72	120.048	112.421
SMEL4_03g025810.1.01	52.7134	75.228	46.5302	154.356
SMEL4_07g015800.1.01	5.02033	2.73556	8.37544	25.8748
SMEL4_01g029880.1.01	38.4892	24.6201	13.0285	22.3058
SMEL4_01g002470.1.01	7105.43	6655.63	7824.53	5025.95
SMEL4_03g003480.1.01	83.6721	220.213	125.632	322.989
SMEL4_08g004890.1.01	271.098	354.256	249.402	349.756
SMEL4_05g023010.1.01	743.845	492.402	686.786	311.39
SMEL4_01g013930.1.01	2103.52	1981.92	2523.8	1771.08
SMEL4_09g001780.1.01	465.217	645.593	596.518	761.968
SMEL4_09g024160.1.01	268.587	336.474	322.92	258.748
SMEL4_10g010720.1.01	70.2846	72.4925	93.9911	89.2234
SMEL4_03g003430.1.01	8.36721	15.0456	7.44484	0
SMEL4_00g010950.1.01	2662.45	3099.39	2844.86	2739.16
SMEL4_01g022930.1.01	104.59	191.49	207.525	521.957
SMEL4_01g002620.1.01	128.018	69.7569	126.562	114.206
SMEL4_09g009720.1.01	24.2649	41.0335	61.4199	3.56893
SMEL4_06g030130.1.01	120.488	274.924	150.758	48.1806
SMEL4_04g002290.1.01	56.0603	90.2736	73.5178	46.3962
SMEL4_06g020380.1.01	36.8157	19.149	32.5712	2.6767
SMEL4_01g001560.1.01	403.3	567.63	473.678	530.879
SMEL4_08g012430.1.01	25.9384	56.0791	39.0854	45.5039
SMEL4_08g009030.1.01	224.241	161.398	195.427	52.6418
SMEL4_11g021850.1.01	143.916	139.514	140.521	163.279
SMEL4_01g021080.1.01	218.384	309.119	246.61	246.256
SMEL4_06g002080.1.01	547.216	694.833	483.915	312.282
SMEL4_03g011400.1.01	60.2439	68.3891	90.2687	83.87
SMEL4_06g010680.1.01	3.34688	16.4134	12.0979	28.5515
SMEL4_10g007750.1.01	548.052	385.715	595.587	862.79
SMEL4_01g001690.1.01	35.1423	21.8845	33.5018	21.4136
SMEL4_09g002770.1.01	13.3875	49.2402	9.30605	24.9825
SMEL4_04g017290.1.01	17.5711	19.149	13.0285	31.2282
SMEL4_08g023520.1.01	136.386	128.572	121.909	156.141
SMEL4_03g019780.1.01	66.101	50.6079	64.2117	87.4389
SMEL4_10g006650.1.01	232.608	213.374	198.219	102.607
SMEL4_12g017110.1.01	205.833	190.122	230.79	236.442
SMEL4_08g000810.1.01	43.5095	31.459	31.6406	75.8399
SMEL4_05g022110.1.01	65.2642	54.7113	45.5996	85.6544
SMEL4_10g004650.1.01	14.2243	21.8845	13.9591	20.5214
SMEL4_07g019440.1.01	117.141	306.383	154.48	130.266
SMEL4_01g000350.1.01	36.8157	31.459	53.9751	30.3359
SMEL4_04g018780.1.01	289.505	237.994	274.528	239.119
SMEL4_04g020490.1.01	7.53049	2.73556	10.2367	3.56893
SMEL4_11g023630.1.01	21.7547	8.20669	22.3345	26.767
SMEL4_05g001020.1.01	1184.8	1786.32	1330.76	1918.3
SMEL4_02g000460.1.01	222.568	307.751	234.512	433.626
SMEL4_02g021500.1.01	92.0393	139.514	128.423	115.098
SMEL4_05g019750.1.01	56.897	38.2979	75.379	88.3311
SMEL4_05g019730.1.01	35.1423	35.5623	58.6281	44.6117
SMEL4_09g004400.1.01	146.426	51.9757	122.84	129.374
SMEL4_04g023350.1.01	25.9384	23.2523	20.4733	37.4738
SMEL4_04g023340.1.01	33.4688	65.6536	33.5018	39.2583
SMEL4_11g021430.1.01	25.9384	19.149	31.6406	20.5214
SMEL4_01g022950.1.01	9.20393	4.10335	3.72242	8.92234
SMEL4_05g002060.1.01	89.5291	82.0669	67.9342	57.103
SMEL4_02g003280.1.01	18.4079	43.769	31.6406	23.1981
SMEL4_07g023710.1.01	59.4072	46.5046	44.669	106.176
SMEL4_10g007590.1.01	28.4485	35.5623	47.4608	39.2583
SMEL4_03g031250.1.01	216.711	235.259	213.109	181.123
SMEL4_04g012410.1.01	83.6721	124.468	113.534	176.662
SMEL4_04g012180.1.01	0	0	0	1.78447
SMEL4_01g024410.1.01	133.875	105.319	128.423	181.123
SMEL4_00g001740.1.01	61.9174	98.4803	66.0729	59.7797
SMEL4_04g004290.1.01	464.38	444.529	474.608	423.811
SMEL4_04g004280.1.01	464.38	444.529	474.608	423.811
SMEL4_04g004250.1.01	464.38	444.529	474.608	423.811
SMEL4_01g030720.1.01	1281.86	1503.19	1376.36	1668.48
SMEL4_09g025350.1.01	1090.25	936.931	1082.29	1721.12
SMEL4_06g030430.1.01	401.626	594.985	477.4	5025.06
SMEL4_06g013120.1.01	1170.57	1607.14	1429.41	2880.13
SMEL4_03g026270.1.01	274.444	603.192	260.569	351.54
SMEL4_02g018470.1.01	582.358	832.979	629.089	663.822
SMEL4_08g022620.1.01	923.74	1103.8	1029.25	1473.08
SMEL4_08g008360.1.01	710.376	1042.25	824.516	1217.01
SMEL4_01g028250.1.01	624.194	719.454	621.644	1101.91
SMEL4_02g005240.1.01	173.201	231.155	193.566	397.936
SMEL4_03g018270.1.01	317.117	266.718	307.1	295.329
SMEL4_03g030380.1.01	369.831	467.782	391.785	745.907
SMEL4_04g012370.1.01	119.651	239.362	187.982	806.579
SMEL4_12g005920.1.01	390.749	538.906	426.217	438.087
SMEL4_01g017510.1.01	245.996	507.447	324.781	279.269
SMEL4_03g009640.1.01	383.218	268.085	324.781	455.039
SMEL4_12g014030.1.01	478.604	700.305	509.971	365.816
SMEL4_03g023800.1.01	188.262	1499.09	337.81	331.019
SMEL4_09g009310.1.01	148.1	190.122	171.231	187.369
SMEL4_07g006630.1.01	278.628	181.915	296.863	330.126
SMEL4_04g022960.1.01	87.019	123.1	116.326	91.9001
SMEL4_04g004080.1.01	71.958	113.526	75.379	95.469
SMEL4_05g005380.1.01	166.507	121.733	195.427	293.545
SMEL4_08g001020.1.01	132.202	149.088	160.995	220.382
SMEL4_01g020090.1.01	286.995	131.307	278.251	268.562
SMEL4_03g003490.1.01	40.9993	64.2858	54.9057	208.783
SMEL4_04g006330.1.01	5.02033	9.57448	5.58363	95.469
SMEL4_06g005760.1.01	40.1626	30.0912	35.363	27.6592
SMEL4_01g014190.1.01	29.2852	16.4134	22.3345	11.599
SMEL4_12g016910.1.01	6.69377	5.47113	16.7509	7.13787
SMEL4_12g014280.1.01	11.7141	8.20669	7.44484	6.24564
SMEL4_02g018590.1.01	10.0407	19.149	13.9591	0
SMEL4_12g018150.1.01	1.67344	4.10335	2.79181	8.92234
SMEL4_03g012700.1.01	8.36721	8.20669	7.44484	0
SMEL4_01g007660.1.01	0	8.20669	8.37544	1.78447
SMEL4_03g003760.1.01	2.51016	1.36778	0	3.56893
SMEL4_04g023250.1.01	86.1823	175.076	112.603	168.632
SMEL4_07g017360.1.01	0	0	3.72242	5.3534
SMEL4_03g017880.1.01	42.6728	28.7234	59.5587	51.7496
SMEL4_03g017870.1.01	344.729	443.161	375.034	353.325
SMEL4_10g007960.1.01	24.2649	34.1946	15.8203	76.7321
SMEL4_06g030620.1.01	394.096	373.405	426.217	156.141
SMEL4_00g003260.1.01	887.761	1231	1045.07	996.625
SMEL4_09g007910.1.01	887.761	1231	1045.07	996.625
SMEL4_01g037250.1.01	20.0813	43.769	24.1957	42.8272
SMEL4_10g004230.1.01	23.4282	13.6778	24.1957	12.4913
SMEL4_09g001790.1.01	107.1	217.477	115.395	72.2709
SMEL4_02g014130.1.01	76.1416	138.146	94.9217	119.559
SMEL4_09g007920.1.01	16.7344	53.3435	24.1957	10.7068
SMEL4_04g017010.1.01	858.476	1024.47	993.886	1690.78
SMEL4_04g018850.1.01	111.284	154.559	124.701	156.141
SMEL4_11g021110.1.01	363.137	506.079	385.27	378.307
SMEL4_07g025740.1.01	8.36721	10.9423	13.9591	29.4437
SMEL4_03g001890.1.01	238.465	255.775	261.5	383.66
SMEL4_09g002720.1.01	12.5508	28.7234	23.2651	7.13787
SMEL4_04g013450.1.01	338.035	424.013	365.728	550.508
SMEL4_10g003000.1.01	186.589	240.73	216.831	210.567
SMEL4_07g015790.1.01	51.04	24.6201	58.6281	55.3185
SMEL4_01g026890.1.01	169.854	222.949	239.165	275.7
SMEL4_02g024830.1.01	349.749	363.83	441.107	794.088
