# Supplementary material for: Genome-Wide Analysis and Characterization of Eggplant F-Box Gene Superfamily: Gene Evolution and Expression Analysis under Stress
Source: Int J Mol Sci. 2022 Dec 16;23(24):16049. doi: 10.3390/ijms232416049 (PMC9780924; doi:10.3390/ijms232416049)
Supplement: Supplementary file 1 [file ijms-23-16049-s001.zip › Supplementary Tables/Table S13 . The number of different domain type F-box genes in each cluster in eggplant bacterial wilt treatment transcriptome..xlsx]

## Sheet: Table S17. The number of differ
Table S13. The number of different domain type F-boxes in each cluster in eggplant bacterial wilt treatment transcriptome.
domain	cluster	geneCount
PP2	1	1
Unknow	1	5
FBA	2	1
Others	2	1
PP2	2	1
kelch	2	3
Unknow	2	7
Arm	3	1
Cupin_8	3	1
DUF295	3	1
F-box	3	1
PP2	3	1
Transp_inhibit	3	2
Tub	3	2
FBA	3	4
kelch	3	4
LRR	3	4
Others	3	4
Unknow	3	14
Cupin_8	4	1
DUF295	4	1
LRR-FBD	4	1
Sel1	4	1
Transp_inhibit	4	1
WD40	4	1
FBA	4	5
LRR	4	5
PP2	4	5
Others	4	7
kelch	4	8
Unknow	4	26
FBA	5	1
kelch	5	1
LRR	5	1
Tub	5	1
Others	5	2
PP2	5	3
Unknow	5	6
Unknow	6	2
DUF295	7	1
kelch	7	1
PP2	7	1
Transp_inhibit	7	1
Tub	7	1
WD40	7	1
FBA	7	2
Others	7	3
LRR	7	4
Unknow	7	16
PAS_9-kelch	8	1
Tub	8	1
Unknow	8	1
kelch	8	2
Others	8	2
PP2	8	2
FBA	8	3
FBA	9	1
kelch	9	1
Sel1	9	1
LRR	9	2
Others	9	2
Tub	9	2
Unknow	9	6
DUF295	10	1
LRR	10	1
Unknow	10	5
