# Supplementary material for: Genome-Wide Analysis and Characterization of Eggplant F-Box Gene Superfamily: Gene Evolution and Expression Analysis under Stress
Source: Int J Mol Sci. 2022 Dec 16;23(24):16049. doi: 10.3390/ijms232416049 (PMC9780924; doi:10.3390/ijms232416049)
Supplement: Supplementary file 1 [file ijms-23-16049-s001.zip › Supplementary Tables/Table S14 . The list of the Skp1 gene name corresponding to the ID..xlsx]

## Sheet: Sheet1
Table S14. The list of the Skp1 gene name corresponding to the ID.
gene ID	name
SMEL4_02g007660.1.01	SKP1-1
SMEL4_06g026500.1.01	SKP1-2
SMEL4_03g017250.1.01	SKP1-3
SMEL4_06g011240.1.01	SKP1-4
SMEL4_11g025430.1.01	SKP1-5
SMEL4_03g003330.1.01	SKP1-6
SMEL4_02g014320.1.01	SKP1-7
SMEL4_01g036570.1.01	SKP1-8
SMEL4_10g019630.1.01	SKP1-9
SMEL4_10g019640.1.01	SKP1-10
SMEL4_10g017160.1.01	SKP1-11
SMEL4_12g003280.1.01	SKP1-12
SMEL4_12g003300.1.01	SKP1-13
