# Supplementary material for: Genome-Wide Analysis and Characterization of Eggplant F-Box Gene Superfamily: Gene Evolution and Expression Analysis under Stress
Source: Int J Mol Sci. 2022 Dec 16;23(24):16049. doi: 10.3390/ijms232416049 (PMC9780924; doi:10.3390/ijms232416049)
Supplement: Supplementary file 1 [file ijms-23-16049-s001.zip › Supplementary Tables/Table S15 . List of plant morbidity and disease index in transient overexpression experiment..xlsx]

## Sheet: Sheet1
Table S15. List of plant morbidity and disease index in transient overexpression experiment.
CK	Incidence level
Day	0	1	2	3	4	Morbidity	Disease index
0d	10	0	0	0	0	0	0
1d	10	0	0	0	0	0	0
2d	10	0	0	0	0	0	0
3d	10	0	0	0	0	0	0
4d	10	0	0	0	0	0	0
5d	10	0	0	0	0	0	0
6d	3	1	5	1	0	70	35
7d	0	1	4	3	2	100	65
8d	0	0	2	3	5	100	82.5
9d	0	0	0	2	8	100	95
1380	Incidence level
Day	0	1	2	3	4	Morbidity	Disease index
0d	10	0	0	0	0	0	0
1d	10	0	0	0	0	0	0
2d	10	0	0	0	0	0	0
3d	10	0	0	0	0	0	0
4d	10	0	0	0	0	0	0
5d	10	0	0	0	0	0	0
6d	2	3	4	1	0	80	35
7d	0	0	4	3	3	100	72.5
8d	0	0	1	3	6	100	87.5
9d	0	0	1	2	7	100	90
1380-SmFBX131	Incidence level
Day	0	1	2	3	4	Morbidity	Disease index
0d	10	0	0	0	0	0	0
1d	10	0	0	0	0	0	0
2d	10	0	0	0	0	0	0
3d	10	0	0	0	0	0	0
4d	10	0	0	0	0	0	0
5d	10	0	0	0	0	0	0
6d	6	2	2	0	0	40	15
7d	3	3	4	1	0	70	35
8d	0	0	5	4	1	100	65
9d	0	0	3	5	2	100	72.5
1380-SmFBX230	Incidence level
Day	0	1	2	3	4	Morbidity	Disease index
0d	10	0	0	0	0	0	0
1d	10	0	0	0	0	0	0
2d	10	0	0	0	0	0	0
3d	10	0	0	0	0	0	0
4d	10	0	0	0	0	0	0
5d	10	0	0	0	0	0	0
6d	6	2	2	0	0	40	15
7d	4	3	2	1	0	60	25
8d	0	0	5	3	2	100	67.5
9d	0	0	4	4	2	100	70
