# Supplementary material for: Genome-Wide Analysis and Characterization of Eggplant F-Box Gene Superfamily: Gene Evolution and Expression Analysis under Stress
Source: Int J Mol Sci. 2022 Dec 16;23(24):16049. doi: 10.3390/ijms232416049 (PMC9780924; doi:10.3390/ijms232416049)
Supplement: Supplementary file 1 [file ijms-23-16049-s001.zip › Supplementary Tables/Table S16 . List of primers of qRT-PCR..xlsx]

## Sheet: high temperature
Table S19. List of primers of qRT-PCR.
primer	sequence
Eggplant-Cyclophilin-F	GCGCCAAATTCAAGGACGAGAACT
Eggplant-Cyclophilin-R	ACAGCCTCGGCCTTCTTAATCACA
HT-SmFBX11-qPCR-F	AGTGCCTGTGCTTGTG
HT-SmFBX11-qPCR-R	CCTGGAAAGATGACCC
HT-SmFBX13-qPCR-F	ACACTTGACGCTTGATG
HT-SmFBX13-qPCR-R	TGAAGAAGGCAGTTTGA
HT-SmFBX19-qPCR-F	TGAAGAAGTAGAAAAGGAAAATATT
HT-SmFBX19-qPCR-R	GAAATCAATACCTTCTTCAA
HT-SmFBX32-qPCR-F	GGTCGGTGTCGTTAGTTTG
HT-SmFBX32-qPCR-R	TTTCACTCATAGGGATTTGC
HT-SmFBX49-qPCR-F	TCACTTCCTGCTCACCG
HT-SmFBX49-qPCR-R	GGGCATTGGCAAGATAA
HT-SmFBX75-qPCR-F	GACTAGTGCTGTGTGCAGG
HT-SmFBX75-qPCR-R	GAATTAGCTCTGGAGATCAGC
HT-SmFBX111-qPCR-F	TGGAGGAGCTTGGTTGTGG
HT-SmFBX111-qPCR-R	TGAACATATAAACATATCTT
HT-SmFBX139-qPCR-F	CTGTTGAACCGATTAGCAT
HT-SmFBX139-qPCR-R	GTCAGTCACTTGAACCCTCT
HT-SmFBX172-qPCR-F	AAACGGTGGAACCAGACG
HT-SmFBX172-qPCR-R	ATTGATAGCAGCGATAACGAG
HT-SmFBX193-qPCR-F	AGTGTTCAAATGGGTAGATGAAGAT
HT-SmFBX193-qPCR-R	TGGTCTATATTCAATTCCTT
HT-SmFBX203-qPCR-F	TTACAGTCTTGTGAGGGATTT
HT-SmFBX203-qPCR-R	AACAGCACGATTGAGCC
HT-SmFBX208-qPCR-F	CAACTGACGGAGAAATG
HT-SmFBX208-qPCR-R	AACAGAGTGGAGGTGCT
HT-SmFBX258-qPCR-F	GGAGGAACAGGTGAAGGC
HT-SmFBX258-qPCR-R	GGATGTGACGGAGCAAT
HT-SmFBX275-qPCR-F	CTGCCGCTGGAGATT
HT-SmFBX275-qPCR-R	TGTCGCTGCCAAAGTA
HT-SmFBX289-qPCR-F	ATGCCGTTGCCTAAT
HT-SmFBX289-qPCR-R	TGAAGCGTTCCTCGT
HT-SmFBX321-qPCR-F	TGAATTTAAGCCTCTACC
HT-SmFBX321-qPCR-R	TTGACATGCCCTCCA

## Sheet: bacterial wilt
Table S16. List of primers of qRT-PCR.
primer	sequence
Eggplant-Cyclophilin-F	GCGCCAAATTCAAGGACGAGAACT
Eggplant-Cyclophilin-R	ACAGCCTCGGCCTTCTTAATCACA
NtActin-F	GACCCTGATGTTGATGTTCGCT
NtActin-R	GAGGGATTTGAAGAGAGATTTC
Rs-SmFBX19-qPCR-F	TGAAGAAGTAGAAAAGGAAAATATT
Rs-SmFBX19-qPCR-R	GAAATCAATACCTTCTTCAA
Rs-SmFBX23-qPCR-F	TGGACCAAACAATTGAGAG
Rs-SmFBX23-qPCR-R	CTTGCTAAGTTCAGCACGAG
Rs-SmFBX48-qPCR-F	TCCCCCAAAAAGAGAAAAA
Rs-SmFBX48-qPCR-R	TATCAAGGCTGAAAAGTGAG
Rs-SmFBX28-qPCR-F	TGAAGTGGGGTTATGGGTC
Rs-SmFBX28-qPCR-R	ACCAGGCTGCTTGACAGAAA
Rs-SmFBX52-qPCR-F	ATGATGGCTGATGAAAAGGAGATGAAAT
Rs-SmFBX52-qPCR-R	TCTTGTCCTGTCAATTGAAAAG
Rs-SmFBX55-qPCR-F	AAATCACATGGCTCGTTTTACGAC
Rs-SmFBX55-qPCR-R	TTTATCCCGCTTGATGAAGCACTGAA
Rs-SmFBX105-qPCR-F	TGGTTTCCGGCGACTGTAC
Rs-SmFBX105-qPCR-R	GGTGGAAGCAGAGGAGGTAG
Rs-SmFBX131-qPCR-F	CCTATTCATGGAGATGTATTAGA
Rs-SmFBX131-qPCR-R	CGACGGAGAAAGCATGT
Rs-SmFBX197-qPCR-F	CTCTTTCCACACTATAACCTTCAAAGA
Rs-SmFBX197-qPCR-R	TCATTATCATGGTCATAACGAGA
Rs-SmFBX208-qPCR-F	TCTGTTGCTGTTACAAATGG
Rs-SmFBX208-qPCR-R	CAACTCTCATAGACAAATTCTTC
Rs-SmFBX219-qPCR-F	ATGCAGGGGCGCCATCCCCATCCC
Rs-SmFBX219-qPCR-R	GTCATCAAATGATAGTGCTC
Rs-SmFBX230-qPCR-F	TGTCCGAAACATCCTTACA
Rs-SmFBX230-qPCR-R	CTGTTTTTTGGGTATGCTAT
Rs-SmFBX275-qPCR-F	TGGAAGCAGAAAATAGGGA
Rs-SmFBX275-qPCR-R	GTCGCTGCCAAAGTACTCAA
Rs-SmFBX323-qPCR-F	TGGCTGGAAGGAAAAGACG
Rs-SmFBX323-qPCR-R	TGAAGGATCATAGAATTCAA
Rs-SmFBX325-qPCR-F	TGAATCAAAATGAGCTCAC
Rs-SmFBX325-qPCR-R	CGGGTCGACCCGATCCCAAA
