# Supplementary material for: Genome-Wide Analysis and Characterization of Eggplant F-Box Gene Superfamily: Gene Evolution and Expression Analysis under Stress
Source: Int J Mol Sci. 2022 Dec 16;23(24):16049. doi: 10.3390/ijms232416049 (PMC9780924; doi:10.3390/ijms232416049)
Supplement: Supplementary file 1 [file ijms-23-16049-s001.zip › Supplementary Tables/Table S17 . List of primers of Y2H assay and transient overexpression assay..xlsx]

## Sheet: Sheet1
Table S18. List of primers of Y2H assay and transient overexpression assay.
Primer	Sequence	Restriction sites	Plasmid
BD-skp1-1-F	atggccatggaggccgaattcATGGGTAGTTACAATGAAACGCC	EcoR I	pGBKT7
BD-skp1-1-R	ccgctgcaggtcgacggatccTCACTCGAATGCCCATGCA	BamH I	pGBKT7
BD-skp1-2-F	atggccatggaggccgaattcATGGCATCAAATTCACTGACTGC	EcoR I	pGBKT7
BD-skp1-2-R	ccgctgcaggtcgacggatccTTAACGAGACTTTCCAGCAGACTTG	BamH I	pGBKT7
BD-skp1-4-F	atggccatggaggccgaattcATGTCTGGAGGTCCTATGGCAA	EcoR I	pGBKT7
BD-skp1-4-R	ccgctgcaggtcgacggatccTCAGGAAAAGGAAAAGAAGATCTTACC	BamH I	pGBKT7
BD-skp1-6-F	atggccatggaggccgaattcATGGTGCTGGAGTCGCAGAC	EcoR I	pGBKT7
BD-skp1-6-R	ccgctgcaggtcgacggatccTCACTTAGATGACCAGGCATTCTC	BamH I	pGBKT7
BD-skp1-8-F	atggccatggaggccgaattcATGATCGTTTTGAAGAGCTCCG	EcoR I	pGBKT7
BD-skp1-8-R	ccgctgcaggtcgacggatccTCACTCAAATGCCCAGGCG	BamH I	pGBKT7
AD-SmFBX71-F:	gccatggaggccagtgaattcATGATCATTACTAAACAATATCGCTGC	EcoR I	pGADT7
AD-SmFBX71-R:	cagctcgagctcgatggatccTCAGTCAGGTTTCCAGTGAACTGA	BamH I	pGADT7
AD-SmFBX111-F:	gccatggaggccagtgaattcATGGAGGAGCTTGGTTGTGGA	EcoR I	pGADT7
AD-SmFBX111-R:	cagctcgagctcgatggatccTCATGATCCATAGAAAAAGCAGGC	BamH I	pGADT7
AD-SmFBX170-F:	gccatggaggccagtgaattcATGGAAAACAAGAAGATGGTATTATCA	EcoR I	pGADT7
AD-SmFBX170-R:	cagctcgagctcgatggatccTTAGACAAAGGCATATAGTTCAGGAAC	BamH I	pGADT7
AD-SmFBX187-F:	gccatggaggccagtgaattcATGGAGATGATAGATAATGGTAACATA	EcoR I	pGADT7
AD-SmFBX187-R:	cagctcgagctcgatggatccTTACTGAAATTTCACAAAGAATGTTTTG	BamH I	pGADT7
AD-SmFBX202-F:	gccatggaggccagtgaattcATGGTGATGAGGAAACGTGATAAG	EcoR I	pGADT7
AD-SmFBX202-R:	cagctcgagctcgatggatccTCATTGTAGAGCGGACAACTTTGT	BamH I	pGADT7
AD-SmFBX215-F:	gccatggaggccagtgaattcATGGAGGACCTCATCCCGG	EcoR I	pGADT7
AD-SmFBX215-R:	cagctcgagctcgatggatccTCATATCTCCAAGCAACAACCATAT	BamH I	pGADT7
AD-SmFBX227-F:	gccatggaggccagtgaattcATGTTGGACCTAAACAAAATAGAACCT	EcoR I	pGADT7
AD-SmFBX227-R:	cagctcgagctcgatggatccTCACGAACAAAGCTTCCTCTTCC	BamH I	pGADT7
AD-SmFBX255-F:	gccatggaggccagtgaattcATGGAGATTAGCTTTCTCTCCGG	EcoR I	pGADT7
AD-SmFBX255-R:	cagctcgagctcgatggatccCTATCCCTGCACAACTTGTTGC	BamH I	pGADT7
AD-SmFBX371-F:	gccatggaggccagtgaattcATGCTACCGGAGGGTTGTATCG	EcoR I	pGADT7
AD-SmFBX371-R:	cagctcgagctcgatggatccTCAAAAATCGGGGATCGGA	BamH I	pGADT7
1380-SmFBX131-F：	gagaacacgggggactctagaATGGCCATTCTTCTTGATGATGA	Xba I	pCAMBIA
1380-SmFBX131-R：	acccatactagtcatggatccCAACTTCAGAGCAAATTTTTTATT	BamH I	pCAMBIA
1380-SmFBX230-F：	gagaacacgggggactctagaATGTCCGAAACATCCTTACAGGG	Xba I	pCAMBIA
1380-SmFBX230-R：	acccatactagtcatggatccTACACAAGCCATTGTCTCAATATA	BamH I	pCAMBIA
1380-universal-F：	GCAAGTGGATTGATGTGA
1381-universal-R：	TCAACAAGAATTGGGACA
