# Supplementary material for: Genome-Wide Analysis and Characterization of Eggplant F-Box Gene Superfamily: Gene Evolution and Expression Analysis under Stress
Source: Int J Mol Sci. 2022 Dec 16;23(24):16049. doi: 10.3390/ijms232416049 (PMC9780924; doi:10.3390/ijms232416049)
Supplement: Supplementary file 1 [file ijms-23-16049-s001.zip › Supplementary Tables/Table S2 . The list of the number of various domains types of F-box proteins in Arabidopsis, rice, tomato and eggplant..xlsx]

## Sheet: Table S4. The list of the numbe
Table S2. The list of the number of various domains types of F-box proteins in Arabidopsis, rice, tomato and eggplant
domain types	arabidopsis	eggplant	tomato	rice
FBA	215	43	51	26
N/A	194	212	220	464
LysM	1	1	1	1
Tub	10	9	10	13
FBD,LRR	71	1	1	1
DUF295	38	10	17	88
Kelch	91	27	21	25
LRR	61	20	19	14
Kelch,PAS_9	3	1	2	3
LBP_BPI_CETP,LBP_BPI_CETP_C	1	0	0	0
FBD	22	8	13	36
PP2	19	18	19	11
LRR,PPR,RVT	1	0	0	0
RCC1	1	1	1	1
SnoaL_3	2	1	1	1
Redoxin,FBA	1	0	0	0
APH,Cupin_8	1	0	0	1
Jacalin,FBA	1	0	0	0
Arm	2	1	1	1
Cupin_8	1	2	2	1
zf-MYND	2	0	1	4
DUF525,SMI1_KNR4	1	0	0	0
Transp_inhibit	7	5	4	6
Sel1	1	2	1	1
WD40	1	3	3	2
Actin	1	0	1	1
zf-CW,Helicase_C,SNF2_N	1	1	1	1
FBA,RVT	0	1	0	0
UN_NPL4	0	1	1	0
WAK_assoc,GUB_WAK_bind,zf-RING_2	0	1	0	0
GRAS	0	1	0	0
PPR	0	2	1	0
zf-MYND,Sel1	0	1	0	0
DUF1618	0	1	1	1
F-box	0	4	0	2
DUF525	0	1	1	0
Transp_inhibit,LRR	0	1	0	2
SET	0	1	1	0
FBD,Tcp11	0	1	0	0
KHA,cNMP_binding,Ion_trans	0	1	0	0
Ribosom_S12_S23	0	1	0	0
Herpes_UL92	0	1	0	0
FMO-like	0	1	0	0
DLH	0	1	0	0
FNIP	0	1	0	0
FIST,FIST_C	0	1	2	0
TPR_8,Sel1	0	0	1	0
FH2,PTEN_C2	0	0	1	0
RRM_1,DUF295	0	0	0	1
Rad21_Rec8_N,Rad21_Rec8	0	0	0	1
Pkinase,EF-hand_7	0	0	0	5
MCM_bind	0	0	0	1
HORMA	0	0	0	1
FBD,Ank_2	0	0	0	1
FATC,PI3_PI4_kinase,SMG1	0	0	0	1
DUF4378,VARLMGL	0	0	0	1
KIX_2	0	0	0	4
PI3_PI4_kinase	0	0	0	1
SET,GYF_2	0	0	0	1
AMP-binding,AMP-binding_C	0	0	0	1
SAP,Exo_endo_phos	0	0	0	1
Bowman-Birk_leg	0	0	0	1
