# Supplementary material for: Genome-Wide Analysis and Characterization of Eggplant F-Box Gene Superfamily: Gene Evolution and Expression Analysis under Stress
Source: Int J Mol Sci. 2022 Dec 16;23(24):16049. doi: 10.3390/ijms232416049 (PMC9780924; doi:10.3390/ijms232416049)
Supplement: Supplementary file 1 [file ijms-23-16049-s001.zip › Supplementary Tables/Table S3 . The relative expression levels of F-box repeat genes in eggplant tissues..xlsx]

## Sheet: duplicated_gene_expression
Table S3. The relative expression levels of F-box repeat genes in eggplant tissues.
Gene ID	Flowers	Fruit 1 cm	Fruit Stage 1	Fruit 6 cm	Fruits Skin Stage 2	Fruits Flesh Stage 2	Fruit Calyx Stage 2	Roots	Cotyledons	Fruit peduncle	Pistils	Fruits Skin Stage 3	Fruits Flesh Stage 3	Verticillium-inoculated roots 6 hpi	Senescent leaves	Radicle	Buds 0_7 cm	Opened Buds	Leaves	Stems
SMEL4_00g001740.1.01	633.33	347.15	464.83	232.83	349.01	315.07	397.04	568.3	350.87	352.84	601.72	451.91	412.36	734.46	472.23	415.57	515.85	520.22	464.25	301.26
SMEL4_09g000410.1.01	2.28	13.61	1.64	9.31	6.92	9.34	8.12	10.03	9.84	5.15	23.24	4.85	20.08	12.84	9.52	0	13.23	10.34	8.49	13.49
SMEL4_00g002780.1.01	4.56	7.94	16.4	7.16	15.23	9.34	9.02	7.3	6.56	16.74	12.23	21.33	21.62	0	2.38	0	12.21	0	5.66	15.74
SMEL4_09g000370.1.01	91.29	95.86	122.97	104.59	117.03	77.02	130.84	158.72	127.89	150.67	134.53	158.07	287.26	147.66	123.71	139.91	150.58	155.03	172.68	113.53
SMEL4_09g004400.1.01	0	0	0	0	0	0	0	0	0	0	0	0	0	0	0	0	0	0	0	0
SMEL4_09g004370.1.01	0	0	0.82	0	1.38	1.56	0	0	0	0	2.45	0	1.54	0	11.9	0	1.02	0	8.49	0
SMEL4_09g005040.1.01	12.55	27.79	40.99	22.92	15.23	22.56	37.9	3.65	4.92	18.03	35.47	50.43	20.08	17.98	57.1	13.85	18.31	8.61	48.12	13.49
SMEL4_09g005090.1.01	112.97	86.22	86.9	80.24	65.09	62.24	72.19	63.85	108.21	175.78	129.64	168.74	169.11	104.01	133.22	171.77	112.94	53.4	77.85	96.67
SMEL4_07g009220.1.01	0	0	0	0	0	0	0	0	0	0	0	0	0	0	0	0	0	0	0	0
SMEL4_11g006240.1.01	4071.59	1374.99	2475.01	2671.41	2365.51	3022.38	2067.32	1686.65	1452.67	3945.65	5618.48	5126.18	9157.62	992.54	1941.27	3837.07	1773.44	4192.77	2570.36	1741.24
SMEL4_03g025620.1.01	1.14	1.13	0	2.87	0	0	0	0	0	1.29	0	3.88	4.63	0	2.38	0	2.03	0	0	4.5
SMEL4_07g005850.1.01	0	0	0	0	0	0	0	0	0	0	0	0	0	0	0	0	0	0	0	0
SMEL4_07g005860.1.01	0	0	0	0	0	0	0	0	0	0	0	0	0	0	0	0	0	0	0	0
SMEL4_07g005790.1.01	0	0	0	0	1.38	0	0	496.23	0	0	0	0	0	663.84	0	108.05	0	0	0	0
SMEL4_08g009240.1.01	0	0	0	0	0	0	0	0	0	0	0	0	0	0	0	0	0	0	0	0
SMEL4_08g009200.1.01	0	0	0	0	0.69	0	0.9	0	0	0	0	0	0	0	0	0	0	0	0	0
SMEL4_08g009230.1.01	0	0	0	0	0	2.33	0	0	0	0	0	0	0	0	0	0	0	1.72	0	0
SMEL4_11g021330.1.01	0	0	0	0	0	0	0	0	0	0	0	0	0	0	0	0	0	0	0	0
SMEL4_03g024140.1.01	0	0	0	0	0	0	0	0	0	0	0	0	0	0	0	0	0	3.45	0	0
SMEL4_12g005150.1.01	0	2.84	0	0.72	0	0	0	0	0	0	0	0	0	0	0	0	0	0	0	0
SMEL4_04g004290.1.01	0	0	0	0	0	0	0	0	0	0	0	0	0	0	0	0	0	0	0	0
SMEL4_04g004250.1.01	38.8	19.85	1.64	30.09	36.7	12.45	13.54	0	39.35	58.59	9.78	25.21	7.72	2.57	122.52	0	4.07	6.89	36.8	32.6
SMEL4_04g004280.1.01	2.28	0	0	0	0.69	0	0	0	0	0	0	0	0	0	0	0	0	0	0	0
SMEL4_04g023350.1.01	29.67	57.86	29.51	57.31	38.78	32.67	57.75	16.42	29.51	87.57	97.84	44.61	64.09	30.82	71.37	36.02	56.98	34.45	25.48	31.47
SMEL4_04g023340.1.01	316.1	154.29	133.63	85.97	139.88	58.35	206.64	274.57	357.43	359.28	534.45	242.44	272.59	300.46	321.17	447.43	422.25	303.18	309.97	263.04
SMEL4_08g023960.1.01	0	0	0	0	0	0	0	0	0	0	0	0	0	0	0	0	0	0	0	0
SMEL4_00g002630.1.01	0	0	0	0	0.69	0	0	0	0	0	0	0	0	0	0	0	0	0	0	0
SMEL4_08g000990.1.01	0	0.57	0	1.43	1.38	1.56	0	0	0	0	0	1.94	0	0	0	11.08	6.1	0	0	0
SMEL4_08g000980.1.01	0	0	0	0	0	1.56	0	8.21	0	0	0	0	0	2.57	0	0	0	0	0	0
SMEL4_06g003040.1.01	0	1.13	0	0	0	0	0	0	0	0	0	0	0	0	0	0	0	13.78	0	0
SMEL4_11g011990.1.01	18.26	0	1.64	0.72	0	4.67	0	0	0	0	0	0	0	0	0	0	1.02	8.61	0	0
SMEL4_09g024730.1.01	326.37	224.63	286.11	343.87	349.7	408.43	370.87	284.61	175.43	338.68	272.73	368.51	396.92	128.4	198.65	213.32	143.46	273.89	223.63	418.17
SMEL4_10g004650.1.01	1203.9	727.77	955.9	1195.65	773.5	856.53	740.84	783.58	596.81	1057.24	1180.2	1219.97	1484.19	652.28	923.06	736.94	855.69	2196.3	815.27	953.24
SMEL4_05g019740.1.01	520.36	341.48	280.38	236.41	252.76	325.19	721.89	790.87	95.1	341.9	727.69	354.93	214.67	1150.48	95.16	1325.66	522.98	787.22	1820.2	533.95
SMEL4_05g019730.1.01	381.14	176.98	163.96	129.67	126.03	166.48	212.96	274.57	13.12	149.38	591.93	281.23	142.09	319.72	30.93	610.88	198.41	437.54	1017.67	176.48
SMEL4_10g006650.1.01	464.44	159.96	213.15	152.59	398.18	331.41	573	289.17	467.28	423.67	298.41	640.05	413.13	341.55	298.57	303.36	129.22	318.68	288.74	433.9
SMEL4_10g004930.1.01	655.01	176.98	193.48	202.02	292.23	353.19	290.56	132.27	104.93	256.26	609.06	178.44	237.84	256.8	813.62	192.55	231.98	608.07	844.99	119.16
SMEL4_10g009010.1.01	9.13	0	0	0	0	0	0	0	0	0	0	0	0	0	0	0	0	1340.17	0	0
SMEL4_10g008940.1.01	0	0	0	0	0	0	0	0	0	0	0	0	0	0	0	0	0	46.51	0	0
SMEL4_00g003770.1.01	0	0	0	0	0	0	0	0	0	0	0	0	0	0	0	0	0	0	0	0
SMEL4_00g000940.1.01	0	0	0	1.43	0	0	0	0	0	0	0	0	0	0	0	0	0	0	0	0
SMEL4_04g010420.1.01	19.4	10.21	14.76	4.3	8.31	8.56	18.95	75.71	9.84	24.47	9.78	3.88	1.54	143.81	41.63	23.55	25.44	12.06	28.31	42.72
SMEL4_12g014280.1.01	29.67	13.05	22.95	10.75	10.39	2.33	1.8	23.72	16.4	49.58	19.57	13.58	11.58	59.06	76.13	59.56	24.42	15.5	33.97	22.48
SMEL4_05g014000.1.01	51.35	129.9	109.04	143.28	152.35	173.49	148.89	17.33	14.76	179.64	105.18	146.43	173.75	14.12	45.2	19.39	76.31	113.69	167.02	113.53
SMEL4_03g030220.1.01	63.9	158.26	125.43	186.98	148.19	178.15	138.06	77.54	19.67	80.48	90.5	113.46	140.54	24.4	33.31	42.94	45.79	77.52	101.91	87.68
SMEL4_03g011340.1.01	191.71	157.69	187.74	157.61	144.04	240.39	190.4	277.31	80.34	164.83	217.69	156.13	146.72	462.25	157.01	710.62	117.01	253.22	578.9	155.13
SMEL4_03g011220.1.01	111.83	109.48	112.31	117.49	127.42	138.48	157.91	135.01	40.99	109.46	145.54	190.07	153.67	155.37	146.31	216.09	106.83	168.81	312.8	96.67
SMEL4_04g005290.1.01	0	0	0	0	0	0	0	0	0	0	0	0	0	0	0	0	0	0	0	0
SMEL4_04g005280.1.01	0	0	0	0	0	0	0	0	0	0	0	0	0	0	0	0	0	0	0	0
SMEL4_02g005300.1.01	0	5.67	0	1.43	0	1.56	5.41	0	0	2.58	0	0	9.27	0	8.33	5.54	42.73	25.84	0	2.25
SMEL4_02g002430.1.01	0	0	0	0	0	0	0	0	0	0	0	0	0	0	0	0	6.1	0	0	0
SMEL4_08g009660.1.01	0	0	0	0	0	0	0	0	0	1.29	0	0	0	0	0	0	0	0	0	0
SMEL4_08g009650.1.01	0	0	0	0	0	0	0	0	0	0	0	0	0	0	0	0	0	0	0	0
SMEL4_12g014030.1.01	1297.48	1023.87	1217.42	846.05	1067.11	792.74	760.69	841.96	1821.57	575.62	1185.09	761.27	782.25	1131.22	888.56	547.16	1464.13	1298.83	1272.44	692.45
SMEL4_06g025280.1.01	256.76	78.85	175.44	81.67	128.8	92.58	78.51	248.12	183.63	160.97	185.9	104.73	201.55	258.09	199.84	205.01	145.5	156.76	234.96	161.87
SMEL4_10g006570.1.01	41.08	113.45	48.37	103.16	53.32	87.13	33.39	38.31	70.5	97.22	88.06	106.67	140.54	29.53	135.6	30.47	90.55	44.79	67.94	92.18
SMEL4_10g007590.1.01	133.51	283.62	274.64	352.46	380.86	398.32	375.38	227.14	177.07	324.51	269.06	593.5	430.89	148.95	312.84	112.2	181.11	160.2	365.17	305.76
SMEL4_03g018200.1.01	0	0	0	0	0	0	0	0	0	0	0	0	0	0	0	0	0	0	0	0
SMEL4_03g018190.1.01	0	0	0	0	0	0	0	0	0	0	0	0	0	0	0	0	0	0	0	0
SMEL4_09g007910.1.01	0	0	0	0	0	0	0	0	0	0	0	0	0	0	0	0	0	0	0	0
SMEL4_00g003260.1.01	0	0	0	0	0	0	0	0	0	0	0	0	0	1.28	0	0	0	0	0	0
