# Supplementary material for: Genome-Wide Analysis and Characterization of Eggplant F-Box Gene Superfamily: Gene Evolution and Expression Analysis under Stress
Source: Int J Mol Sci. 2022 Dec 16;23(24):16049. doi: 10.3390/ijms232416049 (PMC9780924; doi:10.3390/ijms232416049)
Supplement: Supplementary file 1 [file ijms-23-16049-s001.zip › Supplementary Tables/Table S4 . The list of Ka_Ks results..xlsx]

## Sheet: Table S7. The list of Ka_Ks res
Table S4. The list of Ka/Ks results.
group	Seq_1	Seq_2	Ka	Ks	Ka_Ks	EffectiveLen	AverageS-sites	AverageN-sites	cN	cS	pN	pS	Note
group_1	SMEL4_00g001740.1.01	SMEL4_09g000410.1.01	0.166516	0.216261	0.769977	1014	222.667	791.333	118.167	41.8333	0.149326	0.187874
group_1	SMEL4_00g001740.1.01	SMEL4_00g002780.1.01	0.166516	0.216261	0.769977	1014	222.667	791.333	118.167	41.8333	0.149326	0.187874
group_1	SMEL4_00g001740.1.01	SMEL4_09g000370.1.01	0.169518	0.235283	0.720485	1014	222	792	120.167	44.8333	0.151726	0.201952
group_1	SMEL4_09g000410.1.01	SMEL4_00g002780.1.01	0	0	NaN	1014	219.167	794.833	0	0	0	0
group_1	SMEL4_09g000410.1.01	SMEL4_09g000370.1.01	0.00251836	0.0232397	0.108365	1014	218.5	795.5	2	5	0.00251414	0.0228833
group_1	SMEL4_00g002780.1.01	SMEL4_09g000370.1.01	0.00251836	0.0232397	0.108365	1014	218.5	795.5	2	5	0.00251414	0.0228833
group_2	SMEL4_09g004400.1.01	SMEL4_09g004370.1.01	0.0827327	0.106722	0.775219	723	159.167	563.833	44.1667	15.8333	0.0783328	0.0994764
group_2	SMEL4_09g004400.1.01	SMEL4_09g005040.1.01	0.0758039	0.085023	0.891569	717	157.583	559.417	40.3333	12.6667	0.0720989	0.0803808
group_2	SMEL4_09g004400.1.01	SMEL4_09g005090.1.01	0.178218	0.192352	0.926522	720	162.083	557.917	88.5	27.5	0.158626	0.169666
group_2	SMEL4_09g004370.1.01	SMEL4_09g005040.1.01	0.00661161	0.019633	0.33676	966	206.417	759.583	5	4	0.00658256	0.0193783
group_2	SMEL4_09g004370.1.01	SMEL4_09g005090.1.01	0.130815	0.138322	0.945733	906	197.917	708.083	85	25	0.120042	0.126316
group_2	SMEL4_09g005040.1.01	SMEL4_09g005090.1.01	0.160945	0.171199	0.940104	1023	221.583	801.417	116.083	33.9167	0.144848	0.153065
group_3	SMEL4_07g009220.1.01	SMEL4_11g006240.1.01	0.181682	0.643405	0.282376	234	56.3333	177.667	28.6667	24.3333	0.161351	0.431953
group_3	SMEL4_07g009220.1.01	SMEL4_03g025620.1.01	0.172181	0.62797	0.274187	234	55.25	178.75	27.5	23.5	0.153846	0.425339
group_3	SMEL4_11g006240.1.01	SMEL4_03g025620.1.01	0.0552433	0.113194	0.488043	1149	266.5	882.5	47	28	0.0532578	0.105066
group_4	SMEL4_07g005850.1.01	SMEL4_07g005860.1.01	0	0	NaN	762	169	593	0	0	0	0
group_4	SMEL4_07g005850.1.01	SMEL4_07g005790.1.01	0.0239986	0.121607	0.197346	762	169.25	592.75	14	19	0.0236187	0.11226
group_4	SMEL4_07g005860.1.01	SMEL4_07g005790.1.01	0.119285	0.252037	0.473283	936	209.833	726.167	80.0833	44.9167	0.110282	0.214059
group_5	SMEL4_08g009240.1.01	SMEL4_08g009200.1.01	0.0753008	0.0741711	1.01523	840	177	663	47.5	12.5	0.071644	0.0706215
group_5	SMEL4_08g009240.1.01	SMEL4_08g009230.1.01	0.115723	0.0964163	1.20024	888	192.5	695.5	74.5833	17.4167	0.107237	0.0904762
group_5	SMEL4_08g009200.1.01	SMEL4_08g009230.1.01	0.112691	0.153628	0.733535	840	178.167	661.833	69.25	24.75	0.104634	0.138915
group_6	SMEL4_11g021330.1.01	SMEL4_03g024140.1.01	0.034503	0.140556	0.245475	270	62.4167	207.583	7	8	0.0337214	0.128171
group_6	SMEL4_11g021330.1.01	SMEL4_12g005150.1.01	0.034503	0.140556	0.245475	270	62.4167	207.583	7	8	0.0337214	0.128171
group_6	SMEL4_03g024140.1.01	SMEL4_12g005150.1.01	0.0495824	0.0786486	0.63043	702	161.833	540.167	25.9167	12.0833	0.047979	0.0746653
group_7	SMEL4_04g004290.1.01	SMEL4_04g004250.1.01	0	0	NaN	1116	259	857	0	0	0	0
group_7	SMEL4_04g004290.1.01	SMEL4_04g004280.1.01	0.0042874	0.00129143	3.31987	1116	258.333	857.667	3.66667	0.333333	0.00427517	0.00129032
group_7	SMEL4_04g004250.1.01	SMEL4_04g004280.1.01	0.0042874	0.00129143	3.31987	1116	258.333	857.667	3.66667	0.333333	0.00427517	0.00129032
group_8	SMEL4_04g023350.1.01	SMEL4_04g023340.1.01	0.0970022	0.0932031	1.04076	1197	273.833	923.167	84	24	0.0909912	0.0876446
group_9	SMEL4_08g023960.1.01	SMEL4_00g002630.1.01	0	0	NaN	1227	277.5	949.5	0	0	0	0
group_10	SMEL4_08g000990.1.01	SMEL4_08g000980.1.01	0.262316	0.374283	0.70085	1146	250	896	198.333	73.6667	0.221354	0.294667
group_11	SMEL4_06g003040.1.01	SMEL4_11g011990.1.01	0.195534	0.300271	0.651192	1068	228	840	144.583	56.4167	0.172123	0.247442
group_12	SMEL4_09g024730.1.01	SMEL4_10g004650.1.01	0.0572113	0.722254	0.0792122	1257	285.75	971.25	53.5	132.5	0.0550837	0.463692
group_13	SMEL4_05g019740.1.01	SMEL4_05g019730.1.01	0.0893774	0.058173	1.53641	681	154.833	526.167	44.3333	8.66667	0.0842572	0.0559742
group_14	SMEL4_10g006650.1.01	SMEL4_10g004930.1.01	0.129012	0.832257	0.155015	855	196.917	658.083	78	99	0.118526	0.502751
group_15	SMEL4_10g009010.1.01	SMEL4_10g008940.1.01	0.0284745	0.0160918	1.7695	1146	251.25	894.75	25	4	0.0279408	0.0159204
group_16	SMEL4_00g003770.1.01	SMEL4_00g000940.1.01	0	0	NaN	435	103.333	331.667	0	0	0	0
group_17	SMEL4_04g010420.1.01	SMEL4_12g014280.1.01	0.0201289	0.0441475	0.455947	1002	221.583	780.417	15.5	9.5	0.0198612	0.0428733
group_18	SMEL4_05g014000.1.01	SMEL4_03g030220.1.01	0.0473433	0.106741	0.443534	813	180.917	632.083	29	18	0.04588	0.0994933
group_19	SMEL4_03g011340.1.01	SMEL4_03g011220.1.01	0.0739273	0.169577	0.435951	273	58.75	214.25	15.0833	8.91667	0.0704006	0.151773
group_20	SMEL4_04g005290.1.01	SMEL4_04g005280.1.01	0	0	NaN	675	158.667	516.333	0	0	0	0
group_21	SMEL4_02g005300.1.01	SMEL4_02g002430.1.01	0.0987663	0.0981297	1.00649	303	70.6667	232.333	21.5	6.5	0.0925395	0.0919811
group_22	SMEL4_08g009660.1.01	SMEL4_08g009650.1.01	0	0	NaN	579	130.5	448.5	0	0	0	0
group_23	SMEL4_12g014030.1.01	SMEL4_06g025280.1.01	0.178847	0.753903	0.237227	1308	303	1005	159.917	144.083	0.159121	0.475523
group_24	SMEL4_10g006570.1.01	SMEL4_10g007590.1.01	0.0271441	0.0516333	0.525709	723	160.333	562.667	15	8	0.0266588	0.049896
group_25	SMEL4_03g018200.1.01	SMEL4_03g018190.1.01	0	0.00794709	0	552	126.5	425.5	0	1	0	0.00790514
group_26	SMEL4_09g007910.1.01	SMEL4_00g003260.1.01	0	0	NaN	1266	289.833	976.167	0	0	0	0
