# Supplementary material for: Genome-Wide Analysis and Characterization of Eggplant F-Box Gene Superfamily: Gene Evolution and Expression Analysis under Stress
Source: Int J Mol Sci. 2022 Dec 16;23(24):16049. doi: 10.3390/ijms232416049 (PMC9780924; doi:10.3390/ijms232416049)
Supplement: Supplementary file 1 [file ijms-23-16049-s001.zip › Supplementary Tables/Table S5 . The transcriptome analysis result of F-box superfamily in each tissue of eggplant..xlsx]

## Sheet: Sheet1
Table S5. The transcriptome analysis result of F-box superfamily in each tissue of eggplant.
Gene	Flowers	Fruit 1 cm	Fruit Stage 1	Fruit 6 cm	Fruits Skin Stage 2	Fruits Flesh Stage 2	Fruit Calyx Stage 2	Roots	Cotyledons	Fruit peduncle	Pistils	Fruits Skin Stage 3	Fruits Flesh Stage 3	Verticillium-inoculated roots 6 hpi	Senescent leaves	Radicle	Buds 0_7 cm	Opened Buds	Leaves	Stems
SmFBX1	3.42	5.11	7.38	3.58	4.85	3.11	4.51	11.86	3.28	5.79	19.57	50.43	25.48	10.27	5.95	8.31	48.84	34.45	14.15	23.61
SmFBX2	0	0	0	1.43	0	0	0	0	0	0	0	0	0	0	0	0	0	0	0	0
SmFBX3	633.33	347.15	464.83	232.83	349.01	315.07	397.04	568.3	350.87	352.84	601.72	451.91	412.36	734.46	472.23	415.57	515.85	520.22	464.25	301.26
SmFBX4	0	2.27	3.28	0	0	1.56	1.8	1.82	0	0	2.45	0	0	0	2.38	0	140.41	3.45	11.32	0
SmFBX5	0	0	0	0	0.69	0	0	0	0	0	0	0	0	0	0	0	0	0	0	0
SmFBX6	4.56	7.94	16.4	7.16	15.23	9.34	9.02	7.3	6.56	16.74	12.23	21.33	21.62	0	2.38	0	12.21	0	5.66	15.74
SmFBX7	0	0	0	0	0	0	0	0	0	0	0	0	0	1.28	0	0	0	0	0	0
SmFBX8	0	0	0	0	0	0	0	0	0	0	0	0	0	0	0	0	0	0	0	0
SmFBX9	725.77	374.38	529.6	464.22	508.28	293.29	455.69	374.91	855.86	612.97	612.72	983.34	918.16	538	2135.16	680.14	293.03	938.81	815.27	275.41
SmFBX10	0	0	0	0	0	0	0	0	0	0	0	0	0	0	0	0	0	0	0	0
SmFBX11	2903.06	2124.32	2621.76	3311.86	2057.36	1335.76	1129.76	2324.28	2583.98	4660.99	3891.6	4649.06	6237.9	1371.33	2810.8	1322.89	1940.3	1760.48	2553.38	2577.57
SmFBX12	426.79	594.47	589.45	815.96	688.33	921.88	804.91	789.05	342.67	760.41	821.86	1257.79	904.26	758.85	708.94	1050	496.52	694.2	1960.33	737.41
SmFBX13	0	2.27	1.64	2.87	4.15	2.33	0	3.65	11.48	7.08	0	3.88	4.63	11.56	9.52	0	0	0	21.23	6.74
SmFBX14	298.98	407.85	378.75	451.32	398.18	385.87	440.35	671.38	442.69	538.28	495.32	634.23	762.94	598.35	411.57	346.31	374.43	334.18	458.59	487.86
SmFBX15	127.81	66.93	85.26	57.31	101.1	70.02	50.53	100.34	85.26	42.5	56.26	79.52	142.86	102.72	84.45	41.56	55.96	34.45	87.75	83.18
SmFBX16	1162.82	1190.07	1037.06	1065.27	843.44	964.67	816.64	824.63	1432.99	1130	1468.83	1211.24	1455.61	1156.9	1549.92	563.79	1219.94	1260.93	837.92	892.54
SmFBX17	1344.26	791.87	858.34	641.17	599	509.56	620.83	426.91	467.28	907.22	1709.76	881.52	1121.25	351.82	492.45	563.79	1002.2	961.2	602.96	532.83
SmFBX18	162.04	9.08	15.58	12.89	9.69	12.45	5.41	40.14	3.28	13.52	31.8	27.15	26.26	23.11	19.03	4.16	26.45	504.72	15.57	15.74
SmFBX19	2713.63	2593.43	2393.85	2812.54	2450	2366.56	2606.03	1101.93	8848.81	5332.55	3326.57	4747.97	4115.87	1006.67	799.35	2119.39	665.42	978.43	2038.17	3289.13
SmFBX20	86.73	103.81	95.92	73.79	143.34	69.24	72.19	5.47	431.21	226.64	25.68	79.52	145.95	35.95	792.21	66.49	77.33	22.39	467.08	65.2
SmFBX21	599.1	1089.67	843.59	851.07	529.75	613.81	407.87	216.19	573.85	404.35	1159.41	834	844.02	256.8	676.83	229.95	1021.53	647.69	400.56	345.1
SmFBX22	0	1.13	0	6.45	4.15	4.67	3.61	0	0	2.58	0	4.85	16.99	0	2.38	5.54	3.05	158.48	4.25	0
SmFBX23	285.29	543.42	468.11	375.39	259.68	329.86	191.3	187.91	516.47	325.16	459.85	249.23	392.28	233.69	348.52	347.69	264.54	406.53	319.88	221.45
SmFBX24	131.23	48.78	33.61	20.78	22.85	63.79	22.56	209.81	398.42	40.56	42.81	24.24	74.9	862.86	692.29	112.2	146.51	87.85	311.39	73.07
SmFBX25	6.85	0	0	0	0	0	0	0	0	0	0	0	0	2.57	0	0	2.03	13.78	0	0
SmFBX26	11.41	32.9	27.87	30.09	28.39	19.45	15.34	5.47	16.4	68.89	44.03	94.07	123.55	2.57	29.74	0	33.58	13.78	28.31	34.85
SmFBX27	2286.85	1252.47	1203.48	1893.41	2502.63	3639.3	2023.1	769.89	803.39	1571.05	2656.36	2426.35	2648.68	1052.89	2876.22	2050.13	1523.14	2993.85	2219.34	1483.82
SmFBX28	1919.4	1835.59	2006.9	2344.02	2112.07	2000.14	1882.33	2555.97	3000.43	1388.19	1742.78	1368.34	1309.67	2429.36	2285.04	3037.79	1111.07	857.85	3278.06	2596.68
SmFBX29	135.8	214.42	173.8	140.41	95.56	80.13	90.24	50.17	73.78	98.51	179.78	67.88	44.02	89.88	178.43	155.14	533.15	337.63	130.22	101.17
SmFBX30	0	0	0	0	0	0	0	0	0	0	0	0	0	0	0	0	0	0	0	0
SmFBX31	134.65	158.83	148.39	148.29	130.88	91.8	129.94	117.67	270.53	180.93	231.15	108.61	90.35	61.63	36.87	123.28	183.14	141.25	188.25	86.56
SmFBX32	1923.96	1022.17	1309.24	1027.3	1396.04	1350.54	1239.85	968.75	1301.83	897.56	2005.73	1803.76	2566.05	1060.6	1271.58	678.76	1194.5	1574.44	826.59	991.46
SmFBX33	693.81	810.02	746.03	985.75	887.76	1266.52	1205.56	587.45	609.92	1446.14	980.85	2083.06	2367.59	695.94	925.43	1074.93	622.69	809.62	1154.96	809.36
SmFBX34	79.88	10.21	11.48	7.16	4.15	0	7.22	228.05	350.87	11.59	9.78	0	0	154.08	85.64	0	10.17	41.34	181.17	20.23
SmFBX35	815.92	884.9	896.87	795.19	825.44	812.19	905.97	762.6	731.25	824.8	1017.54	711.81	886.5	787.1	386.59	856.07	871.97	833.73	639.76	730.67
SmFBX36	2.28	0	0	0	0	0	0	0	0	0	0	0	0	0	0	0	19.33	10.34	0	0
SmFBX37	104.98	142.94	130.35	124.65	126.72	157.93	203.03	265.45	167.24	218.92	206.69	254.08	232.43	211.86	234.33	149.6	197.39	137.81	157.11	180.98
SmFBX38	731.47	1555.38	995.25	1510.86	1307.4	1748.86	1153.22	1028.96	1424.79	1317.36	1059.12	1414.89	1409.28	989.98	1289.42	976.58	1115.14	861.29	1040.32	1442.23
SmFBX39	714.35	1254.74	706.68	589.59	455.65	298.74	326.66	447.89	81.98	90.14	722.8	35.88	26.26	1395.72	300.94	457.12	1178.22	227.38	189.66	186.6
SmFBX40	710.93	869.58	805.88	1102.52	942.47	1113.26	1134.27	676.85	565.65	1045.65	887.9	1163.72	782.25	584.23	754.15	1368.6	702.05	583.96	911.52	993.71
SmFBX41	120.96	115.15	106.58	132.53	121.88	139.25	148.89	77.54	98.37	204.75	161.44	170.68	175.29	59.06	217.68	163.46	114.97	158.48	283.08	93.3
SmFBX42	482.7	456.63	503.36	406.19	366.32	283.96	289.66	419.61	398.42	280.73	454.96	244.38	271.82	480.22	211.73	393.4	609.46	525.39	253.36	379.95
SmFBX43	462.16	534.34	479.59	510.78	420.34	510.34	467.42	586.54	300.04	381.82	912.36	406.33	366.8	404.46	530.52	275.66	857.72	807.89	441.6	500.23
SmFBX44	914.05	426.57	479.59	361.78	538.06	521.23	774.23	1056.32	413.17	1897.49	1104.37	561.49	977.62	772.98	250.99	850.53	1092.76	764.83	680.81	1120.73
SmFBX45	4.56	4.54	0	5.73	5.54	3.11	1.8	242.64	0	37.34	2.45	0	0	210.58	0	8.31	260.47	13.78	0	15.74
SmFBX46	523.78	412.95	443.52	298.73	222.98	269.17	429.53	635.8	373.82	332.88	657.98	389.85	285.72	580.38	610.22	501.45	941.15	446.15	454.34	522.71
SmFBX47	0	1.13	1.64	0	0	0	0	7.3	9.84	0.64	0	0	1.54	25.68	0	58.18	327.62	117.14	5.66	4.5
SmFBX48	2545.88	968.28	1308.42	1111.83	1346.88	1190.28	1290.38	1006.15	1959.3	1914.88	1410.12	2818.14	2142.88	1244.21	3927.74	1421.24	1044.94	1839.72	1995.71	1233.14
SmFBX49	298.98	120.26	60.67	154.02	742.34	553.91	281.54	536.37	124.61	46.36	124.75	58.19	49.42	1299.42	343.77	623.35	34.59	106.8	108.99	400.18
SmFBX50	236.22	47.65	17.22	111.04	132.96	88.69	288.76	83.01	96.74	40.56	29.35	151.28	134.36	1413.7	23.79	62.33	3.05	6.89	127.39	347.35
SmFBX51	104.98	71.47	68.86	96	146.81	116.69	118.21	118.59	22.95	16.74	300.86	655.56	262.55	540.57	16.65	55.41	6.1	6.89	67.94	123.65
SmFBX52	345.77	6.81	19.68	2.87	4.15	6.22	37	134.09	3.28	7.73	385.25	50.43	32.43	277.35	5539.52	12.47	34.59	148.14	26.89	48.34
SmFBX53	244.2	410.68	191.84	341	203.59	241.17	254.47	623.94	111.49	173.85	249.49	35.88	15.44	1291.72	59.48	132.98	569.78	251.5	387.82	665.47
SmFBX54	2079.16	1039.19	1228.08	1355.4	1384.96	1591.71	1392.35	885.74	1251	2330.82	1741.56	2810.38	3767.61	616.33	2183.93	1343.67	1031.71	1829.39	2021.19	1321.95
SmFBX55	3629.97	2604.77	3274.33	2627.71	5314.1	5296.35	4269.09	4629.4	929.64	2073.91	3612.75	3111.01	2595.39	4306.59	2550.3	1978.1	3715.78	2544.26	1631.95	4313.19
SmFBX56	0	0.57	0.82	0	0	0.78	0.9	0.91	0	0	0	0	0	2.57	0	0	0	0	0	0
SmFBX57	0	0	0	0	0	0	0	23.72	0	0	0	0	0	73.19	3.57	0	2.03	0	0	0
SmFBX58	721.2	162.23	100.02	97.43	130.19	84.02	144.38	67.5	757.49	3352	878.12	277.35	222.4	77.04	16144	551.32	109.89	179.15	2325.5	274.28
SmFBX59	1.14	10.21	9.02	5.73	0	4.67	10.83	6.39	0	0	0	0	6.95	0	0	0	2.03	0	0	0
SmFBX60	0	3.4	3.28	8.6	13.16	60.68	17.14	6.39	0	0	0	0	0	19.26	0	24.93	11.19	0	0	4.5
SmFBX61	868.41	912.69	727.17	755.07	764.5	613.81	737.23	635.8	650.91	930.39	947.83	989.16	873.37	672.82	817.19	698.15	959.47	1155.86	560.5	763.27
SmFBX62	205.41	617.16	390.23	639.73	334.47	387.42	346.51	239	270.53	399.84	344.89	760.3	765.26	164.35	373.5	110.82	218.75	141.25	206.65	272.03
SmFBX63	155.2	35.17	36.07	57.31	23.54	23.34	11.73	21.89	9.84	30.91	26.91	9.7	30.89	46.22	68.99	58.18	32.56	277.34	28.31	31.47
SmFBX64	43.36	30.63	32.79	40.12	58.17	25.67	60.46	89.4	29.51	63.74	72.16	50.43	44.02	129.69	136.79	160.69	33.58	70.63	80.68	44.96
SmFBX65	5.71	3.4	0	2.87	12.46	2.33	5.41	0	0	9.66	0	5.82	0	17.98	16.65	0	21.37	17.23	2.83	8.99
SmFBX66	155.2	349.42	389.41	244.29	144.04	128.36	134.45	201.6	72.14	21.89	114.96	5.82	3.09	168.21	0	403.1	723.42	194.65	8.49	86.56
SmFBX67	665.28	432.81	391.05	365.36	470.89	622.37	844.61	664.99	295.12	719.85	474.53	863.09	752.13	902.66	661.36	349.08	500.59	993.93	570.41	716.05
SmFBX68	0	0	0	0	0	0	0	0	0	0	0	0	0	0	0	0	13.23	0	0	0
SmFBX69	0	0	0	0	0	0	0	0	0	0	0	0	0	0	0	0	6.1	0	0	0
SmFBX70	287.57	275.68	252.5	305.18	380.17	357.08	370.87	344.81	324.64	258.84	282.51	383.06	335.14	229.84	397.29	333.84	374.43	306.62	383.57	251.8
SmFBX71	966.55	599.01	604.2	577.41	596.92	429.43	512.54	867.5	490.23	607.17	1284.15	584.77	568.35	1267.32	706.57	975.2	823.13	914.69	832.25	421.54
SmFBX72	236.22	268.87	287.75	262.91	260.37	143.14	147.09	289.17	316.44	240.16	366.9	424.76	584.56	220.85	210.54	162.07	202.48	173.98	199.57	238.31
SmFBX73	834.17	534.91	590.26	350.31	479.2	388.2	484.57	622.12	349.23	486.77	1011.42	553.74	632.44	835.89	695.86	975.2	653.21	1190.31	547.76	409.17
SmFBX74	0	5.67	0	1.43	0	1.56	5.41	0	0	2.58	0	0	9.27	0	8.33	5.54	42.73	25.84	0	2.25
SmFBX75	643.6	186.62	295.13	344.58	285.99	245.84	187.69	198.86	718.14	213.77	476.97	258.93	264.1	338.98	3252.1	512.53	375.44	637.36	540.68	264.16
SmFBX76	1499.46	636.45	516.48	646.9	2754	2262.31	2288.4	1964.87	319.72	466.16	561.36	504.28	427.03	5168.16	1088.4	644.13	617.6	1243.71	677.98	2947.4
SmFBX77	466.73	399.91	264.8	279.39	570.6	469.89	404.26	289.17	350.87	334.17	373.02	436.39	467.96	769.13	1265.63	374.01	359.16	477.16	486.9	250.68
SmFBX78	2816.33	1323.38	1455.99	1240.07	882.22	932	794.98	954.16	1910.11	249.82	1307.39	122.19	230.12	649.71	149.88	523.61	1487.53	3035.2	1295.09	1072.4
SmFBX79	2.28	0	0	0	0	0	0	0	0	0	0	0	0	0	0	0	0	0	0	0
SmFBX80	18.26	9.64	9.84	10.75	16.62	59.12	21.66	14.6	6.56	3.86	9.78	1.94	4.63	17.98	2.38	27.7	689.84	177.43	0	200.09
SmFBX81	34.23	41.98	34.43	20.06	29.08	49.79	75.8	35.58	3.28	6.44	17.12	11.64	15.44	20.54	23.79	54.02	92.59	34.45	38.22	11.24
SmFBX82	376.58	77.14	103.3	18.63	15.93	8.56	18.05	0	0	1.29	523.45	0	0	2.57	0	22.16	711.21	754.49	2.83	4.5
SmFBX83	83.3	4.54	0	2.87	29.08	17.12	9.02	0	0	55.37	81.94	3.88	0	0	0	0	49.86	44.79	0	0
SmFBX84	1386.49	1246.8	1419.91	1283.05	1524.15	739.84	884.32	2379.92	1211.65	742.38	1954.36	361.72	480.31	2410.1	206.97	1124.8	564.69	990.49	987.95	925.14
SmFBX85	0	1.13	0	4.3	1.38	6.22	0	1.82	0	6.44	0	0	0	46.22	0	5.54	20.35	1340.17	0	0
SmFBX86	21.68	61.26	35.25	37.25	16.62	45.9	27.07	1.82	1.64	2.58	6.12	0	0	50.08	0	8.31	40.7	22.39	2.83	58.45
SmFBX87	805.65	772.02	1054.28	722.12	945.24	889.21	1034.11	1107.41	488.59	888.54	982.07	1000.8	810.82	1678.21	573.34	953.03	1035.78	773.44	512.37	881.3
SmFBX88	600.24	720.96	618.14	674.84	909.23	635.59	554.95	359.41	924.72	951.64	606.61	772.9	1036.3	160.5	650.66	170.38	425.3	468.54	869.05	823.97
SmFBX89	318.38	453.79	619.78	346.01	249.29	171.15	246.35	123.15	40.99	38.63	304.53	18.43	20.08	84.75	7.14	60.95	358.15	248.05	72.19	85.43
SmFBX90	4.56	0	0	0	0	0	0	0	0	0	0	0	0	0	0	0	6.1	0	0	0
SmFBX91	0	0	0	0	0	0	0	1.82	0	0	4.89	0	0	2.57	0	0	121.08	0	0	0
SmFBX92	600.24	352.26	277.1	263.63	328.24	287.07	276.12	425.08	403.34	687.01	612.72	825.27	517.38	572.67	429.41	232.72	830.25	659.75	431.7	522.71
SmFBX93	0	0	0	0	0	7.78	0	0	0	0	0	0	1.54	0	0	0	4.07	0	0	0
SmFBX94	23.96	23.82	18.86	34.39	15.23	40.45	20.75	1.82	0	37.34	57.48	34.91	54.05	5.14	19.03	16.62	21.37	27.56	16.98	4.5
SmFBX95	1370.51	870.15	1018.21	1048.79	1333.03	1597.15	1995.13	1170.35	1085.4	1618.05	1753.79	2467.08	1459.47	2074.97	1689.1	1219	1432.59	1157.58	976.62	2054.86
SmFBX96	429.07	243.91	390.23	318.08	436.96	299.51	295.98	540.93	190.19	474.53	523.45	555.68	562.17	445.55	356.85	279.81	272.68	261.83	363.76	346.22
SmFBX97	330.93	189.46	273.82	235.69	227.13	171.15	245.44	255.41	259.05	243.38	320.43	224.99	311.2	347.97	645.9	304.75	187.21	258.39	249.11	179.86
SmFBX98	964.26	673.32	712.42	716.39	594.15	630.15	550.44	660.43	773.88	857.64	1034.66	1134.63	1126.65	1023.36	886.18	547.16	934.03	1121.4	878.96	732.92
SmFBX99	6.85	0	0	0	0	0	0	0	0	0	0	0	0	0	0	0	8.14	0	0	0
SmFBX100	544.32	292.7	413.19	338.13	355.24	273.06	327.56	310.15	206.59	372.16	768.05	516.89	488.81	229.84	311.65	306.13	556.55	568.45	318.46	291.14
SmFBX101	233.93	55.59	54.11	42.98	821.97	700.94	591.05	248.12	634.52	153.89	139.42	395.66	657.92	136.11	289.05	393.4	188.23	130.92	321.3	450.77
SmFBX102	63.9	41.41	56.57	22.21	27.01	33.45	18.05	71.15	121.33	10.3	72.16	0	6.95	91.17	21.41	127.44	92.59	134.36	84.92	24.73
SmFBX103	20.54	26.66	9.02	7.16	27.7	15.56	124.53	12.77	19.67	39.92	14.68	17.46	7.72	133.54	42.82	44.33	23.4	125.75	152.86	69.69
SmFBX104	134.65	135	129.53	108.89	123.26	49.79	97.46	118.59	44.27	251.11	234.82	125.1	155.21	77.04	74.94	146.83	122.1	101.63	107.57	119.16
SmFBX105	327.51	423.73	548.45	525.83	706.33	459	438.55	90.31	547.62	190.59	454.96	1144.32	505.8	74.47	73.75	83.11	278.79	532.28	178.34	269.79
SmFBX106	0	5.11	3.28	2.87	0	4.67	0	31.93	0	0	4.89	0	0	15.41	9.52	16.62	0	0	0	0
SmFBX107	263.6	454.93	598.46	497.17	452.19	487	413.28	447.89	332.83	198.31	256.83	287.05	300.39	350.54	77.32	314.45	746.82	397.92	232.13	490.11
SmFBX108	292.13	65.8	90.18	40.83	74.1	26.45	64.97	279.13	393.5	159.68	59.93	50.43	94.98	467.38	167.72	45.71	39.68	37.9	26.89	38.22
SmFBX109	1137.72	819.1	964.1	807.37	680.02	914.88	532.39	1035.34	959.15	637.43	1138.62	486.82	574.52	810.21	555.5	854.68	830.25	1186.86	509.54	512.59
SmFBX110	111.83	109.48	112.31	117.49	127.42	138.48	157.91	135.01	40.99	109.46	145.54	190.07	153.67	155.37	146.31	216.09	106.83	168.81	312.8	96.67
SmFBX111	191.71	157.69	187.74	157.61	144.04	240.39	190.4	277.31	80.34	164.83	217.69	156.13	146.72	462.25	157.01	710.62	117.01	253.22	578.9	155.13
SmFBX112	117.54	73.17	59.03	76.65	54.01	46.68	51.43	74.8	83.62	123.62	129.64	91.16	122.01	93.73	65.42	37.4	104.8	56.85	82.09	82.06
SmFBX113	42.22	0	0	0.72	0	0	0	5.47	27.87	0	1.22	0	0	64.2	2.38	13.85	24.42	20.67	4.25	0
SmFBX114	45.65	0	0	0	0	0	0	0	0	3.86	0	0	0	0	0	0	0	3.45	0	0
SmFBX115	149.49	171.31	208.23	60.89	18.7	25.67	25.27	55.64	55.75	25.75	119.85	32	34.75	26.96	15.46	18.01	108.87	94.74	8.49	31.47
SmFBX116	442.76	325.03	475.49	371.09	319.23	203.83	295.98	219.84	303.32	318.07	441.5	306.45	295.76	418.59	292.62	483.44	338.82	904.36	182.59	157.37
SmFBX117	632.19	523	537.8	462.79	458.42	421.65	494.5	363.05	462.36	494.49	836.53	446.09	440.16	333.84	394.92	265.96	643.04	775.16	501.05	305.76
SmFBX118	821.62	741.95	965.74	784.44	837.21	687.72	813.93	856.55	734.53	1016.03	843.87	1033.77	926.65	595.78	729.17	984.89	1292.18	740.71	942.66	766.64
SmFBX119	392.55	330.13	277.1	292.29	742.34	402.98	453.89	197.03	78.7	209.26	166.33	92.13	63.32	200.31	120.14	119.13	179.07	237.72	186.83	350.72
SmFBX120	0	0	0	0	0	0	0	0	0	0	0	0	0	0	0	0	0	0	0	0
SmFBX121	0	0	0	0	0	0	0	0	0	0	0	0	0	0	0	0	0	0	0	0
SmFBX122	723.48	596.74	551.73	618.24	579.61	588.14	710.16	651.31	557.46	785.52	1156.96	784.54	875.68	757.57	643.52	576.25	818.04	1154.13	839.33	629.5
SmFBX123	406.25	504.85	431.22	459.92	378.09	365.64	407.87	333.86	177.07	385.04	469.63	513.98	441.7	431.43	398.48	537.47	689.84	485.77	305.73	361.96
SmFBX124	66.19	245.05	301.69	127.52	54.01	66.9	90.24	54.73	6.56	6.44	53.81	0	3.09	56.5	0	105.28	293.03	196.37	19.82	31.47
SmFBX125	0	0	0	0	0	0	0	0	0	0	0	0	0	0	0	0	0	0	0	0
SmFBX126	0	0	0	0	0	0	0	0	0	0	0	0	0	0	0	0	0	29.28	0	0
SmFBX127	18.26	0	0	0	0	0	0	0	0	0	0	0	0	0	0	0	4.07	18.95	0	0
SmFBX128	0	0	0	0	0	0	0	0	0	0	2.45	0	0	0	0	0	0	0	0	0
SmFBX129	2.28	0	0	0	0	0	0	0	0	0	2.45	0	0	2.57	0	0	0	0	0	1.12
SmFBX130	0	0	0	0	0	0	0	0	0	0	0	0	0	0	0	0	0	3.45	0	0
SmFBX131	551.17	478.18	263.16	300.88	530.44	390.54	554.05	4558.24	357.43	88.21	258.05	15.52	29.34	12018.4	300.94	433.57	230.96	349.68	631.27	829.59
SmFBX132	76.46	92.46	64.77	108.89	139.19	196.82	88.43	66.59	65.58	137.14	122.3	92.13	135.91	106.57	108.24	94.2	95.64	86.13	82.09	330.49
SmFBX133	0	0	0	0	0	0	0	0	0	0	0	0	0	0	0	0	0	3.45	0	0
SmFBX134	981.38	816.83	1213.32	1190.64	2048.36	1532.58	1388.74	1437.62	970.63	1750.04	900.13	2052.02	2704.28	1420.12	2428.97	1507.12	1068.34	737.27	704.87	971.23
SmFBX135	1.14	1.13	0	2.87	0	0	0	0	0	1.29	0	3.88	4.63	0	2.38	0	2.03	0	0	4.5
SmFBX136	709.79	145.21	190.2	181.96	215.36	409.21	243.64	456.1	206.59	458.44	217.69	479.06	534.37	1029.78	456.77	479.29	209.6	565.01	175.51	155.13
SmFBX137	183.72	318.79	257.42	273.66	99.72	273.84	160.62	543.67	209.87	195.74	74.6	100.86	76.45	846.17	143.93	94.2	202.48	251.5	135.88	490.11
SmFBX138	63.9	158.26	125.43	186.98	148.19	178.15	138.06	77.54	19.67	80.48	90.5	113.46	140.54	24.4	33.31	42.94	45.79	77.52	101.91	87.68
SmFBX139	1618.14	1109.52	910.81	1131.18	1243.7	948.33	766.11	1323.6	718.14	969.03	1345.3	1036.68	1449.44	1617.86	1175.23	655.21	792.6	1019.77	828.01	1859.27
SmFBX140	2928.17	1438.53	1351.05	1098.22	1014.48	714.17	1012.45	1687.56	334.47	307.77	1350.2	560.52	688.81	896.24	444.87	853.3	1131.42	2273.81	656.74	1317.45
SmFBX141	2.28	0	0	0	5.54	4.67	1.8	1.82	0	7.08	4.89	5.82	2.32	5.14	0	0	2.03	3.45	2.83	4.5
SmFBX142	189.43	159.39	136.91	131.82	123.26	194.49	104.67	227.14	147.56	193.16	289.85	566.34	827.81	292.76	418.71	119.13	254.37	298.01	138.71	204.59
SmFBX143	173.45	278.52	186.1	267.21	198.74	154.04	158.82	185.18	159.04	200.89	242.15	174.56	221.62	151.51	241.47	164.84	210.62	260.11	147.2	148.38
SmFBX144	319.52	266.04	143.47	250.74	382.25	164.15	274.32	51.08	337.75	276.22	210.36	324.87	143.63	53.93	2335	33.25	77.33	161.92	1459.28	449.64
SmFBX145	38.8	19.85	1.64	30.09	36.7	12.45	13.54	0	39.35	58.59	9.78	25.21	7.72	2.57	122.52	0	4.07	6.89	36.8	32.6
SmFBX146	2.28	0	0	0	0.69	0	0	0	0	0	0	0	0	0	0	0	0	0	0	0
SmFBX147	0	0	0	0	0	0	0	0	0	0	0	0	0	0	0	0	0	0	0	0
SmFBX148	728.05	1350.6	877.2	1378.33	3361.3	2719.75	2482.4	895.78	95.1	72.11	533.23	38.79	58.69	2623.24	354.47	1173.28	268.61	496.1	36.8	2213.36
SmFBX149	0	0	0	0	0	0	0	0	0	0	0	0	0	0	0	0	0	0	0	0
SmFBX150	0	0	0	0	0	0	0	0	0	0	0	0	0	0	0	0	0	0	0	0
SmFBX151	2074.59	1570.13	2179.06	1372.6	1648.1	1255.63	1508.75	2240.35	888.65	1484.77	2167.16	1564.23	1331.29	2498.69	1379.83	1703.82	2531.45	2470.19	1160.63	1447.85
SmFBX152	167.75	21.56	3.28	4.3	27.01	3.11	16.24	102.17	0	1.29	4.89	0	3.09	322.29	104.68	283.97	4.07	0	2.83	4.5
SmFBX153	0	0	0	0	0	0	0	0	0	0	0	0	0	0	0	0	0	10.34	0	0
SmFBX154	0	0	1.64	0	0	0	0	1.82	711.58	0	0	0	0	5.14	4.76	0	4.07	0	25.48	0
SmFBX155	19.4	10.21	14.76	4.3	8.31	8.56	18.95	75.71	9.84	24.47	9.78	3.88	1.54	143.81	41.63	23.55	25.44	12.06	28.31	42.72
SmFBX156	855.86	653.46	677.16	525.83	674.48	420.1	490.89	532.72	790.28	544.72	929.48	484.88	583.79	616.33	1727.16	530.54	636.93	788.94	1104.01	332.73
SmFBX157	1570.21	768.05	928.85	762.24	713.95	1133.49	1169.46	934.09	426.29	2758.35	3154.13	3105.19	2812.38	1217.25	3244.97	1375.53	851.62	2428.85	1040.32	1217.41
SmFBX158	0	4.54	0	1.43	1.38	0	0	1.82	0	0	4.89	0	0	0	2.38	0	2.03	3.45	0	0
SmFBX159	206.55	93.59	96.74	49.43	42.93	40.45	80.31	283.69	42.63	86.28	258.05	50.43	47.88	446.84	262.88	175.92	98.69	125.75	104.74	164.12
SmFBX160	650.45	837.25	748.49	752.92	630.85	767.07	541.42	689.62	747.65	876.31	1005.31	883.46	1118.93	731.89	672.07	299.21	636.93	532.28	458.59	810.48
SmFBX161	1440.12	1423.78	1389.58	1083.89	1362.11	900.1	1331.89	4482.53	1308.38	773.93	1563	1002.74	1045.57	5093.69	1070.55	1026.45	2033.91	1446.97	1375.77	1220.78
SmFBX162	91.29	76.01	59.03	57.31	58.17	61.46	72.19	58.38	68.86	93.36	81.94	128.98	139	114.28	143.93	44.33	122.1	134.36	188.25	82.06
SmFBX163	182.58	239.38	279.56	316.64	357.32	374.98	315.83	191.56	195.11	307.13	199.35	334.57	395.37	95.02	293.81	139.91	308.29	189.48	128.8	201.21
SmFBX164	1136.58	1418.1	1216.6	1185.62	860.06	816.86	676.77	1232.38	419.73	824.16	1188.76	775.81	1006.19	1660.23	1026.54	804.81	645.07	718.32	692.13	1561.38
SmFBX165	686.97	870.72	783.74	1395.52	2081.6	6940.18	2070.02	786.31	741.09	660.61	689.77	785.51	676.45	1587.04	1584.42	664.91	761.06	833.73	948.32	3600.51
SmFBX166	2229.79	2629.73	2211.85	2551.05	3041.38	2457.58	2186.43	2955.52	1305.11	3315.94	2951.11	2013.23	2636.32	2294.54	1448.82	2658.24	1841.61	2303.1	1814.54	3100.28
SmFBX167	834.17	1230.35	1305.14	1285.91	1638.41	1250.18	1144.2	1261.57	854.22	1393.98	966.17	1456.59	1387.66	910.37	787.45	375.4	1471.25	632.19	593.05	1025.18
SmFBX168	0	0	0	0	0	1.56	0	7.3	0	0	0	0	0	2.57	2.38	0	74.27	20.67	0	4.5
SmFBX169	575.13	924.04	780.46	727.13	515.21	423.99	457.5	395.89	541.06	585.28	577.26	599.32	748.27	511.04	832.65	459.89	641	609.8	535.02	501.35
SmFBX170	68.47	150.32	107.4	116.05	349.01	491.67	170.55	847.43	109.85	172.56	88.06	137.71	232.43	2198.23	303.32	216.09	103.78	113.69	184	249.55
SmFBX171	2434.05	1420.94	1898.69	1210.69	1330.95	1113.26	1148.71	1581.75	1218.21	1051.44	1907.89	1148.2	1479.55	1629.42	735.11	1198.22	3888.75	1920.68	1205.92	1461.34
SmFBX172	11749.2	3487.97	4854.11	3311.14	3688.85	3180.3	3200.69	3918.8	2259.34	5342.85	11030.3	3678.32	4657.96	2837.67	2333.81	3626.51	3263.01	5514	4022.56	3413.91
SmFBX173	532.91	919.5	909.99	1071	766.58	1170.83	793.18	618.47	472.2	677.35	1067.68	749.63	696.53	400.61	805.29	792.35	2946.58	940.53	920.01	779
SmFBX174	2.28	1.13	0	0	0	0	0	0	0	0	0	0	0	0	0	0	0	0	0	0
SmFBX175	0	0	0	0	0	0	0	0	0	0	0	0	0	0	0	0	0	0	0	0
SmFBX176	6.85	1.13	0	0	1.38	0	0	1.82	0	0	0	0	0	7.7	7.14	0	122.1	18.95	2.83	0
SmFBX177	1047.57	697.14	789.48	506.49	579.61	490.89	775.13	1932.03	667.31	271.07	813.3	210.44	214.67	1321.25	550.74	1231.46	1227.06	1154.13	774.22	982.47
SmFBX178	285.29	128.76	162.32	111.04	121.88	56.01	77.6	165.11	113.13	157.1	316.76	136.74	137.45	241.39	256.93	116.36	192.3	211.88	198.16	114.66
SmFBX179	164.32	153.72	139.37	253.6	239.6	156.37	185.89	227.14	126.25	132.64	220.14	192.01	148.26	381.35	267.64	256.27	157.71	196.37	257.6	146.13
SmFBX180	316.1	154.29	133.63	85.97	139.88	58.35	206.64	274.57	357.43	359.28	534.45	242.44	272.59	300.46	321.17	447.43	422.25	303.18	309.97	263.04
SmFBX181	29.67	57.86	29.51	57.31	38.78	32.67	57.75	16.42	29.51	87.57	97.84	44.61	64.09	30.82	71.37	36.02	56.98	34.45	25.48	31.47
SmFBX182	0	0	0	3.58	0	1.56	1.8	0	0	0	0	0	0	1.28	0	0	4.07	0	0	0
SmFBX183	1686.61	2258.19	2529.12	2408.49	2052.51	1184.83	1235.34	2344.34	2156.05	1789.96	2098.67	1698.06	2061.8	1945.28	2571.71	1983.64	1571.98	1598.56	2713.32	1760.35
SmFBX184	0	0	0	0	0	1.56	0	0	0	0	0	0	0	0	0	0	0	0	0	0
SmFBX185	0	0	0	0	0	0	0	0	0	0	0	0	0	0	0	0	0	3.45	0	0
SmFBX186	13.69	13.05	4.92	10.03	21.47	55.24	70.38	98.52	0	13.52	0	447.06	291.89	535.43	13.08	83.11	22.38	5.17	26.89	17.99
SmFBX187	0	0	0	0	0	0	0	0	0	0	0	0	0	0	0	0	0	0	0	0
SmFBX188	0	0	1.64	0	0	0	0	0	0	0	0	0	0	0	0	0	0	0	0	0
SmFBX189	1472.07	815.69	957.54	1070.28	1558.08	3122.73	1324.67	501.71	593.53	815.14	1470.05	620.65	628.58	860.29	961.12	1002.9	763.1	1636.46	1347.46	741.91
SmFBX190	0	0	0	0	0	0	0	0	0	0	0	0	0	0	0	0	10.17	3.45	0	0
SmFBX191	51.35	129.9	109.04	143.28	152.35	173.49	148.89	17.33	14.76	179.64	105.18	146.43	173.75	14.12	45.2	19.39	76.31	113.69	167.02	113.53
SmFBX192	0	1.13	0	2.87	1.38	1.56	0	1.82	0	1.93	0	0	1.54	2.57	4.76	0	42.73	13.78	11.32	0
SmFBX193	381.14	176.98	163.96	129.67	126.03	166.48	212.96	274.57	13.12	149.38	591.93	281.23	142.09	319.72	30.93	610.88	198.41	437.54	1017.67	176.48
SmFBX194	520.36	341.48	280.38	236.41	252.76	325.19	721.89	790.87	95.1	341.9	727.69	354.93	214.67	1150.48	95.16	1325.66	522.98	787.22	1820.2	533.95
SmFBX195	552.31	270.01	390.23	378.25	371.17	501.01	554.05	596.58	393.5	566.61	506.32	465.49	488.04	1389.3	831.46	1149.73	260.47	435.81	413.3	312.5
SmFBX196	0	1.13	0	0	6.92	0	0	0	0	0	0	0	0	0	0	0	8.14	1.72	0	0
SmFBX197	43.36	91.33	30.33	67.34	62.32	68.46	67.68	30.1	16.4	220.2	95.39	99.89	190.74	78.32	88.02	386.48	27.47	20.67	69.35	59.58
SmFBX198	140.36	252.99	127.07	272.23	207.05	150.15	125.43	141.39	409.89	211.19	188.34	237.59	292.67	267.08	300.94	110.82	189.25	239.44	217.97	133.77
SmFBX199	1797.3	747.62	689.46	689.88	883.61	525.12	399.75	707.86	1126.39	444.27	985.74	206.56	200.77	1146.63	777.94	461.28	546.38	1083.51	663.82	1260.12
SmFBX200	18.26	15.88	9.02	17.19	13.85	10.11	23.46	18.24	3.28	24.47	29.35	31.03	12.36	38.52	91.59	60.95	38.66	34.45	65.11	15.74
SmFBX201	0	0	0	0	0	2.33	0	0	0	1.29	0	0	0	0	0	0	0	0	0	0
SmFBX202	79.88	2.27	0	1.43	0	0	1.8	0	52.47	11.59	0	0	0	5.14	124.9	0	0	31.01	389.23	0
SmFBX203	2529.91	3729.05	3429.27	3168.58	2719.37	1895.11	1980.69	1218.69	1351.01	2032.06	3945.41	2220.76	3770.7	1181.29	913.54	925.33	2402.23	2234.19	1794.72	1287.1
SmFBX204	253.33	283.05	264.8	265.78	318.54	242.72	269.81	161.46	860.78	484.19	238.49	479.06	449.43	95.02	785.07	123.28	194.34	263.56	874.72	239.43
SmFBX205	0	1.13	0	0	0	0	0	0	0	0	0	0	0	0	0	0	0	13.78	0	0
SmFBX206	139.22	128.2	78.7	106.03	58.17	75.46	45.12	94.87	49.19	146.16	178.56	157.1	165.25	55.21	139.17	94.2	313.38	158.48	297.23	76.44
SmFBX207	0	0.57	6.56	0	1.38	1.56	0.9	0	1.64	2.58	0	0	1.54	0	3.57	0	53.93	13.78	0	0
SmFBX208	4799.64	4331.46	5292.71	5958.91	6269.03	8380.19	5666.85	2968.29	3118.48	6697.56	8830.09	9284.54	13764.6	3852.05	2988.03	4801.18	5231.8	6387.35	2307.1	4255.86
SmFBX209	160.9	237.67	196.75	242.14	195.28	182.04	203.03	196.12	178.71	177.06	173.67	228.86	278	97.59	300.94	45.71	207.56	158.48	168.43	218.08
SmFBX210	57.06	0	0	0	0	0	0	0	0	0	0	0	0	0	0	0	0	237.72	0	0
SmFBX211	0	0	0	0	0	0	0	0	22.95	0	0	0	0	0	0	0	0	0	0	0
SmFBX212	9.13	4.54	4.92	9.31	9	8.56	10.83	0	0	0	4.89	0	0	0	0	0	0	3.45	2.83	0
SmFBX213	28.53	1.13	0	0	0	0	0	0	0	1.93	11.01	0	0	0	8.33	0	17.3	167.09	97.66	0
SmFBX214	620.78	1217.3	1217.42	1358.27	738.18	497.89	440.35	166.02	229.54	278.15	648.19	481	608.5	115.56	456.77	252.11	480.24	296.28	382.16	305.76
SmFBX215	33.09	58.43	35.25	32.24	122.57	196.05	131.75	525.43	63.94	112.68	81.94	20.37	51.74	532.87	27.36	148.22	82.41	74.07	83.51	379.95
SmFBX216	0	0	0	0	0	0	0	0	0	0	0	0	0	0	0	0	0	0	0	0
SmFBX217	256.76	78.85	175.44	81.67	128.8	92.58	78.51	248.12	183.63	160.97	185.9	104.73	201.55	258.09	199.84	205.01	145.5	156.76	234.96	161.87
SmFBX218	0	1.13	0.82	0	0.69	1.56	0	0	0	0	1.22	0	0	1.28	1.19	0	0	1.72	0	1.12
SmFBX219	251.05	612.62	329.56	285.12	105.26	202.27	173.25	353.93	941.12	513.81	508.77	1993.84	623.94	290.19	154.64	479.29	872.98	906.08	401.97	397.93
SmFBX220	2221.8	2169.13	659.95	606.06	1071.27	602.14	756.18	56.56	483.68	2335.97	507.55	1951.17	3449.46	28.25	793.4	502.84	172.97	189.48	1542.78	1201.67
SmFBX221	1729.97	2646.75	3830.16	3421.46	2717.99	2026.59	1441.08	983.35	1000.14	1188.59	2433.78	2597.03	3470.31	403.18	245.04	1077.7	2012.54	1975.81	1222.9	1344.43
SmFBX222	938.02	294.97	426.3	325.24	332.39	355.53	348.31	821.89	460.72	513.81	606.61	605.13	489.58	599.64	842.17	609.5	626.76	992.21	679.39	536.2
SmFBX223	22.82	1.13	0	0	2.08	3.11	1.8	41.05	29.51	1.29	0	0	0	133.54	2.38	0	1.02	251.5	8.49	2.25
SmFBX224	2491.11	1478.23	1362.53	924.14	826.82	920.33	523.37	7075.91	555.82	659.97	2037.52	1000.8	1298.08	11647.3	1127.65	2195.58	1322.7	826.84	386.4	990.34
SmFBX225	0	0	0	0	1.38	0	0	496.23	0	0	0	0	0	663.84	0	108.05	0	0	0	0
SmFBX226	0	0	0	0	0	0	0	0	0	0	0	0	0	0	0	0	0	0	0	0
SmFBX227	0	0	0	0	0	0	0	0	0	0	0	0	0	0	0	0	0	0	0	0
SmFBX228	0	0	0	0	0	0	0	0	0	0	0	0	0	0	0	0	0	0	0	0
SmFBX229	0	0	0	0	0	0	0	0	0	0	0	0	0	0	0	0	0	0	0	0
SmFBX230	1050.99	979.06	878.02	869.69	724.34	392.87	490.89	851.08	272.17	495.14	1000.42	355.9	512.75	658.7	626.87	869.92	1394.94	1083.51	844.99	657.6
SmFBX231	882.1	745.36	815.71	866.83	848.29	921.11	870.78	938.65	1601.87	1287.1	848.76	1448.83	1350.59	829.47	1427.41	313.06	704.09	496.1	1283.77	1040.92
SmFBX232	0	0	0	0	0	0	0	0	0	0	0	0	0	0	0	0	0	0	0	0
SmFBX233	115.26	211.01	199.21	232.83	213.98	185.15	210.25	127.71	185.27	184.79	199.35	363.66	332.05	97.59	191.51	52.64	223.84	134.36	93.42	191.1
SmFBX234	51.35	516.19	228.73	449.89	226.44	315.07	287.85	26.45	98.37	191.23	74.6	371.42	247.11	70.62	190.32	49.87	54.94	24.12	89.17	177.61
SmFBX235	26.25	51.05	27.87	31.52	56.09	62.24	83.02	96.69	22.95	45.71	18.35	25.21	12.36	159.22	97.54	92.81	44.77	55.12	69.35	55.08
SmFBX236	119.82	72.04	52.47	70.21	277.68	249.73	124.53	91.22	39.35	43.78	94.17	12.61	10.81	137.39	9.52	103.89	333.73	322.12	28.31	75.32
SmFBX237	84.44	188.32	150.03	165.49	177.97	85.58	99.26	98.52	565.65	104.95	84.39	35.88	79.54	228.55	293.81	77.57	125.15	51.68	309.97	91.05
SmFBX238	709.79	2573.01	1045.26	2394.17	1286.63	2410.12	1411.3	901.25	1865.84	1998.58	1081.14	3787.91	3113.55	1250.63	2689.47	950.26	1809.05	1074.89	1732.45	2018.89
SmFBX239	22.82	0	0	0	0	0.78	0	0	0	0	0	0	0	0	0	0	2.03	172.26	0	0
SmFBX240	288.71	418.06	441.06	427.68	337.24	372.64	439.45	298.29	216.42	426.89	649.41	1013.41	586.88	503.33	513.87	835.29	424.28	611.52	1671.58	281.03
SmFBX241	114.11	330.13	259.06	205.6	121.18	60.68	99.26	145.04	141	341.9	382.8	355.9	353.67	84.75	196.27	44.33	136.34	110.25	169.85	74.19
SmFBX242	269.31	973.95	509.92	1244.36	593.46	950.67	726.4	305.59	247.58	786.81	775.38	1578.78	1490.36	159.22	628.06	70.65	372.39	298.01	724.68	616.01
SmFBX243	0	0	0	0	0	0	3.61	0	0	6.44	2.45	100.86	89.58	0	32.12	0	8.14	10.34	14.15	1.12
SmFBX244	995.07	605.81	805.06	639.73	729.87	588.92	773.33	988.82	570.57	840.25	1145.95	1125.9	932.83	1746.26	974.2	885.16	773.27	1143.8	665.24	665.47
SmFBX245	812.49	616.59	603.38	540.87	423.11	509.56	528.79	1423.03	695.18	589.79	986.96	513.98	383.02	1792.49	1044.38	736.94	730.54	740.71	815.27	767.76
SmFBX246	4.56	3.97	0	3.58	2.08	2.33	0	0	0	0	0	0	0	0	0	0	3.05	3.45	1.42	0
SmFBX247	116.4	207.61	144.29	138.98	76.17	99.58	88.43	56.56	59.02	193.16	244.6	174.56	236.3	23.11	129.66	47.1	120.06	96.46	101.91	146.13
SmFBX248	0	8.51	2.46	5.73	2.08	5.45	0.9	4.56	6.56	12.88	0	19.4	19.31	0	0	6.93	0	10.34	1.42	2.25
SmFBX249	99.28	132.73	82.8	103.88	119.11	150.15	146.18	109.46	165.6	216.98	156.54	260.87	203.86	38.52	735.11	52.64	112.94	41.34	124.56	147.26
SmFBX250	433.63	702.25	662.41	732.15	673.09	823.86	804.91	727.93	406.62	413.37	697.11	341.36	463.33	475.09	325.92	606.73	750.89	582.23	452.93	948.74
SmFBX251	25.11	26.66	25.41	14.33	30.47	20.23	44.22	68.41	68.86	65.03	34.24	33.94	77.99	78.32	49.96	22.16	63.08	62.01	28.31	47.21
SmFBX252	0	0	0	0	0	1.56	0	8.21	0	0	0	0	0	2.57	0	0	0	0	0	0
SmFBX253	0	0.57	0	1.43	1.38	1.56	0	0	0	0	0	1.94	0	0	0	11.08	6.1	0	0	0
SmFBX254	62.76	81.12	101.66	50.86	41.55	42.79	27.97	0.91	236.1	4.51	24.46	0	0	11.56	58.29	23.55	84.45	48.23	15.57	7.87
SmFBX255	383.42	200.8	257.42	225.66	335.16	250.5	326.66	446.98	245.94	283.3	352.23	277.35	426.26	593.22	406.81	191.16	258.44	265.28	283.08	283.27
SmFBX256	0	0	0.82	0	0	0	0	1.82	0	0	0	0	0	0	0	0	4.07	0	0	0
SmFBX257	714.35	559.3	483.69	438.43	378.09	351.64	360.95	669.55	629.6	1049.51	1949.47	1557.44	775.3	1612.72	2300.5	385.09	441.58	1074.89	1486.17	685.7
SmFBX258	2151.05	1922.38	1733.08	1953.59	1686.88	2080.27	1847.14	1790.64	1829.77	2514.96	2230.76	2981.06	2827.83	1335.38	3424.58	1374.14	1957.6	1951.69	2193.87	1925.59
SmFBX259	699.52	37.44	49.19	48.71	295	20.23	44.22	513.57	372.18	29.62	74.6	46.55	1.54	1197.99	316.41	110.82	316.43	354.85	179.76	94.42
SmFBX260	0	0	0	0	0.69	0	0.9	0	0	0	0	0	0	0	0	0	0	0	0	0
SmFBX261	2.28	1.13	0	0	0	2.33	0	0	0	0	0	0	0	0	0	0	0	0	0	0
SmFBX262	0	0	0	0	0	2.33	0	0	0	0	0	0	0	0	0	0	0	1.72	0	0
SmFBX263	0	0	0	0	0	0	0	0	0	0	0	0	0	0	0	0	0	0	0	0
SmFBX264	0	0	0	0	0	0	0	0	0	0	0	0	0	0	0	0	0	0	0	0
SmFBX265	0	0	0	0	0	0	0	0	0	1.29	0	0	0	0	0	0	0	0	0	0
SmFBX267	41.08	30.63	10.66	6.45	4.85	6.22	11.73	0	0	18.67	20.79	7.76	3.09	2.57	5.95	0	133.29	91.3	16.98	2.25
SmFBX268	115.26	98.7	91	92.41	89.33	46.68	63.17	578.33	0	18.03	13.45	9.7	4.63	982.27	9.52	96.97	44.77	29.28	25.48	118.03
SmFBX269	57.06	89.62	53.29	87.4	69.94	75.46	71.29	24.63	185.27	94.01	56.26	77.58	103.48	35.95	99.92	34.63	80.38	125.75	66.52	60.7
SmFBX270	1022.46	2160.62	1489.6	2081.1	1459.75	1560.59	1323.77	1075.48	1264.12	1719.14	1846.74	2285.74	2523.58	1304.56	1551.11	1176.05	1640.15	1667.46	1705.55	1451.22
SmFBX271	44.5	56.16	40.17	60.18	95.56	73.91	101.06	56.56	31.15	99.8	113.74	258.93	149.81	105.29	110.62	199.47	50.87	122.3	247.69	96.67
SmFBX272	916.34	1500.35	1128.06	1492.95	1359.34	1386.33	1256.99	859.29	1172.3	1688.23	1087.25	1782.43	2094.23	1029.78	1583.23	628.89	1477.36	664.92	1067.21	1298.34
SmFBX273	4.56	0	0	0	0	0	0	0	0	0	0	0	0	0	0	0	0	20.67	0	0
SmFBX274	190.57	156.56	172.98	140.41	155.81	93.36	120.92	171.49	121.33	130.06	195.68	124.13	159.08	112.99	118.95	88.65	219.77	292.84	141.54	134.89
SmFBX275	2317.66	1884.38	2303.67	2001.59	1952.1	2051.48	1719.91	1783.34	890.29	1658.61	2419.1	2187.79	2179.95	1232.65	1667.69	1406	2127.52	1493.48	1092.69	1408.5
SmFBX276	30.81	18.15	21.32	17.91	26.31	47.46	37	72.06	19.67	23.82	31.8	5.82	4.63	128.4	237.9	59.56	71.22	48.23	161.36	30.35
SmFBX277	358.32	235.97	233.65	204.89	283.22	166.48	174.16	284.61	219.7	284.59	332.66	268.63	281.08	294.04	309.27	182.85	313.38	285.95	236.37	203.46
SmFBX278	0	0	0	0	0	0	0	0	0	0	0	0	0	0	0	0	0	0	0	0
SmFBX279	51.35	12.48	9.02	4.3	3.46	1.56	3.61	65.68	970.63	0	7.34	0	0	26.96	343.77	36.02	42.73	67.18	495.39	57.33
SmFBX280	335.5	508.25	388.59	588.87	434.88	588.14	431.33	124.06	491.87	815.14	408.48	1022.13	1450.21	169.49	531.71	257.65	419.2	492.66	469.91	485.61
SmFBX281	474.71	276.81	359.9	262.2	253.45	217.05	179.57	274.57	111.49	307.77	417.04	320.02	439.39	274.78	271.21	223.02	299.13	627.02	192.49	216.95
SmFBX282	196.28	485.56	394.33	449.17	238.21	298.74	297.78	160.55	180.35	113.32	210.36	75.64	95.75	133.54	0	177.31	345.94	241.16	48.12	179.86
SmFBX283	128.95	148.05	186.92	126.8	71.33	84.02	133.55	127.71	45.91	70.18	134.53	79.52	64.09	211.86	51.15	178.69	138.38	172.26	154.28	73.07
SmFBX284	91.29	95.86	122.97	104.59	117.03	77.02	130.84	158.72	127.89	150.67	134.53	158.07	287.26	147.66	123.71	139.91	150.58	155.03	172.68	113.53
SmFBX285	2.28	13.61	1.64	9.31	6.92	9.34	8.12	10.03	9.84	5.15	23.24	4.85	20.08	12.84	9.52	0	13.23	10.34	8.49	13.49
SmFBX286	0	0.57	0	0	0	3.11	2.71	0	0	0	1.22	0	0	0	0	0	1.02	0	0	0
SmFBX287	0	0	0	0	0	0	0	0	0	0	0	0	0	1.28	0	0	9.16	0	0	0
SmFBX288	620.78	333.54	335.3	435.56	947.31	602.14	1071.11	222.58	1787.14	2968.89	673.87	1398.4	1366.04	190.03	1599.88	638.59	456.84	540.89	1269.61	1360.17
SmFBX289	110.69	348.29	260.7	300.17	197.36	150.15	126.33	63.85	495.15	267.21	201.8	86.31	204.64	65.48	92.78	45.71	182.13	120.58	145.79	139.39
SmFBX290	677.84	562.14	503.36	374.67	340.01	353.97	474.64	421.43	565.65	712.77	1098.26	761.27	636.3	512.32	825.52	398.94	520.94	528.83	485.48	472.12
SmFBX291	0	0	0	0	0	0	0	0	0	0	0	1.94	0	0	0	0	0	0	0	0
SmFBX292	126.67	162.8	147.57	158.32	118.41	105.02	109.19	66.59	167.24	231.79	212.8	245.35	315.83	65.48	266.45	128.83	138.38	177.43	236.37	134.89
SmFBX293	119.82	89.06	95.1	55.16	40.16	22.56	30.68	39.22	52.47	49.58	96.62	38.79	36.29	26.96	22.6	65.11	176.02	130.92	32.55	61.83
SmFBX294	0	0	1.64	0	0	0.78	0	0	0	0	0	0	0	0	0	0	6.1	1.72	0	0
SmFBX295	0	0	0	0	0	0	0	0	0	0	0	0	0	0	0	0	0	3.45	0	0
SmFBX296	45.65	10.78	13.12	19.34	40.86	10.89	61.36	143.21	55.75	46.36	9.78	0	7.72	340.26	70.18	52.64	20.35	17.23	114.65	80.94
SmFBX297	1271.23	1129.95	1474.84	1226.45	1362.8	1787.75	1526.8	1123.83	1869.12	3626.29	2223.42	3828.64	4261.05	2801.72	1919.86	2280.08	1302.35	1657.13	1760.76	1686.16
SmFBX298	0	0	0.82	0	1.38	1.56	0	0	0	0	2.45	0	1.54	0	11.9	0	1.02	0	8.49	0
SmFBX299	0	0	0	0	0	0	0	0	0	0	0	0	0	0	0	0	0	0	0	0
SmFBX300	12.55	27.79	40.99	22.92	15.23	22.56	37.9	3.65	4.92	18.03	35.47	50.43	20.08	17.98	57.1	13.85	18.31	8.61	48.12	13.49
SmFBX301	31.95	83.95	60.67	58.74	58.17	82.46	88.43	21.89	22.95	55.37	68.49	139.65	57.14	35.95	97.54	60.95	71.22	55.12	130.22	42.72
SmFBX302	2.28	55.02	55.75	101.73	139.88	275.4	134.45	23.72	52.47	35.41	2.45	49.46	52.51	14.12	2.38	117.74	6.1	13.78	0	252.92
SmFBX303	112.97	86.22	86.9	80.24	65.09	62.24	72.19	63.85	108.21	175.78	129.64	168.74	169.11	104.01	133.22	171.77	112.94	53.4	77.85	96.67
SmFBX304	2.28	1.13	4.92	0	3.46	0	4.51	0.91	6.56	8.37	2.45	16.49	13.9	2.57	21.41	45.71	20.35	3.45	0	2.25
SmFBX305	0	20.42	32.79	12.89	4.15	3.11	0	0	0	0	0	0	0	0	0	0	15.26	234.27	0	2.25
SmFBX306	1618.14	1778.87	2013.46	2607.65	2294.88	1580.82	1590.87	713.34	2275.74	3344.27	2066.88	3093.55	3538.26	883.4	2545.54	1570.84	1410.21	1705.36	4376.41	1206.16
SmFBX307	4.56	0	0	0	0	0	0	0	0	0	1.22	0	0	0	0	0	26.45	55.12	0	0
SmFBX308	0	0	0	0	0	0	0	0	0	0	0	0	0	0	0	0	0	0	0	0
SmFBX309	1809.85	2655.26	2446.32	2003.73	2207.63	888.43	1227.22	1313.56	1547.76	942.63	1999.61	1705.82	3243.28	893.67	1072.93	881	1989.14	1800.1	1657.43	971.23
SmFBX310	2.28	5.67	9.02	1.43	9.69	1.56	10.83	12.77	0	6.44	0	0	0	0	2.38	141.29	37.65	20.67	42.46	37.1
SmFBX311	450.75	200.8	299.23	297.3	301.23	417.76	697.53	411.4	139.36	862.14	650.64	879.58	790.74	499.48	408	518.07	415.13	439.26	362.34	467.63
SmFBX312	488.41	646.66	550.91	591.74	639.85	575.69	691.21	488.94	311.52	696.67	538.12	735.08	892.67	639.44	651.85	518.07	691.88	551.23	244.86	537.32
SmFBX313	230.51	566.11	529.6	442.73	283.92	340.75	294.17	335.69	334.47	84.99	220.14	54.31	69.5	208.01	2.38	182.85	760.05	447.87	56.62	227.07
SmFBX314	616.22	1127.68	727.99	911.24	880.84	1001.24	999.82	915.85	593.53	1061.1	858.55	973.64	1034.76	1332.81	887.37	695.38	840.43	647.69	959.64	822.84
SmFBX315	434.77	283.05	384.49	371.09	454.96	303.4	340.19	173.32	352.51	407.57	492.87	380.15	391.51	101.44	427.03	367.08	312.36	411.7	426.03	288.89
SmFBX316	78.74	124.79	105.76	150.44	110.1	121.36	173.25	109.46	80.34	227.93	106.4	230.8	281.08	39.8	196.27	231.33	105.82	94.74	138.71	83.18
SmFBX317	41.08	20.42	14.76	11.46	18	7.78	19.85	71.15	22.95	101.73	105.18	48.49	44.79	74.47	23.79	85.88	67.15	34.45	42.46	38.22
SmFBX318	0	0	0	0	0	0	0	0	0	0	0	0	0	0	0	0	0	0	0	0
SmFBX319	0	1.13	1.64	1.43	1.38	15.56	0	0	0	0	0	0	0	0	0	0	0	0	0	0
SmFBX320	595.68	338.08	331.2	355.33	614.92	656.6	554.05	999.77	475.48	413.37	587.04	636.17	413.9	1648.68	789.83	432.19	240.12	396.19	495.39	669.97
SmFBX321	25.11	31.77	11.48	10.03	16.62	6.22	5.41	111.29	144.28	140.36	7.34	3.88	1.54	287.62	949.22	365.7	54.94	41.34	359.51	17.99
SmFBX322	326.37	224.63	286.11	343.87	349.7	408.43	370.87	284.61	175.43	338.68	272.73	368.51	396.92	128.4	198.65	213.32	143.46	273.89	223.63	418.17
SmFBX323	1889.73	1036.35	1167.41	1011.54	1092.73	1227.62	1218.19	1414.82	1203.45	1768.72	2195.29	2046.21	2284.19	1444.52	1835.41	2108.31	1706.29	1777.71	1578.17	1949.2
SmFBX324	100.42	100.4	58.21	54.45	43.63	17.12	37.9	95.78	244.3	63.74	160.21	37.82	4.63	102.72	101.11	130.21	208.58	249.77	651.08	89.93
SmFBX325	4880.66	5512.46	3627.67	3519.61	6526.63	3055.83	3811.59	2733.85	2672.51	5470.34	8141.53	5646.95	11295.9	3177.94	2275.52	4910.61	813.97	1329.84	1323.4	1899.74
SmFBX326	445.04	339.21	395.15	263.63	326.85	247.39	341.09	540.02	377.1	294.89	386.47	234.68	267.18	677.96	330.68	393.4	484.31	461.65	215.14	247.3
SmFBX327	241.92	342.61	262.34	404.04	249.29	253.62	240.03	302.85	200.03	265.28	376.69	294.81	381.47	418.59	214.11	468.21	362.22	372.08	679.39	229.32
SmFBX328	37.66	1.13	3.28	11.46	11.08	9.34	27.07	178.79	0	7.73	12.23	284.14	21.62	371.08	0	29.09	211.63	17.23	31.14	101.17
SmFBX329	1203.9	727.77	955.9	1195.65	773.5	856.53	740.84	783.58	596.81	1057.24	1180.2	1219.97	1484.19	652.28	923.06	736.94	855.69	2196.3	815.27	953.24
SmFBX330	655.01	176.98	193.48	202.02	292.23	353.19	290.56	132.27	104.93	256.26	609.06	178.44	237.84	256.8	813.62	192.55	231.98	608.07	844.99	119.16
SmFBX331	41.08	113.45	48.37	103.16	53.32	87.13	33.39	38.31	70.5	97.22	88.06	106.67	140.54	29.53	135.6	30.47	90.55	44.79	67.94	92.18
SmFBX332	464.44	159.96	213.15	152.59	398.18	331.41	573	289.17	467.28	423.67	298.41	640.05	413.13	341.55	298.57	303.36	129.22	318.68	288.74	433.9
SmFBX333	133.51	283.62	274.64	352.46	380.86	398.32	375.38	227.14	177.07	324.51	269.06	593.5	430.89	148.95	312.84	112.2	181.11	160.2	365.17	305.76
SmFBX334	1410.45	313.68	425.48	363.92	569.91	648.82	491.79	2732.03	536.14	1226.58	838.98	1869.71	2308.9	2786.31	3046.32	526.38	158.72	534	526.53	972.35
SmFBX335	115.26	19.85	36.89	14.33	29.78	19.45	9.02	26.45	73.78	194.45	23.24	144.5	177.61	107.86	199.84	29.09	34.59	203.27	24.06	17.99
SmFBX336	0	0	0	0	0	0	0	0	0	0	0	0	0	0	0	0	0	46.51	0	0
SmFBX337	9.13	0	0	0	0	0	0	0	0	0	0	0	0	0	0	0	0	1340.17	0	0
SmFBX338	287.57	397.07	157.4	203.45	419.64	321.3	375.38	722.46	521.39	541.5	638.41	589.62	884.95	1701.32	400.86	656.6	324.57	409.98	373.67	511.47
SmFBX339	0	0	0	0	0	0	0	0	0	0	0	0	0	0	0	0	0	0	0	0
SmFBX340	0	0	0	0	0	0	0	0	0	0	0	0	0	0	0	0	0	0	0	0
SmFBX341	2.28	0	0	0	0	0	0	0	0	0	0	0	0	0	0	0	0	0	0	0
SmFBX342	495.25	387.99	534.52	504.34	529.75	448.11	418.7	347.55	311.52	603.31	662.87	796.18	974.53	319.72	380.64	396.17	501.61	496.1	452.93	346.22
SmFBX343	0	0	0	0	0	0	0	0	0	0	0	0	0	0	0	0	4.07	0	0	0
SmFBX344	164.32	30.63	41.81	34.39	38.78	33.45	45.12	3.65	16.4	11.59	33.02	3.88	1.54	0	11.9	5.54	63.08	248.05	33.97	13.49
SmFBX345	0	0	0	0	0	0	0	0	0	0	0	0	0	0	0	0	0	0	0	0
SmFBX346	11.41	1.13	3.28	2.87	0.69	3.11	0	0.91	0	0	0	61.1	1.54	0	0	0	24.42	6.89	0	8.99
SmFBX347	0	0	1.64	0	0	0	0	3.65	0	0	0	7.76	0	0	0	0	0	0	0	11.24
SmFBX348	0	0	0	0	0	0	0	0	0	0	0	1.94	0	0	0	0	0	0	0	0
SmFBX349	0	0	0	0	0	0	0.9	0	0	0	0	0	0	0	0	0	0	0	4.25	1.12
SmFBX350	0	0	0	0.72	0	0	0.9	0	0	0	0	0	0	0	0	0	0	0	0	0
SmFBX351	0	0	0	0	0	0	0	0	0	0	0	0	0	0	0	0	0	12.06	0	0
SmFBX352	0	1.13	0	1.43	1.38	2.33	5.41	0	0	1.29	0	0	0	19.26	0	16.62	17.3	3.45	0	0
SmFBX353	264.74	355.09	273.82	189.84	248.6	119.81	145.28	124.06	201.67	465.52	485.53	336.51	433.21	48.79	135.6	189.78	117.01	160.2	182.59	191.1
SmFBX354	953.99	943.32	1110.03	894.05	806.05	889.21	816.64	896.69	383.66	688.94	1128.83	1238.39	883.41	733.17	1022.97	613.65	1258.6	923.31	625.61	583.41
SmFBX355	0	0	0	0	0	3.11	0	1.82	0	0	0	0	43.24	0	0	0	0	6.89	0	0
SmFBX356	4071.59	1374.99	2475.01	2671.41	2365.51	3022.38	2067.32	1686.65	1452.67	3945.65	5618.48	5126.18	9157.62	992.54	1941.27	3837.07	1773.44	4192.77	2570.36	1741.24
SmFBX357	0	0	0	0	0	1.56	0	0	0	0	0	0	0	0	0	0	0	3.45	0	0
SmFBX358	0	0	0	0	0	2.33	3.61	0	34.43	0	0	0	0	0	0	0	4.07	0	42.46	2.25
SmFBX359	944.86	612.05	839.49	760.8	1048.42	1173.16	1139.69	2245.83	924.72	824.16	708.12	1157.9	1257.93	4026.67	632.82	1483.57	690.86	961.2	798.28	1464.71
SmFBX360	18.26	0	1.64	0.72	0	4.67	0	0	0	0	0	0	0	0	0	0	1.02	8.61	0	0
SmFBX361	1894.29	877.52	718.98	803.07	713.26	823.86	800.4	536.37	1154.26	869.23	571.14	1128.81	1160.63	807.65	932.57	670.45	1015.43	2466.74	982.29	994.83
SmFBX362	2.28	13.61	18.04	14.33	33.93	15.56	46.02	70.24	16.4	16.74	28.13	27.15	9.27	43.66	4.76	5.54	13.23	6.89	80.68	57.33
SmFBX363	9.13	1.13	0	0	0	0	0	0	0	0	0	0	0	0	0	0	0	0	0	0
SmFBX364	0	0	0	0	0	0	0	0	0	0	0	0	0	0	0	0	0	0	0	0
SmFBX365	119.82	623.97	248.4	484.28	269.38	420.1	255.37	110.38	519.75	376.67	204.24	471.31	832.44	200.31	318.79	54.02	190.27	96.46	169.85	372.08
SmFBX366	0	0	0	2.87	0	0	1.8	0	0	0	0	3.88	0	0	0	0	0	0	0	0
SmFBX367	0	0	0	0	0	0	0	0	0	0	0	0	0	0	0	0	0	0	0	0
SmFBX368	322.94	1173.06	610.76	1018.7	536.67	873.65	509.84	403.19	573.85	533.13	512.44	632.29	705.8	347.97	543.6	239.64	692.89	456.49	403.39	794.74
SmFBX369	216.82	262.07	118.05	293.72	198.05	234.94	288.76	195.21	341.03	240.81	332.66	287.05	259.46	110.43	559.07	205.01	319.48	210.16	104.74	195.59
SmFBX370	1557.66	760.67	663.23	703.49	2535.17	3501.6	3560.73	936.83	964.07	1095.87	977.18	868.91	637.84	2580.87	3857.56	1471.11	509.75	933.64	1798.97	1677.16
SmFBX371	0	0.57	0	0	0	3.89	0	1.82	0	0	0	0	0	0	2.38	9.7	0	1.72	5.66	0
SmFBX372	1692.31	2153.82	2018.38	2099.01	1991.58	1344.32	2073.63	1289.85	711.58	2843.34	1971.48	1347.97	1573.76	726.75	430.6	2014.11	3044.25	2022.32	2100.45	1139.84
SmFBX373	3895.85	2083.48	1413.36	1607.57	1630.1	1431.45	819.35	6041.48	1108.36	1444.2	4164.33	1499.26	1861.02	10446.8	3090.33	4711.14	1667.62	1326.39	1026.16	2342.63
SmFBX374	0	0	0	0	0	0	0	0	0	0	0	0	0	0	0	0	0	0	0	0
SmFBX375	0	2.84	0	0.72	0	0	0	0	0	0	0	0	0	0	0	0	0	0	0	0
SmFBX376	0	1.13	1.64	0	0	0	0	0	0	0	0	0	1.54	0	0	0	0	0	0	0
SmFBX377	623.06	668.21	623.06	851.78	921	889.99	693.92	467.04	757.49	821.58	748.48	917.4	1209.28	711.34	1467.85	1069.39	2098.01	733.82	857.73	759.89
SmFBX378	0	0	0	0	0	0	0	0	0	0	0	0	0	0	0	0	0	0	0	0
SmFBX379	0	2.27	1.64	1.43	1.38	3.11	0	1.82	0	0	0	0	4.63	0	0	0	0	0	2.83	0
SmFBX380	3544.38	1313.73	1462.55	2407.78	2977.67	3169.41	3321.6	4159.61	4705.59	2117.05	1029.77	1379.98	1331.29	5855.11	4239.39	2497.56	1677.8	2459.85	4452.84	3357.7
SmFBX381	297.84	199.1	195.94	125.37	131.57	38.12	89.33	229.87	450.88	133.93	217.69	23.27	41.7	37.24	523.38	70.65	195.35	213.6	283.08	133.77
SmFBX382	1297.48	1023.87	1217.42	846.05	1067.11	792.74	760.69	841.96	1821.57	575.62	1185.09	761.27	782.25	1131.22	888.56	547.16	1464.13	1298.83	1272.44	692.45
SmFBX383	29.67	13.05	22.95	10.75	10.39	2.33	1.8	23.72	16.4	49.58	19.57	13.58	11.58	59.06	76.13	59.56	24.42	15.5	33.97	22.48
SmFBX384	1207.33	171.31	153.3	245.72	1040.11	474.56	768.81	1621.88	144.28	84.99	234.82	50.43	40.15	4452.97	297.38	393.4	24.42	96.46	76.43	631.75
SmFBX385	13.69	41.98	41.81	58.03	128.11	75.46	57.75	38.31	101.65	56.02	45.25	49.46	20.08	28.25	44.01	31.86	78.34	186.04	24.06	52.83
SmFBX386	9.13	54.46	43.45	58.03	30.47	41.23	35.19	41.96	21.31	39.28	41.58	68.85	88.8	29.53	30.93	16.62	29.51	41.34	62.28	39.34
SmFBX387	673.27	431.67	614.04	477.83	691.79	653.49	591.95	1287.11	1118.19	405.64	421.94	414.09	410.04	1146.63	538.85	1013.98	570.8	1304	481.24	565.42
SmFBX388	0	0	0	0	0	0	0	0.91	0	0	0	0	0	0	0	0	0	6.89	0	0
SmFBX389	41.08	2.27	40.17	27.94	15.23	57.57	64.97	0	6.56	233.73	15.9	21.33	36.29	2.57	93.97	27.7	21.37	17.23	0	23.61
