# Supplementary material for: Genome-Wide Analysis and Characterization of Eggplant F-Box Gene Superfamily: Gene Evolution and Expression Analysis under Stress
Source: Int J Mol Sci. 2022 Dec 16;23(24):16049. doi: 10.3390/ijms232416049 (PMC9780924; doi:10.3390/ijms232416049)
Supplement: Supplementary file 1 [file ijms-23-16049-s001.zip › Supplementary Tables/Table S7 . The number of different domain type F-box genes in each cluster in eggplant tissue transcriptome..xlsx]

## Sheet: Table S11. The number of differ
Table S7. The number of different domain type F-boxes in each cluster in eggplant tissue transcriptome.
domain	cluster	geneCount
PP2	1	1
kelch	1	2
Transp_inhibit	1	2
DUF295	1	4
LRR	1	4
FBA	1	5
Others	1	8
Unknow	1	27
Arm	2	1
Cupin_8	2	1
F-box	2	1
LRR	2	1
Tub	2	1
WD40	2	1
Others	2	2
kelch	2	3
PP2	2	3
FBA	2	6
Unknow	2	21
Cupin_8	3	1
DUF295	3	1
Sel1	3	1
Transp_inhibit	3	1
WD40	3	1
PP2	3	3
Tub	3	3
FBA	3	4
LRR	3	6
Others	3	6
kelch	3	10
Unknow	3	19
DUF295	4	1
kelch	4	1
Others	4	1
Transp_inhibit	4	1
Tub	4	1
LRR	4	3
PP2	4	4
FBA	4	5
Unknow	4	20
PAS_9-kelch	5	1
PP2	5	1
kelch	5	3
LRR	5	3
Others	5	4
FBA	5	5
Unknow	5	14
Others	6	1
PP2	6	3
Unknow	6	11
F-box	7	1
LRR	7	1
Others	7	1
WD40	7	1
kelch	7	2
FBA	7	4
Unknow	7	15
FBA	8	1
kelch	8	1
LRR	8	1
LRR-FBD	8	1
Sel1	8	1
Transp_inhibit	8	1
Others	8	2
Unknow	8	12
F-box	9	1
PP2	9	1
kelch	9	3
Others	9	3
Tub	9	3
DUF295	9	4
FBA	9	9
Unknow	9	38
F-box	10	1
FBA	10	1
LRR	10	1
Others	10	1
PP2	10	2
Unknow	10	12
