# Supplementary material for: Genome-Wide Analysis and Characterization of Eggplant F-Box Gene Superfamily: Gene Evolution and Expression Analysis under Stress
Source: Int J Mol Sci. 2022 Dec 16;23(24):16049. doi: 10.3390/ijms232416049 (PMC9780924; doi:10.3390/ijms232416049)
Supplement: Supplementary file 1 [file ijms-23-16049-s001.zip › Supplementary Tables/Table S8 . The transcriptome analysis results of high-temperature treatment of the F-box superfamily..xlsx]

## Sheet: Sheet1
Table S8. The transcriptome analysis results of high-temperature treatment of the F-box superfamily.
Gene	CK_390.1_count	CK_390.2_count	CK_390.3_count	CK_HM.1_count	CK_HM.2_count	CK_HM.3_count	HT12_390.1_count	HT12_390.2_count	HT12_390.3_count	HT12_HM.1_count	HT12_HM.2_count	HT12_HM.3_count	HT1_390.1_count	HT1_390.2_count	HT1_390.3_count	HT1_HM.1_count	HT1_HM.2_count	HT1_HM.3_count	HT6_390.1_count	HT6_390.2_count	HT6_390.3_count	HT6_HM.1_count	HT6_HM.2_count	HT6_HM.3_count
SmFBX1	0.84	0	0.76	0.92	1.74	0	0.84	0.78	0	0.92	0	0	58.11	18.1	26.99	6.55	17.23	13.28	1.43	2.8	3.59	0.98	0	0
SmFBX2	7.56	11.82	11.47	9.2	10.44	11.6	0	0	0.72	3.68	0.79	0	0	0	0	0	0	1.21	2.87	0.93	0	0	0	0
SmFBX4	0.84	4.92	2.29	1.84	2.61	1.16	8.37	5.45	9.32	1.84	3.95	4.42	1.82	4.94	0	2.62	1.15	1.21	4.3	5.61	11.68	3.91	3.37	2.23
SmFBX5	45.37	38.41	46.63	37.72	32.17	41.77	125.62	136.17	123.3	136.33	150.72	103.91	81.72	83.93	86.66	39.29	57.44	37.43	141.34	161.67	147.31	82.12	84.2	88.17
SmFBX7	1065.29	1090.12	1131.35	989.07	1065.25	1110.37	771.31	779.65	759.88	773.79	743.34	750.2	1011.46	1245.73	1127.94	1201.01	1160.26	1136.13	789.93	787.77	694.35	802.62	876.83	841.52
SmFBX8	7.56	11.82	11.47	9.2	10.44	11.6	0	0	0.72	3.68	0.79	0	0	0	0	0	0	1.21	2.87	0.93	0	0	0	0
SmFBX9	237.76	250.13	220.16	291.66	317.4	284.27	494.95	510.43	498.22	360.18	359.05	308.78	419.47	452.54	434.7	517.34	461.81	538.49	432.63	524.25	453.62	466.32	392.94	392.86
SmFBX11	2200.3	2325.98	2262.7	2228.39	2249.63	2067.59	2937.02	2962.99	3152.08	2103.05	1863.89	2041.31	1964.8	2328.54	2096.77	2501.57	2482.49	2444.92	2326.03	2147.45	2312.11	1775.34	1872.66	2341.52
SmFBX12	190.71	184.15	184.99	180.33	193.05	164.76	119.76	170.4	141.94	202.66	254.88	201.92	105.32	78.99	61.08	104.78	132.11	129.19	174.34	187.83	155.4	203.34	263.83	207.59
SmFBX13	10.92	8.86	8.41	0.92	0.87	0	12.56	13.23	6.45	0.92	0	1.47	5.45	13.16	7.1	0	0	1.21	14.35	14.95	12.58	0	0	0
SmFBX14	210.03	246.19	191.11	236.46	214.79	220.45	270.5	279.34	301.8	213.71	187.02	210.76	134.38	139.88	130.69	137.52	158.53	148.51	195.87	196.24	189.53	156.42	149.32	205.36
SmFBX15	17.64	15.76	25.23	11.96	14.78	11.6	24.29	31.9	25.81	22.11	28.41	22.11	23.61	24.68	46.88	35.36	29.87	13.28	27.26	25.23	21.56	59.63	63.99	31.25
SmFBX16	562.89	538.66	597.78	530.88	595.67	515.16	558.6	629.48	587.12	315.96	368.52	322.04	740.89	865.59	829.62	491.15	420.45	443.1	502.94	584.99	515.6	396.91	386.21	406.25
SmFBX17	221.79	220.58	263.73	199.65	190.44	214.65	319.92	315.91	342.66	235.82	237.52	245.4	566.56	850.78	609.43	597.23	567.49	566.25	248.24	254.18	240.73	251.25	248.12	234.38
SmFBX18	4.2	0.98	2.29	2.76	0.87	0	0.84	2.33	2.87	5.53	3.16	6.63	14.53	8.23	8.52	2.62	0	1.21	5.02	4.67	2.69	3.91	7.86	6.7
SmFBX19	41.17	51.21	51.98	47.84	58.26	60.33	2875.89	2915.53	2852.43	2097.52	2174.01	2121.64	12.71	24.68	17.05	20.96	8.04	7.24	1883.35	1692.35	1866.58	1627.72	1861.44	2040.18
SmFBX20	17.64	12.8	15.29	13.8	17.39	25.53	43.55	36.57	33.69	35.93	27.62	14.74	9.08	1.65	2.84	7.86	5.74	2.41	19.37	47.66	28.74	64.52	44.91	34.6
SmFBX21	174.75	183.16	175.82	254.86	264.36	240.18	157.45	181.3	159.15	134.49	127.84	120.12	145.27	161.27	133.53	120.49	112.58	107.46	134.17	153.26	143.72	140.78	150.44	142.86
SmFBX22	0	0	0	0	0	0	0	0	0	0	0	0	0	0	0	0	0	0	0	0	0	0	0	0
SmFBX23	122.66	120.14	116.19	195.97	213.05	184.48	160.8	168.07	177.78	138.18	89.17	106.86	96.24	121.78	92.34	69.42	83.86	84.52	100.45	94.38	131.15	53.77	66.24	80.36
SmFBX25	0	0	0	0	0	0	0	0	0	0	0	0	0	0	0	0	0	0	0	0	0	0	0	0
SmFBX26	2.52	1.97	2.29	3.68	1.74	3.48	8.37	11.67	1.43	7.37	4.73	2.21	14.53	14.81	25.57	6.55	2.3	7.24	20.81	25.23	30.54	19.55	14.6	11.16
SmFBX27	433.51	440.18	450.25	428.75	406.97	407.25	518.4	499.54	529.77	427.43	497.14	445.85	670.07	696.09	652.04	999.32	969.56	985.21	366.63	376.6	380.86	573.86	498.48	418.53
SmFBX28	331.01	369.28	303.48	349.62	330.44	356.2	819.89	838.79	863.83	961.71	1037.68	997.81	2634.87	3212.24	2774.38	1722.28	1692.14	1657.71	1009.47	977.47	1001.55	949.26	929.6	839.29
SmFBX29	109.22	117.19	107.02	83.73	87.83	85.86	56.11	60.69	39.43	34.08	30.78	36.11	25.42	18.1	26.99	32.74	26.42	36.22	39.46	61.68	44.91	78.21	37.05	41.29
SmFBX30	0	0	0	0	0	0	0	0	0	0	0	0	0	0	0	0	0	0	0	0	0	0	0	0
SmFBX32	355.38	378.14	351.64	362.5	362.62	386.37	789.74	740.75	928.35	999.48	979.29	912.33	586.54	584.19	501.46	662.72	669.73	686.99	1071.89	999.9	1073.42	1129.14	999.2	842.64
SmFBX33	225.16	273.76	233.15	312.82	322.62	356.2	933.78	940.72	950.57	729.57	693.63	789.99	414.03	551.28	491.52	323.5	374.5	376.7	994.41	1016.72	1081.5	452.63	587.17	510.05
SmFBX34	0.84	0	4.59	3.68	2.61	1.16	10.05	10.89	11.47	21.19	25.25	18.42	1.82	3.29	4.26	2.62	0	1.21	34.44	39.25	39.52	35.19	34.8	47.99
SmFBX35	169.71	198.92	161.29	167.45	197.4	162.44	134.83	122.16	96.78	129.89	101.01	106.86	76.27	116.84	88.08	87.75	93.05	89.35	120.53	158.86	117.67	156.42	158.3	165.18
SmFBX36	0	0	0	0	0	0	0	0	0	0	0	0	0	0	0	0	0	0	0	0	0	0	0	0
SmFBX37	61.33	65.98	64.21	57.04	53.05	66.14	126.46	135.39	124.74	87.51	93.9	74.43	130.74	100.38	122.17	77.27	65.48	85.72	137.75	122.42	127.55	86.03	74.1	88.17
SmFBX38	662.86	706.06	587.84	712.13	628.71	679.92	565.29	610.03	649.48	997.63	882.23	852.63	815.34	1119.02	950.37	916.81	901.78	853.61	733.25	687.78	750.94	594.39	569.21	727.68
SmFBX39	44.53	55.15	47.39	65.32	51.31	39.45	202.67	185.96	207.18	339.91	387.45	347.1	947.9	942.94	1014.29	843.46	938.54	808.93	201.61	189.7	248.82	334.34	305.37	264.51
SmFBX41	148.7	134.91	111.61	155.49	141.74	164.76	215.23	209.31	218.65	299.38	322.75	299.93	112.59	97.09	92.34	110.02	116.03	100.21	213.8	241.1	199.41	339.23	345.79	303.57
SmFBX42	160.47	142.79	124.6	152.73	173.92	126.47	123.95	89.48	123.3	93.04	98.64	86.96	99.87	139.88	134.95	127.04	109.13	121.94	98.29	114.94	97.01	131	138.09	91.52
SmFBX44	412.5	398.82	407.44	362.5	372.19	404.93	521.75	529.88	496.79	521.39	515.29	460.58	1035.06	1030.15	964.57	555.32	560.6	544.52	617.74	602.74	666.51	524.98	600.64	616.07
SmFBX45	0	0	0	0	0	0	0	0	0	0	0	0	0	0	0	0	0	0	0	0	0	0	0	1.12
SmFBX46	184.83	202.86	183.46	162.85	149.57	149.67	447.21	353.26	427.97	338.99	299.86	289.62	152.54	166.21	180.41	222.65	233.2	223.36	266.9	295.3	284.75	283.51	277.31	267.86
SmFBX47	1.68	0	0.76	0	0	0	0	0.78	0	1.84	1.58	0.74	1.82	0	0	0	2.3	0	0	0	0	0.98	2.25	0
SmFBX48	590.61	713.94	664.29	908.1	867.85	921.25	523.42	540.78	512.56	706.54	804.9	736.93	557.48	651.66	581.02	725.59	786.91	734.08	489.31	460.7	558.71	698.99	679.23	658.48
SmFBX50	2.52	2.95	4.59	8.28	7.83	16.24	64.49	79.37	40.14	34.08	22.1	18.42	63.56	52.66	75.29	15.72	19.53	12.07	73.18	99.06	61.98	93.85	97.67	102.68
SmFBX51	2.52	9.85	3.06	0.92	0.87	1.16	42.71	28.01	44.45	13.82	22.1	11.79	5.45	0	9.94	0	1.15	0	13.63	16.82	16.17	46.93	31.44	12.28
SmFBX52	11.76	7.88	10.7	4.6	5.22	4.64	3.35	3.89	7.89	1.84	4.73	2.21	9.08	4.94	8.52	7.86	9.19	4.83	2.87	7.48	0.9	2.93	5.61	8.93
SmFBX53	68.89	72.87	72.62	88.33	87.83	84.7	41.87	42.02	36.56	22.11	23.67	25.06	36.32	42.79	24.15	58.94	72.37	86.93	32.29	34.58	35.03	32.26	29.19	36.83
SmFBX54	446.11	487.45	444.9	644.96	633.06	583.61	673.33	648.15	648.77	712.07	649.44	690.51	615.59	684.58	630.74	615.57	615.74	557.8	733.97	641.99	724.89	752.76	783.64	722.1
SmFBX55	1517.28	1459.4	1478.4	1056.23	1147.86	1061.64	1235.27	1283.86	1248.79	1424.14	1583.75	1381.75	2142.76	2440.45	2135.13	1287.46	1293.51	1343.8	1185.97	1159.7	1149.77	891.58	1017.17	1109.38
SmFBX57	1.68	0.98	3.06	1.84	0	0	0	0	0	0	0	0	0	0	0	0	0	0	0	0	0	0.98	0	0
SmFBX58	175.59	158.54	169.7	69.92	57.39	73.1	4232.59	4249.96	4121.29	775.63	768.6	694.93	28820.2	41094.3	36460.5	29580.1	30511.3	30174.5	2892.82	2894.1	2842.98	1510.41	1497.68	1430.81
SmFBX60	0	0	0	0	0	0	0	0	0	0	0	0	0	0	0	0	0	0	0	0	0	0	0	0
SmFBX61	284.8	271.79	276.72	337.66	302.62	322.55	628.11	658.27	706.83	426.51	415.86	387.63	510.27	605.59	521.35	305.17	312.47	288.56	456.31	505.56	496.74	403.75	387.33	396.21
SmFBX62	272.2	256.03	295.83	276.02	254.79	273.82	691.75	802.22	727.62	423.74	396.13	386.89	490.29	480.52	429.01	374.58	412.41	382.73	500.07	510.23	467.09	432.1	400.8	512.28
SmFBX63	0.84	0	0	0	0	0	0	1.56	2.87	0	0.79	0	19.97	6.58	22.73	1.31	2.3	0	0	3.74	0	0	1.12	1.12
SmFBX64	5.88	4.92	3.82	3.68	5.22	6.96	33.5	22.56	25.09	8.29	15.78	11.05	7.26	4.94	4.26	13.1	14.93	13.28	39.46	33.64	28.74	8.8	15.72	12.28
SmFBX65	3.36	0.98	0.76	0	1.74	0	1.67	3.11	2.87	5.53	3.95	2.95	1.82	1.65	2.84	2.62	2.3	1.21	5.74	8.41	5.39	3.91	3.37	4.46
SmFBX66	183.15	183.16	204.87	125.13	110.44	111.39	58.62	50.58	64.52	73.69	81.28	45.69	185.22	190.89	203.14	153.24	144.74	124.36	39.46	42.99	36.83	56.7	44.91	65.85
SmFBX67	356.22	356.48	350.11	370.79	363.49	314.43	480.71	460.63	461.66	311.36	282.5	299.93	325.05	404.82	362.25	178.12	234.35	179.9	418.28	381.27	376.37	296.22	241.38	270.09
SmFBX68	0	0	0	0	0	0	0	0	0	0	0	0	0	0	0	0	0	0	0	0	0	0	0	0
SmFBX70	126.02	125.06	119.25	124.21	86.96	124.15	295.63	284.01	298.22	210.03	191.75	176.86	88.98	77.34	112.23	125.73	142.45	105.04	214.52	208.39	210.19	156.42	148.2	166.29
SmFBX71	120.14	115.22	114.66	104.89	99.13	125.31	435.49	442.74	407.18	245.03	254.09	218.13	243.33	246.84	281.27	213.48	217.12	208.87	335.77	354.17	382.66	320.66	339.06	285.71
SmFBX72	198.27	201.87	165.12	177.57	200.88	170.56	185.08	170.4	169.18	172.26	177.55	145.91	212.46	225.45	227.29	256.71	238.94	214.91	186.54	224.28	218.28	202.37	162.79	196.43
SmFBX73	84.01	120.14	116.96	119.61	123.48	128.79	88.77	119.05	109.68	114.23	177.55	125.28	279.65	235.32	218.77	201.7	182.65	162.99	111.21	117.75	124.86	210.19	197.6	139.51
SmFBX75	86.53	89.61	110.08	90.17	80.87	63.81	20.1	15.56	15.05	16.58	25.25	29.48	108.95	102.03	92.34	90.37	130.96	96.59	43.77	29.9	40.42	5.87	7.86	11.16
SmFBX76	325.13	366.33	379.92	266.82	274.79	292.39	525.1	557.89	566.33	426.51	368.52	406.05	479.4	707.61	622.21	271.11	291.79	275.28	508.68	474.72	516.5	366.6	442.34	401.79
SmFBX77	189.03	169.38	193.4	109.49	157.4	135.75	87.93	114.38	70.97	51.59	40.24	33.9	483.03	432.8	393.5	268.49	271.11	274.07	145.65	142.98	139.23	78.21	76.34	73.66
SmFBX80	3.36	1.97	6.88	0.92	3.48	1.16	0	0.78	0.72	1.84	3.16	2.95	16.34	13.16	0	3.93	4.6	3.62	2.15	2.8	0.9	3.91	1.12	0
SmFBX81	7.56	12.8	8.41	13.8	21.74	19.72	132.32	143.17	157.71	11.05	11.84	7.37	10.9	13.16	9.94	9.17	10.34	10.87	56.68	68.22	54.79	23.46	14.6	22.32
SmFBX82	11.76	3.94	7.64	3.68	8.7	9.28	14.24	16.34	5.73	14.74	16.57	16.95	9.08	9.87	11.36	5.24	2.3	3.62	12.2	8.41	16.17	8.8	28.07	10.04
SmFBX83	1.68	3.94	3.06	2.76	0.87	2.32	0	0.78	0	0	0.79	0	1.82	0	0	0	0	0	0	0	0	0	0	0
SmFBX84	755.28	745.45	710.15	750.77	760.02	849.31	1654.01	1782.62	1742	2684.31	2634.85	2552.74	561.11	457.48	509.99	867.04	827.11	786	2029.71	2077.36	1998.62	2469.44	2256.63	1933.04
SmFBX85	0	0	0	0	0	0	0	0	0	0	0	0	0	0	0	0	0	0	0	0	0	0	0	0
SmFBX86	5.88	5.91	1.53	1.84	2.61	6.96	18.42	19.45	15.05	0.92	0.79	0	419.47	515.08	443.22	171.57	183.8	214.91	27.26	30.84	21.56	7.82	11.23	2.23
SmFBX87	252.04	195.96	218.63	177.57	185.22	165.92	265.48	256.77	255.92	210.95	242.26	190.87	147.09	100.38	117.91	134.9	111.43	127.98	217.39	243.9	227.26	214.1	218.93	195.31
SmFBX88	268.84	268.84	240.79	273.26	247.83	206.53	352.58	398.39	357.72	413.61	386.67	416.37	557.48	808	610.85	373.27	413.56	335.65	449.13	451.36	452.72	232.67	260.47	261.16
SmFBX89	140.3	148.7	149.83	137.09	130.44	95.14	36.85	38.9	58.78	57.11	52.08	55.27	38.13	24.68	8.52	19.65	39.06	19.32	56.68	51.4	53	43.01	46.03	56.92
SmFBX90	0.84	0	0	0.92	0	1.16	0.84	0.78	0.72	0	0	0	0	0	0	0	0	0	0	0	0	0	0	0
SmFBX91	0	0	0	0	0	0	0	0	0	2.76	0.79	2.21	0	0	0	0	0	0	0	0	0	0	0	1.12
SmFBX92	256.24	214.68	240.79	250.26	220.01	230.89	283.07	274.67	292.48	440.32	408.76	405.31	130.74	176.08	163.37	233.13	282.6	265.62	213.8	185.96	188.63	278.62	282.92	283.48
SmFBX93	0	0	0	0	0	0	0	0	0	0	0	0	0	0	0	0	0	0	0	0	0	0	0	0
SmFBX94	0.84	1.97	3.82	5.52	0.87	2.32	1.67	1.56	1.43	0.92	3.16	2.21	0	6.58	0	0	0	0	1.43	6.54	1.8	1.96	0	2.23
SmFBX95	168.03	158.54	189.58	275.1	261.75	239.01	596.28	529.11	557.01	249.64	284.87	245.4	214.28	232.03	187.52	138.83	127.51	135.22	360.89	331.74	335.05	264.93	295.27	253.35
SmFBX96	138.62	166.42	140.65	173.89	153.05	148.51	157.45	187.52	200.72	109.62	88.38	120.12	76.27	85.57	78.13	98.23	87.31	90.55	129.86	153.26	144.62	150.55	165.04	131.7
SmFBX97	34.45	38.41	38.22	70.84	45.22	46.41	115.57	127.61	127.6	103.17	113.63	124.54	704.57	654.95	671.93	267.18	233.2	260.79	140.62	122.42	119.47	156.42	143.71	112.72
SmFBX98	91.57	93.55	81.79	85.57	83.48	75.42	153.26	149.39	172.05	144.62	104.95	142.23	59.92	108.61	86.66	95.61	121.77	111.08	123.4	122.42	132.04	44.97	39.29	113.84
SmFBX100	124.34	117.19	115.43	104.89	95.66	89.34	248.73	244.32	200.01	281.88	284.08	262.35	176.14	228.74	205.98	179.43	211.37	214.91	243.22	237.36	247.92	254.18	259.34	246.65
SmFBX101	42.85	59.08	51.98	37.72	24.35	35.97	20.1	13.23	15.05	64.48	86.01	85.48	130.74	75.7	153.42	335.29	297.53	358.59	69.59	51.4	59.28	20.53	25.82	24.55
SmFBX102	17.64	18.71	11.47	10.12	6.09	10.44	29.31	46.69	41.58	54.35	67.86	60.43	14.53	9.87	12.79	40.6	33.31	42.26	37.31	30.84	41.32	36.17	35.93	23.44
SmFBX103	0.84	0	0.76	0.92	3.48	4.64	0	0.78	1.43	0.92	0.79	1.47	0	1.65	5.68	0	2.3	2.41	0.72	3.74	3.59	5.87	1.12	3.35
SmFBX104	49.57	46.28	43.57	34.04	31.31	25.53	59.46	63.03	53.05	50.66	44.19	30.21	76.27	55.95	73.87	32.74	41.36	27.77	106.18	112.14	99.71	82.12	63.99	42.41
SmFBX105	177.27	151.65	186.52	114.09	137.4	105.58	164.98	161.84	171.33	634.69	572.11	669.14	236.07	240.26	304	248.85	248.13	257.17	326.45	307.45	265.88	284.48	313.23	323.66
SmFBX106	0	0	0	0	0	0	0	0	0	0	0	0.74	0	0	0	0	0	0	0	0	0	0	0	0
SmFBX107	246.16	261.94	223.21	197.81	167.83	189.12	97.98	84.03	91.76	82.91	80.49	85.48	150.72	176.08	149.16	119.18	98.79	95.38	93.99	79.43	115.87	75.28	68.48	72.54
SmFBX108	13.44	19.69	22.17	24.84	24.35	20.88	48.57	56.8	52.33	142.78	134.94	120.12	14.53	18.1	28.41	13.1	9.19	20.53	120.53	133.63	116.77	67.46	81.96	72.54
SmFBX109	656.14	665.69	678.81	963.31	916.55	942.14	941.32	925.93	993.58	623.64	614.72	666.93	877.08	936.35	822.51	753.09	794.95	728.04	794.24	809.26	850.65	510.31	544.51	530.13
SmFBX110	0.84	0	1.53	0	3.48	0	0	0	0.72	0	0.79	0	0	1.65	0	0	0	1.21	0	1.87	0	1.96	0	1.12
SmFBX111	0.84	0	0	5.52	6.09	3.48	0	0	0.72	5.53	8.68	11.05	0	0	0	10.48	3.45	9.66	0	0	0	20.53	7.86	5.58
SmFBX112	33.61	34.47	35.93	28.52	39.13	27.85	68.67	72.36	66.67	102.25	83.65	72.96	27.24	21.39	12.79	28.81	27.57	41.05	94.71	135.5	102.4	75.28	80.83	90.4
SmFBX114	0	0	0	0	0	0	0	0	0	1.84	0	0	18.16	11.52	12.79	0	1.15	0	0	0	0	0	0	0
SmFBX115	10.08	4.92	5.35	7.36	3.48	3.48	15.91	15.56	10.75	11.98	11.84	8.84	7.26	3.29	5.68	6.55	3.45	3.62	14.35	12.15	7.19	7.82	7.86	12.28
SmFBX116	74.77	60.07	64.21	65.32	87.83	59.17	63.65	45.13	26.52	84.75	58.39	42.01	138.01	77.34	112.23	83.82	76.97	86.93	86.1	100.92	92.52	88.96	87.57	59.15
SmFBX117	110.9	117.19	116.19	112.25	145.22	126.47	241.19	273.11	270.98	137.26	168.87	165.81	163.43	146.46	201.72	159.79	127.51	156.96	167.89	167.27	176.96	136.87	123.5	147.32
SmFBX118	318.41	368.3	354.69	362.5	350.45	402.61	459.77	427.95	455.21	429.27	465.58	445.85	455.79	311.02	362.25	375.89	354.97	348.93	399.63	407.44	436.55	475.12	445.71	443.08
SmFBX119	17.64	14.77	15.29	11.96	10.44	17.4	9.21	13.23	17.2	11.05	15.78	11.79	45.4	26.33	19.89	13.1	16.08	16.9	10.04	19.62	25.15	22.49	16.84	40.18
SmFBX120	0	0	0	0	0	0	0	0	0	0	0	0	0	0	0	0	0	0	0	0	0	0	0	0
SmFBX122	179.79	164.45	188.05	166.53	190.44	183.32	296.47	290.23	243.74	237.66	291.18	229.92	423.1	343.93	399.18	394.23	323.95	364.62	294.88	256.05	272.17	361.72	458.06	311.38
SmFBX123	110.9	118.17	118.49	75.45	101.74	84.7	236.17	290.23	172.77	110.54	100.22	75.9	348.65	325.83	264.23	138.83	167.72	167.82	211.65	251.38	219.17	230.72	244.75	199.78
SmFBX124	128.54	136.88	133.77	101.21	82.61	68.46	5.02	8.56	12.9	8.29	8.68	14	14.53	37.85	48.3	48.46	36.76	38.64	9.33	14.02	16.17	8.8	1.12	6.7
SmFBX126	0	0	0	0	0	0	0	0	0	0	0	0	0	0	0	0	0	0	0	0	0	0	0	0
SmFBX127	0	0	0	0	0	0	3.35	0.78	3.58	0	0	0	0	0	0	0	0	0	0.72	4.67	0.9	0	1.12	0
SmFBX128	0	0	0	0	0	0	0	0	0	0	0	0	0	0	0	0	0	0	0	0	0	0	0	0
SmFBX130	0	0	0	0	0	0	0	0	0	0	0	0	0	0	0	0	0	0	0	0	0	0	0	0
SmFBX131	186.51	191.04	159.77	129.73	115.66	168.24	144.88	141.61	155.56	173.18	213.85	207.82	624.67	673.06	517.09	306.47	328.55	307.88	236.05	217.74	220.07	422.33	379.47	351.56
SmFBX132	48.73	73.86	48.92	63.48	51.31	44.09	141.53	140.06	144.81	152.92	103.37	100.22	36.32	78.99	46.88	47.15	56.29	54.33	99.73	111.2	83.54	63.54	34.8	94.87
SmFBX134	258.76	239.29	259.14	249.34	246.09	279.62	282.23	265.33	307.54	172.26	212.27	223.29	141.64	128.36	152	154.55	183.8	129.19	197.3	209.32	218.28	176.95	200.96	190.85
SmFBX136	167.19	147.71	169.7	175.73	181.74	230.89	208.53	169.62	199.29	94.88	89.17	90.64	156.17	136.59	123.59	146.69	158.53	121.94	124.84	109.33	95.22	89.94	104.41	91.52
SmFBX137	357.06	387.01	366.93	525.36	536.54	511.68	733.63	773.43	815.8	672.46	779.64	710.41	1307.45	1263.83	1211.75	935.14	933.95	839.12	651.46	633.58	684.47	854.43	879.07	657.37
SmFBX138	18.48	17.73	13.76	11.96	13.04	18.56	11.72	6.22	6.45	4.61	7.1	5.16	3.63	3.29	0	3.93	2.3	4.83	8.61	7.48	7.19	0	8.98	8.93
SmFBX139	351.17	381.1	378.39	324.78	307.84	370.12	1365.08	1469.82	1332.66	625.48	662.07	605.02	1174.89	1388.9	1254.37	664.03	670.88	674.92	1074.76	1091.48	1015.03	790.89	842.02	837.06
SmFBX140	751.92	708.03	749.14	626.56	558.28	603.34	367.65	358.7	373.49	350.97	417.44	376.57	675.52	567.74	578.17	544.84	561.75	525.2	367.34	347.63	400.62	448.72	485.01	521.21
SmFBX141	0	0	0	0	0	0	0	0	0	0.92	0	0	0	0	0	0	0	1.21	1.43	0.93	0	0	0	1.12
SmFBX142	77.29	100.44	74.91	78.21	83.48	76.58	144.05	115.94	130.47	98.57	129.41	99.49	96.24	85.57	99.44	73.34	68.93	57.95	155.69	130.83	134.74	142.73	143.71	121.65
SmFBX143	89.05	95.52	92.5	76.37	72.18	53.37	123.11	118.27	129.75	99.49	83.65	98.01	78.08	70.76	78.13	94.3	105.69	94.17	95.42	144.85	120.37	84.07	104.41	91.52
SmFBX148	46.21	42.34	51.22	28.52	26.09	22.05	49.41	38.9	42.3	81.06	89.17	60.43	310.52	269.88	296.9	32.74	56.29	49.5	81.07	94.38	88.03	83.1	94.31	88.17
SmFBX149	0	0	0	0	0	0	0	0	0	0	0	0	0	0	0	0	0	0	0	0	0	0	0	0
SmFBX150	0	0	0	0	0	0	0	0	0	0	0	0	0	0	0	0	0	0	0	0	0	0	0	0
SmFBX151	662.86	669.63	669.64	443.47	483.49	459.47	252.92	260.66	234.42	261.61	320.38	286.67	383.16	365.33	326.73	458.4	483.63	460.01	267.61	288.76	270.37	392.02	451.33	362.72
SmFBX152	0.84	0	0	2.76	0	0	1.67	5.45	6.45	6.45	2.37	2.21	7.26	1.65	1.42	1.31	0	1.21	7.17	6.54	9.88	0.98	3.37	4.46
SmFBX153	0	0	0	0	0	0	0	0	0	0	0	0	0	0	0	0	0	0	0	0	0	0	0	0
SmFBX156	443.59	485.48	443.37	567.68	486.1	514	523.42	509.65	524.75	674.3	749.66	704.51	379.52	314.31	340.94	369.34	417	408.09	516.58	473.78	538.95	419.39	518.69	452.01
SmFBX157	305.81	287.55	295.83	214.37	197.4	203.05	363.46	326.8	357	179.63	209.12	180.55	1866.75	2187.02	2037.11	2529.07	2464.11	2512.53	342.95	367.25	332.35	272.75	241.38	204.24
SmFBX159	152.06	144.76	130.72	109.49	117.39	109.07	191.78	164.18	189.25	151.07	204.38	155.49	170.69	161.27	186.1	149.31	159.68	167.82	197.3	197.18	197.62	167.17	197.6	136.16
SmFBX160	415.86	428.37	423.49	362.5	340.01	279.62	561.95	551.67	612.92	455.98	446.64	504.06	501.19	567.74	535.56	478.05	495.12	493.81	452	428.93	440.15	359.76	331.2	469.87
SmFBX161	665.38	685.39	639.06	770.09	755.67	725.17	639.83	735.3	706.83	499.28	477.41	461.32	443.08	442.67	342.36	391.61	364.16	386.36	523.75	543.87	492.24	387.13	551.25	537.95
SmFBX162	58.81	52.19	47.39	69.92	60	64.97	108.87	96.48	100.36	62.64	75.75	72.96	58.11	46.08	53.98	45.84	45.95	55.54	81.79	60.74	80.84	87.01	68.48	65.85
SmFBX163	75.61	86.66	87.91	87.41	100.87	80.06	79.56	87.15	87.46	117.91	89.17	95.8	34.5	36.2	35.51	47.15	49.4	26.56	81.79	84.1	85.33	45.95	107.78	55.8
SmFBX164	156.26	148.7	139.89	182.17	180.88	164.76	165.82	133.05	167.75	219.24	220.16	264.56	452.16	477.23	505.73	237.06	253.88	263.21	160.71	164.47	197.62	187.7	174.02	150.67
SmFBX165	380.58	329.89	350.87	341.34	348.71	330.68	558.6	662.94	616.51	753.52	638.39	649.24	711.83	524.95	635	501.62	553.71	463.63	719.62	705.54	694.35	401.8	446.83	508.93
SmFBX166	1822.24	1942.91	1867.5	2075.66	1981.8	1902.84	1794.71	1977.14	1982.15	1560.47	1363.59	1526.19	2880.02	3549.59	3273.01	2172.83	2012.64	2076.67	1910.61	1936.25	1927.66	1130.12	1166.49	1393.98
SmFBX167	461.23	504.19	470.12	384.59	347.84	404.93	679.19	674.61	648.77	477.17	434.01	486.38	350.47	454.19	429.01	428.28	374.5	382.73	482.14	526.12	544.34	329.45	405.29	497.77
SmFBX168	0	0	0	0	0	0	0	0	0	0	0	0	0	0	0	0	0	0	0	0	0	0	0	0
SmFBX169	234.4	205.81	236.21	252.1	227.83	207.69	270.5	221.76	228.68	182.39	159.4	165.81	295.99	329.12	281.27	217.41	269.96	245.1	195.15	197.18	229.06	237.56	207.7	222.1
SmFBX170	52.93	51.21	62.68	25.76	39.13	45.25	78.72	79.37	44.45	66.32	44.19	31.69	72.64	46.08	38.36	37.98	33.31	44.67	129.14	126.16	114.98	188.68	133.6	129.46
SmFBX171	840.13	924.68	853.87	848.3	773.07	891.08	648.2	623.25	600.02	537.97	561.06	525.43	526.61	513.43	497.2	441.38	449.17	362.21	605.54	629.84	619.8	533.77	599.52	592.63
SmFBX172	1062.77	1133.45	1130.59	1095.8	1091.34	961.86	948.02	915.04	1032.29	1473.88	1812.59	1548.3	1122.23	1021.93	1135.04	1034.68	978.75	1066.1	1668.11	1540.03	1594.4	1639.45	1428.07	1406.25
SmFBX173	234.4	245.2	257.61	224.5	198.27	150.83	276.37	298.79	248.04	238.58	236.73	247.61	319.6	274.82	268.49	281.59	312.47	293.39	235.33	242.03	236.24	411.57	410.91	350.45
SmFBX174	0	0	0	0	0	0	0	0	0	0	0	0	0	0	0	0	0	0	0	0	0	0	0	0
SmFBX177	864.49	885.29	901.26	722.25	757.41	690.36	653.23	662.16	627.26	630.09	638.39	546.81	439.45	531.53	423.33	523.89	559.45	607.3	579	542.94	639.56	453.61	504.09	545.76
SmFBX178	97.46	101.43	119.25	93.85	91.31	96.3	238.68	259.88	197.14	146.47	124.68	140.75	132.56	130	142.06	125.73	130.96	136.43	206.63	233.62	224.56	174.01	183	177.46
SmFBX179	24.36	18.71	16.82	33.12	37.39	24.37	175.03	157.18	134.77	56.19	59.97	74.43	107.14	83.93	83.81	55.01	74.67	63.99	137.04	149.52	129.35	44.97	53.89	95.98
SmFBX180	94.09	83.7	86.38	104.89	108.7	117.19	348.39	329.13	288.18	324.25	295.92	257.93	283.28	274.82	237.24	214.79	166.57	187.14	411.83	426.13	359.3	342.16	333.44	314.73
SmFBX181	59.65	62.04	68.03	65.32	64.35	73.1	78.72	63.03	67.39	58.96	52.87	35.37	72.64	27.98	45.46	48.46	35.61	49.5	72.46	90.65	76.35	65.5	61.75	63.62
SmFBX182	0	0	0.76	0	0	0	0	0.78	0	0	0	0	0	0	0	0	0	0	0	0	0	0	0	0
SmFBX183	1530.72	1528.33	1541.85	1699.36	1850.49	1748.52	892.75	878.47	865.26	584.03	506.61	563.76	1056.85	1265.48	1116.57	1410.57	1470.42	1469.36	737.56	749.46	785.08	710.72	740.98	737.72
SmFBX184	0	0	0	0	0	0	0	0	0	0	0	0	0	0	0	0	0	0	0	0	0	0	0	0
SmFBX185	0	0	0	0	0	1.16	0	0.78	0	0.92	0	0	0	0	0	0	0	0	0	0	0	0	0	1.12
SmFBX186	1.68	1.97	0.76	0.92	1.74	1.16	0	0.78	0	0.92	1.58	2.21	12.71	8.23	2.84	0	2.3	0	6.46	0	2.69	1.96	3.37	5.58
SmFBX188	0	0	0	0	0	0	0	0	0	0	0	0	0	0	0	0	0	0	0	0	0	0	0	0
SmFBX189	161.31	197.93	174.29	147.21	185.22	121.83	1062.75	1113.46	1179.25	210.95	257.25	222.55	3479.27	3334.01	3399.44	1571.67	1685.24	1690.31	818.63	797.12	761.72	433.08	415.4	323.66
SmFBX190	0	0	0	0	0	0	0	0	0	0	0	0	0	0	0	0	0	0	0	0	0	0	0	0
SmFBX191	9.24	5.91	10.7	13.8	18.26	25.53	5.02	7	5.02	12.9	22.1	16.21	3.63	0	2.84	14.41	14.93	21.73	3.59	7.48	3.59	21.51	14.6	10.04
SmFBX192	0.84	1.97	0.76	0	0	2.32	2.51	2.33	6.45	11.05	11.84	4.42	0	0	0	0	0	1.21	1.43	3.74	4.49	3.91	7.86	4.46
SmFBX193	19.32	28.56	22.17	12.88	16.52	22.05	45.22	63.8	51.61	18.42	18.15	17.69	401.31	366.97	335.26	47.15	83.86	50.71	51.66	46.72	38.62	44.97	30.31	23.44
SmFBX194	5.04	2.95	4.59	0.92	6.96	2.32	16.75	9.34	10.75	11.05	13.41	8.84	34.5	27.98	28.41	30.12	29.87	20.53	15.07	14.02	7.19	18.57	8.98	6.7
SmFBX195	28.56	31.51	20.64	23	20.87	22.05	61.14	52.13	45.16	33.16	35.51	44.95	49.03	47.72	51.14	13.1	17.23	25.35	64.57	42.05	51.2	39.1	60.63	32.37
SmFBX196	0	0	0	0	0	0	0	0.78	0	0	0	0	0	0	1.42	0	0	0	0	0	0	0	0	0
SmFBX197	6.72	0.98	8.41	1.84	1.74	0	12.56	11.67	7.89	5.53	4.73	3.68	3.63	3.29	8.52	1.31	1.15	1.21	12.91	17.76	5.39	7.82	3.37	5.58
SmFBX199	365.46	305.27	382.98	256.7	265.23	250.62	664.12	683.17	695.36	526.91	584.73	567.44	780.84	1257.25	1089.58	458.4	493.97	601.27	1036.02	1086.81	1046.47	814.35	723.02	815.85
SmFBX200	1.68	2.95	1.53	3.68	4.35	5.8	6.7	8.56	4.3	5.53	5.52	2.95	1.82	0	2.84	5.24	11.49	4.83	5.74	2.8	1.8	15.64	16.84	10.04
SmFBX201	0	0	0	0	0	0	0	0	0	0	0	0	0	0	0	0	0	0	0	0	0	0	0	0
SmFBX203	1176.18	1147.23	1090.84	841.86	908.72	844.67	1881.8	2019.16	2019.42	2428.22	2337.35	2271.23	1463.62	1785.49	1623.72	1511.42	1479.61	1425.9	2576.42	2347.43	2556.44	1818.35	1997.28	2042.41
SmFBX204	318.41	269.82	322.59	582.4	586.1	520.96	175.03	181.3	164.88	242.27	280.92	250.56	154.35	154.69	122.17	157.17	201.03	144.88	164.3	158.86	157.19	194.54	225.66	198.66
SmFBX205	0	0	0	0	0	0	0	0	0	0	0	0	0	0	0	0	0	0	0	0	0	0	0	0
SmFBX206	42.85	38.41	37.46	23	31.31	23.21	30.99	47.46	40.14	36.85	44.98	41.27	45.4	59.24	41.2	41.91	72.37	63.99	50.22	57.94	58.39	68.43	63.99	51.34
SmFBX207	0	0	0	4.6	0	2.32	0.84	1.56	0.72	2.76	1.58	2.95	0	0	0	9.17	9.19	10.87	2.87	3.74	3.59	6.84	10.1	3.35
SmFBX208	1277	1305.78	1219.26	1378.25	1188.73	1312.26	1653.17	1700.14	1726.22	1554.95	1466.96	1559.35	1080.46	1314.85	1146.4	1278.29	1355.55	1347.42	1620.04	1539.1	1622.25	1075.37	1094.63	1239.96
SmFBX209	226	228.46	214.8	257.62	246.09	218.13	304	307.35	341.23	245.03	217.01	238.77	363.18	348.87	343.78	280.28	236.65	228.19	207.35	242.03	252.41	170.1	216.68	202.01
SmFBX210	0	0	0	0	0	0	0	0	0	0	0	0	0	0	0	0	0	0	0	0	0	0	0	0
SmFBX211	0	0	0	0	0	0	0	0	0	0	0	0	0	0	0	0	0	0	0	0	0	0	0	0
SmFBX212	0	0	0	0	0	0	0	0	0	0.92	0	0	0	0	0	0	0	0	0	0	0	0	0	0
SmFBX213	0	0	0	0	0	0	0	0	0	0	0	0	0	0	0	0	0	0	0	0	0	0	0	0
SmFBX214	139.46	154.61	142.95	166.53	184.35	185.64	409.52	456.74	464.53	219.24	200.43	210.76	1291.11	1848.02	1707.53	543.53	621.48	555.39	421.15	434.54	397.93	312.83	349.16	375
SmFBX215	94.93	94.54	97.85	230.02	228.7	235.53	16.75	10.89	8.6	111.46	119.95	109.07	63.56	42.79	52.56	199.08	196.44	148.51	38.03	27.1	35.03	43.01	32.56	43.53
SmFBX217	73.09	48.25	52.75	57.04	49.57	38.29	72.86	70.03	76.71	57.11	82.07	72.22	96.24	82.28	136.38	57.63	59.74	53.12	93.27	83.17	92.52	88.96	105.53	109.38
SmFBX219	667.06	652.89	667.34	663.37	636.54	663.67	101.33	108.93	93.19	143.7	112.05	133.39	539.32	717.49	559.71	595.92	589.32	568.67	64.57	57.94	50.3	105.58	107.78	135.04
SmFBX220	16.8	15.76	23.7	9.2	13.04	10.44	2700.85	2592.62	2868.92	240.43	254.09	277.82	19.97	87.22	38.36	73.34	64.33	59.16	347.97	342.96	341.34	672.59	577.07	438.62
SmFBX221	1303.04	1282.14	1288.82	1106.84	1120.9	1038.44	1457.2	1429.36	1529.08	1276.75	1485.9	1379.54	1667	2032.33	1721.74	1244.24	1124.64	1047.99	1491.61	1426.03	1391.4	1396.03	1361.83	1367.19
SmFBX222	136.1	173.32	148.3	165.61	149.57	150.83	351.74	306.57	364.89	314.12	399.29	392.79	299.62	238.61	275.59	226.58	203.33	242.68	386.71	359.78	388.05	301.1	333.44	328.13
SmFBX223	4.2	0.98	1.53	0.92	0	0	9.21	5.45	2.87	0.92	1.58	1.47	0	0	0	0	0	0	0	0.93	1.8	0.98	2.25	1.12
SmFBX224	1637.42	1853.3	1819.34	471.07	487.84	476.87	2176.59	2408.21	2198.64	1330.18	1113.44	1104.67	384.97	600.65	474.47	446.62	473.29	408.09	1340.94	1312.02	1296.18	770.36	798.24	907.37
SmFBX227	0	0	0	0	0	0	0	0	0	0	0	0	0	0	0	0	0	0	0	0	0	0	0	0
SmFBX228	0	0	0	0	0	0	0	0	0	0	0	0	0	0	0	0	0	0	0	0	0	0	0	0
SmFBX229	0	0	0	0	0	0	0	0	0	0	0	0	0	0	0	0	0	0	0	0	0	0	0	0
SmFBX230	737.64	751.36	780.48	557.56	628.71	606.82	225.28	199.97	167.75	81.06	94.69	98.01	851.66	863.95	760.01	564.49	483.63	662.84	229.59	244.84	222.77	263.95	259.34	225.45
SmFBX231	973.71	982.78	994.52	1086.59	998.29	927.05	1303.95	1328.99	1516.18	919.33	744.13	920.43	680.96	840.91	731.6	500.31	479.04	480.53	1153.69	1117.65	1085.09	682.37	733.12	755.58
SmFBX233	244.48	265.88	275.19	289.82	287.83	317.91	182.57	203.86	179.22	225.69	222.53	240.98	127.11	146.46	143.48	192.53	232.05	208.87	179.37	170.08	169.77	268.84	271.69	226.56
SmFBX234	222.63	237.32	207.16	230.02	196.53	249.46	277.2	337.69	299.65	263.46	120.73	257.93	214.28	248.49	203.14	252.78	194.14	222.16	271.2	256.98	254.21	13.69	16.84	123.88
SmFBX235	5.88	5.91	3.06	11.04	14.78	20.88	97.98	94.93	81.01	81.98	52.08	58.22	16.34	4.94	4.26	17.03	22.98	10.87	71.75	72.89	70.96	99.72	94.31	97.1
SmFBX236	41.17	37.42	35.93	21.16	21.74	22.05	5.86	11.67	6.45	11.05	17.36	20.63	27.24	24.68	19.89	15.72	16.08	7.24	14.35	6.54	6.29	28.35	29.19	11.16
SmFBX237	88.21	81.73	89.44	113.17	155.66	147.35	60.3	71.58	52.33	79.22	110.48	73.69	141.64	95.45	119.33	110.02	112.58	111.08	111.92	142.98	92.52	185.75	189.74	138.39
SmFBX238	1928.94	1863.14	1898.07	1915.57	1867.88	1822.78	2607.89	2836.16	2764.97	2021.98	1089.77	1713.37	2157.29	2866.66	2292.81	2079.84	2125.22	2081.5	2130.87	2011.95	2189.95	644.24	745.47	1408.48
SmFBX239	0	0	0	0	0	0	0	0	0	0	0	0	0	0	0	0	0	0	0	0	0	0	0	0
SmFBX240	325.13	313.15	280.54	283.38	228.7	208.85	252.92	214.75	253.06	342.68	497.93	396.47	404.95	445.96	389.24	366.72	366.46	352.55	271.2	280.35	284.75	418.42	367.12	286.83
SmFBX241	0	0	0	0	0	0	0	0	0	0	0	0	0	0	0	0	0	0	0	0	0	0	0	0
SmFBX242	231.04	220.58	203.34	180.33	190.44	161.28	382.73	410.06	400.73	617.19	319.59	533.54	486.66	812.93	505.73	396.85	384.84	416.54	445.55	579.38	485.96	100.69	81.96	299.11
SmFBX244	146.18	126.05	125.37	123.29	124.35	138.07	91.28	93.37	100.36	69.09	72.6	61.9	103.51	67.47	65.35	100.85	88.46	91.76	73.9	77.56	73.66	114.38	106.66	80.36
SmFBX245	220.11	210.74	240.03	174.81	185.22	179.84	353.41	361.04	357.72	244.11	268.3	248.35	851.66	888.63	885.02	627.36	651.35	621.79	370.93	332.68	365.59	254.18	286.29	247.77
SmFBX246	0.84	0	1.53	0	0	0	0	1.56	1.43	2.76	0	0	3.63	1.65	0	0	1.15	0	0	0	0.9	0	0	2.23
SmFBX247	103.34	111.28	107.02	154.57	145.22	157.8	283.9	315.13	280.3	178.71	189.39	186.44	132.56	172.79	125.01	220.03	194.14	200.42	253.27	249.51	265.88	187.7	169.53	156.25
SmFBX250	271.36	308.23	291.25	284.3	340.01	287.75	213.56	240.43	203.59	271.75	198.86	197.5	112.59	88.86	100.86	141.45	184.95	141.26	246.09	225.21	281.15	194.54	181.88	232.14
SmFBX251	37.81	41.36	63.45	38.64	41.74	32.49	33.5	38.13	43.01	32.24	31.56	33.9	25.42	18.1	24.15	18.34	12.64	20.53	44.48	44.86	40.42	15.64	12.35	24.55
SmFBX252	0	0	0	0	0	0	0	0	0	0	0	0	0	0	0	0	0	0	0	0	0	0	0	0
SmFBX255	130.22	120.14	126.89	111.33	108.7	106.74	325.78	294.12	339.08	204.5	222.53	244.66	341.39	362.04	411.97	277.66	241.24	287.35	253.98	250.44	264.09	240.49	243.63	229.91
SmFBX256	0	0	0	0	0	0	0	0	0	0	0	0	0	0	0	0	0	0	0	0	0	0	0	0
SmFBX257	122.66	115.22	129.95	143.53	133.92	126.47	262.97	252.1	258.07	175.94	246.2	208.55	143.46	149.75	150.58	149.31	127.51	143.68	271.92	224.28	233.55	257.11	231.28	186.38
SmFBX258	544.41	550.47	551.92	509.72	495.67	590.58	1185.03	1167.92	1239.47	792.21	911.43	776.73	956.98	997.24	1004.35	733.44	697.3	712.35	1214.67	1113.91	1172.22	963.92	934.09	897.32
SmFBX259	120.14	97.49	110.84	213.45	180.01	155.48	56.95	71.58	80.29	243.19	250.15	235.08	228.8	292.92	264.23	108.71	66.63	85.72	129.86	131.76	131.15	100.69	141.46	122.77
SmFBX261	0	0	0	0	0	0	0	0	0	0	0	0	0	0	0	0	0	0	0.72	0	0	0	0	0
SmFBX264	0	0	0	0.92	0	0	0	0	0	0	0	0	0	0	0	0	0	0	0	0	0	0	0	0
SmFBX265	0	0	0	0.92	0	0	0	0	0	0	0	0	0	0	0	0	0	0	0	0	0	0	0	0
SmFBX267	0	0	0.76	0	0	0	0	0	0	0	0	0	0	0	0	0	0	1.21	0	0	0	0	0	0
SmFBX268	70.57	68.93	65.74	44.16	29.57	33.65	50.25	45.91	40.14	107.78	116.79	98.01	132.56	153.04	154.84	53.7	36.76	51.92	93.99	90.65	107.79	73.32	69.61	56.92
SmFBX270	1031.68	1082.24	1111.48	1123.4	1037.42	1038.44	2080.29	2161.55	2326.24	1419.53	1342.28	1411.23	1182.15	1316.49	1154.93	1166.96	1208.5	1165.11	1282.11	1149.42	1308.76	974.68	1001.45	1231.03
SmFBX271	25.2	20.68	25.23	18.4	20	17.4	17.59	20.23	16.49	26.71	41.82	25.06	27.24	31.27	21.31	15.72	14.93	4.83	17.94	26.17	30.54	37.15	28.07	37.95
SmFBX272	610.78	641.07	645.18	857.5	807.85	843.51	703.48	677.72	707.55	817.08	751.24	823.89	581.09	682.93	623.63	540.92	573.24	519.17	634.24	669.09	609.92	443.83	493.99	568.08
SmFBX273	0	0	0	0	0	0	0	0	0.72	0	0	0.74	0	0	0	0	0	0	0	0	0	0	0	0
SmFBX274	37.81	35.45	42.81	40.48	25.22	41.77	80.4	84.03	87.46	61.72	71.02	72.96	127.11	120.13	105.12	90.37	70.07	56.75	66.72	54.2	68.27	53.77	56.13	70.31
SmFBX275	529.28	588.88	571.03	547.44	516.54	512.84	782.2	855.91	837.3	847.48	875.92	818.73	679.15	729.01	731.6	916.81	945.44	946.57	697.38	707.41	738.37	917	913.88	867.19
SmFBX276	10.08	1.97	12.23	0.92	1.74	0	18.42	15.56	21.51	12.9	7.1	6.63	7.26	1.65	8.52	1.31	4.6	1.21	15.78	14.02	11.68	6.84	5.61	3.35
SmFBX277	68.05	47.27	55.04	49.68	58.26	41.77	117.25	156.4	131.19	96.72	104.95	115.7	47.21	60.89	48.3	44.53	56.29	51.92	114.79	156.06	114.08	96.78	110.02	104.91
SmFBX278	45.37	38.41	46.63	37.72	32.17	41.77	125.62	136.17	123.3	136.33	150.72	103.91	81.72	83.93	86.66	39.29	57.44	37.43	141.34	161.67	147.31	82.12	84.2	88.17
SmFBX279	342.77	345.65	353.17	737.89	731.33	741.41	123.95	100.37	117.57	347.28	368.52	361.1	519.35	452.54	517.09	370.65	390.58	409.3	267.61	266.33	263.19	187.7	186.37	171.88
SmFBX280	196.59	187.1	194.93	180.33	175.66	155.48	269.67	294.9	286.03	139.1	145.99	140.75	292.36	278.11	345.2	233.13	198.74	228.19	205.91	199.98	239.83	203.34	193.1	203.13
SmFBX281	125.18	122.11	119.25	81.89	107.83	76.58	235.33	199.19	184.95	170.42	148.35	174.65	159.8	141.52	173.31	172.88	176.91	160.58	142.06	149.52	152.7	115.36	144.83	169.64
SmFBX282	51.25	54.16	60.39	44.16	40.87	37.13	22.61	24.9	23.66	35.93	25.25	28	14.53	29.62	17.05	49.77	21.83	26.56	29.42	18.69	24.25	25.42	30.31	17.86
SmFBX283	118.46	110.29	110.84	107.65	105.22	120.67	155.77	169.62	158.43	254.24	219.37	214.45	105.32	105.32	115.07	163.72	199.89	166.62	151.39	181.29	156.3	136.87	124.62	148.44
SmFBX287	0	0	0	0	0	0	0	0	0	1.84	0	0	0	0	0	0	0	0	0	0	0	0	0	0
SmFBX288	303.29	277.7	334.05	288.9	380.88	348.08	94.63	91.82	63.8	55.27	44.19	42.01	119.85	87.22	112.23	90.37	91.9	74.86	121.97	163.54	106.89	168.15	133.6	98.21
SmFBX289	86.53	118.17	116.96	107.65	113.92	105.58	33.5	42.02	32.26	157.52	165.71	130.44	272.39	213.93	282.69	239.68	269.96	234.23	78.2	90.65	96.11	134.91	123.5	148.44
SmFBX290	228.52	259.97	258.38	219.9	258.27	215.81	467.31	508.1	412.92	318.73	345.63	277.09	1855.85	2004.36	1920.62	725.59	743.25	749.77	393.17	398.09	412.3	357.8	357.02	350.45
SmFBX291	0	0	0	0	0.87	1.16	0.84	1.56	2.15	0	0.79	0.74	297.81	177.73	356.56	7.86	1.15	8.45	1.43	3.74	5.39	0	1.12	0
SmFBX292	87.37	54.16	77.97	69.92	78.26	71.94	116.41	138.5	116.85	109.62	129.41	158.44	341.39	273.17	346.62	132.28	122.92	125.57	160.71	171.95	134.74	87.01	98.8	116.07
SmFBX293	148.7	124.08	127.66	68.08	86.96	66.14	67.84	58.36	41.58	35.93	44.19	39.79	112.59	120.13	140.64	51.08	51.69	57.95	21.52	33.64	22.46	51.81	35.93	27.9
SmFBX294	0	0	0	0	0	0	0	0	0	0	0	0	0	0	0	0	0	0	0	0	0	0	0	0
SmFBX295	0	0	0	0	0	0	0	0	0	0	0	0	0	0	0	0	0	0	0	0	0	0	0	0
SmFBX296	3.36	3.94	2.29	0	2.61	3.48	0.84	0	6.45	1.84	0.79	0.74	3.63	1.65	1.42	3.93	3.45	2.41	2.15	3.74	4.49	1.96	2.25	3.35
SmFBX297	252.88	296.41	236.97	241.06	218.27	250.62	139.02	130.72	146.24	92.12	78.12	104.64	226.99	269.88	248.6	206.94	142.45	136.43	82.51	87.84	80.84	103.63	81.96	100.45
SmFBX299	900.62	941.42	879.09	1013.91	1085.25	985.07	994.92	1110.34	997.88	1622.19	1066.09	1496.71	463.05	452.54	447.48	754.4	759.34	825.84	976.47	1093.35	1001.55	668.68	669.13	843.75
SmFBX305	0	0	0	0	0	0	0	0	0	0	0	0	0	0	0	0	0	0	0	0	0	0.98	0	0
SmFBX306	940.11	930.59	1002.16	1431.62	1448.74	1420.17	649.88	721.29	676.73	533.36	571.32	465.01	729.99	679.64	627.89	662.72	632.97	627.83	618.46	720.49	671.9	629.58	670.25	563.62
SmFBX307	0	0	0	0	0	0	0	0	0	0	0	0	0	0	0	0	0	0	0	0	0	0	0	0
SmFBX308	1065.29	1090.12	1131.35	989.07	1065.25	1110.37	771.31	779.65	759.88	773.79	743.34	750.2	1011.46	1245.73	1127.94	1201.01	1160.26	1136.13	789.93	787.77	694.35	802.62	876.83	841.52
SmFBX309	1553.4	1652.41	1534.21	1418.74	1428.74	1407.4	1023.39	1041.87	1055.95	1317.28	1234.96	1285.21	2504.13	2792.61	2676.37	1830.99	1865.6	1771.21	1167.32	1161.57	1205.46	1102.74	1163.12	1294.65
SmFBX310	0.84	1.97	0.76	0.92	2.61	0	0	2.33	2.15	0.92	0	0	0	0	0	0	0	0	1.43	0	0.9	0.98	0	1.12
SmFBX311	111.74	112.26	98.61	118.69	125.22	117.19	124.78	130.72	127.6	96.72	92.33	126.02	50.85	46.08	36.93	44.53	45.95	53.12	115.51	129.89	122.16	52.79	63.99	51.34
SmFBX312	85.69	85.67	68.8	57.04	52.18	80.06	271.34	255.99	291.05	116.07	142.83	164.34	174.33	212.28	244.34	142.76	119.47	153.34	173.63	173.81	194.02	80.16	96.55	101.56
SmFBX313	374.7	333.83	312.65	245.66	229.57	210.01	210.21	210.09	181.37	175.02	168.08	174.65	359.55	462.42	441.8	318.26	325.1	306.67	104.03	85.97	96.11	87.98	111.15	111.61
SmFBX314	266.32	250.13	227.8	254.86	227.83	235.53	466.47	458.3	496.79	477.17	488.46	502.59	254.23	299.5	241.5	272.42	224.01	297.01	385.28	372.86	410.5	453.61	470.41	428.57
SmFBX316	3.36	6.89	0	8.28	15.65	15.08	8.37	7	10.75	53.43	56.82	47.16	69	87.22	32.67	102.16	93.05	94.17	25.11	21.49	19.76	102.65	81.96	77.01
SmFBX317	1.68	2.95	0.76	0	0	4.64	9.21	6.22	7.17	6.45	9.47	4.42	12.71	13.16	9.94	5.24	2.3	2.41	11.48	14.02	15.27	6.84	6.74	7.81
SmFBX319	0	0	0	0	0	0	0	0	0	0	0	0	0	0	0	0	0	0	0	0	0	0	0	0
SmFBX320	41.17	41.36	44.34	23	35.65	27.85	84.58	71.58	88.89	64.48	83.65	64.85	50.85	34.56	39.78	31.43	51.69	36.22	75.33	58.87	49.4	74.3	77.47	55.8
SmFBX321	22.68	20.68	35.93	80.05	155.66	117.19	2.51	4.67	0.72	0	0	1.47	9.08	9.87	2.84	5.24	12.64	7.24	5.02	7.48	3.59	9.78	7.86	3.35
SmFBX322	99.98	87.64	110.08	84.65	112.18	83.54	117.25	112.82	127.6	68.17	67.07	68.53	123.48	164.56	149.16	60.25	83.86	88.14	106.9	120.55	105.1	101.67	98.8	104.91
SmFBX323	642.7	723.79	684.93	664.29	557.41	617.26	861.76	915.04	881.03	613.5	613.14	557.86	626.49	707.61	625.05	729.51	651.35	690.61	644.28	679.37	651.24	625.67	674.74	671.88
SmFBX324	199.11	211.72	204.1	448.07	524.36	389.85	45.22	42.8	32.26	21.19	20.52	25.79	74.45	62.53	66.77	137.52	150.49	130.4	58.83	57.94	55.69	89.94	60.63	82.59
SmFBX325	122.66	159.53	133.01	163.77	91.31	181	1097.93	1101.78	1185.7	2463.23	2583.56	2718.55	1378.27	1456.37	1538.48	3300.5	3263.65	3112.59	923.38	886.83	924.3	786	752.21	664.06
SmFBX326	163.83	161.5	179.64	125.13	151.31	129.95	255.43	289.45	276.71	238.58	223.32	174.65	172.51	171.14	166.21	157.17	167.72	176.28	229.59	248.57	200.31	288.39	291.9	263.39
SmFBX327	46.21	65.98	54.27	57.04	57.39	48.73	95.47	115.94	89.61	59.88	73.39	54.53	76.27	65.82	76.71	64.18	36.76	61.58	104.75	95.32	99.71	65.5	97.67	93.75
SmFBX328	7.56	6.89	3.06	1.84	4.35	2.32	0.84	2.33	2.87	1.84	0.79	0	1.82	1.65	0	0	0	0	2.15	3.74	7.19	1.96	2.25	1.12
SmFBX329	204.99	176.27	193.4	186.77	172.18	175.2	400.31	401.5	375.64	419.14	422.18	390.58	354.1	385.07	304	340.53	299.83	301.84	458.46	488.74	465.3	393.98	415.4	437.5
SmFBX330	47.05	55.15	61.92	30.36	39.13	39.45	75.37	70.03	60.93	29.48	31.56	29.48	34.5	64.18	42.62	31.43	29.87	47.09	41.61	47.66	41.32	40.08	37.05	41.29
SmFBX332	110.06	87.64	99.38	79.13	64.35	61.49	149.07	155.62	174.92	108.7	107.32	117.17	49.03	57.6	78.13	77.27	56.29	53.12	112.64	117.75	127.55	166.19	175.14	121.65
SmFBX333	35.29	50.22	37.46	47.84	41.74	53.37	178.38	180.52	166.31	100.41	72.6	75.17	123.48	120.13	126.43	73.34	75.82	62.78	120.53	91.58	158.09	29.33	52.77	77.01
SmFBX336	0	0	0	0	0	0	0	0	0	0	0	0	0	0	0	0	0	0	0	0	0	0	0	0
SmFBX338	168.87	178.24	170.47	129.73	150.44	139.23	138.18	122.16	124.02	277.27	254.88	244.66	335.94	380.14	340.94	189.91	182.65	124.36	185.82	142.98	185.94	110.47	134.72	150.67
SmFBX339	0	0	0	0	0	0	0	0	0	0	0	0	0	0	0	0	0	0	0	0	0	0	0	0
SmFBX340	0	0	0	0	0	0	0	0	0	0	0	0	0	0	0	0	0	0	0	0	0	0	0	0
SmFBX342	124.34	117.19	136.83	114.09	104.35	113.71	165.82	161.84	117.57	192.53	148.35	126.75	132.56	108.61	110.8	92.99	97.65	112.29	156.41	184.09	177.85	162.28	165.04	137.28
SmFBX343	0	0	0	0	0	0	0	0	0	0	0	0	0	0	0	0	0	0	0	0	0	0	0	0
SmFBX344	26.04	18.71	18.35	21.16	25.22	16.24	10.05	7.78	9.32	11.98	7.1	5.16	12.71	19.75	11.36	2.62	4.6	6.04	10.76	12.15	6.29	15.64	20.21	16.74
SmFBX346	0	0	0	0	0.87	0	3.35	1.56	0	1.84	0	0.74	0	3.29	0	0	0	1.21	0	0.93	1.8	0	0	0
SmFBX347	0	0	0	0	0	0	0	0	0.72	0	0	0	0	1.65	0	0	0	0	2.15	0.93	0	0	2.25	0
SmFBX348	0	0	0	0	0	0	0	0	0	0	0	0	0	0	0	0	0	0	0	0	0	0	0	0
SmFBX349	0	0	0	0	0	0	0	0	0	0	0	0	0	0	0	0	0	0	0	0	0	0	0	0
SmFBX350	0	0	0	0	0	0	0	0	0	0	0	0	0	0	0	0	0	0	0	0	0	0	0	0
SmFBX353	232.72	240.28	245.38	246.58	238.27	243.66	486.57	578.9	528.33	371.23	284.87	296.98	334.13	475.58	348.04	327.43	345.78	348.93	466.35	507.43	485.96	217.03	187.49	265.63
SmFBX354	369.66	366.33	353.17	368.95	301.75	287.75	562.78	613.14	655.94	500.2	527.13	539.44	1331.06	1380.67	1305.51	654.86	701.9	606.1	438.37	454.16	483.26	370.51	442.34	484.38
SmFBX355	0	0	0	0	0	0	0	0	0	0	0.79	0	0	0	0	0	0	0	0	0	0	0	1.12	2.23
SmFBX356	693.11	674.55	688.75	827.14	734.8	732.13	5759.31	5884.74	6149.31	7750.78	8496.39	7525.58	2051.97	2527.66	2335.43	1875.52	2031.02	1890.73	8814.07	8700.06	8733.74	6061.18	6022.16	5212.06
SmFBX358	0	0	0	0	1.74	1.16	1.67	0	1.43	0	0.79	0	0	0	0	0	0	1.21	0	0.93	0	0	0	0
SmFBX359	188.19	167.41	184.23	195.05	217.4	216.97	222.77	247.43	278.15	174.1	179.92	209.29	187.04	187.6	204.56	165.02	156.23	148.51	237.48	247.64	248.82	195.52	195.35	198.66
SmFBX360	93.25	76.81	123.07	87.41	101.74	90.5	31.82	29.57	35.13	67.25	52.08	74.43	16.34	27.98	26.99	70.72	51.69	84.52	39.46	25.23	38.62	43.01	42.66	52.46
SmFBX361	391.5	420.49	406.68	557.56	590.45	569.69	756.24	712.74	800.03	531.52	565.79	509.96	691.86	872.18	828.2	533.06	569.79	479.32	541.69	557.89	563.21	563.1	578.19	475.45
SmFBX362	126.02	142.79	129.95	110.41	81.74	102.1	195.13	192.19	195.71	147.39	149.14	142.97	601.06	434.44	389.24	302.55	289.49	263.21	126.27	125.22	123.06	154.46	154.93	183.04
SmFBX363	0.84	0	0	0	0	0	0	0	0	0	0	0	0	0	0	0	0	0	0	0	0	0	0	0
SmFBX364	0	0	0	0	0	0	0	0	0	0	0	0	0	0	0	0	0	0	0	0	0	0	0	0
SmFBX365	181.47	155.59	147.53	142.61	171.31	212.33	293.12	284.78	274.56	258.85	246.99	334.57	177.96	215.58	248.6	216.1	201.03	200.42	228.87	248.57	263.19	111.45	93.18	137.28
SmFBX368	1278.68	1230.94	1162.69	1342.37	1354.82	1365.63	918.71	1009.97	911.14	1023.43	673.9	864.42	895.24	1105.85	920.53	1083.14	1097.07	990.04	798.54	790.58	860.53	443.83	410.91	650.67
SmFBX369	220.11	216.64	201.04	207.93	214.79	199.57	210.21	187.52	208.61	237.66	261.2	226.24	168.88	136.59	169.05	208.25	219.41	213.7	200.17	183.16	210.19	295.24	288.53	246.65
SmFBX370	76.45	75.83	70.33	109.49	100.87	129.95	398.64	368.82	472.42	242.27	269.88	259.4	495.74	371.91	397.76	183.36	220.56	181.1	252.55	227.08	222.77	268.84	269.45	203.13
SmFBX372	463.75	449.05	423.49	414.95	401.75	457.14	305.68	311.24	267.39	397.95	479.78	415.63	410.39	403.18	367.93	320.88	309.02	277.69	283.4	258.85	248.82	302.08	344.67	235.49
SmFBX373	1595.41	1713.46	1616.76	1105.92	925.25	969.98	3080.23	3300.68	3418.04	1916.05	1861.52	1963.19	1643.39	1894.1	1747.31	1203.63	1141.88	1120.44	1677.44	1533.49	1691.42	806.53	826.31	1190.85
SmFBX374	0	0	0	0	0	0	0	0	0	0	0	0	0	0	0	0	0	0	0	0	0	0	0	0
SmFBX375	0	0	0	0	0	0	0	0	0	0	0	0	0	0	0	0	1.15	0	0	0	0	0	0	0
SmFBX377	194.07	182.18	189.58	196.89	169.57	193.76	176.71	198.41	178.5	276.35	301.44	308.78	279.65	380.14	305.42	268.49	227.46	281.32	246.81	198.11	208.4	218.98	235.77	232.14
SmFBX378	0	0	0	0	0	0	0	0	0	0	0	0	0	0	0	0	0	0	0	0	0	0	0	0
SmFBX380	1156.02	1197.45	1158.87	2600.1	2760.08	2298.49	517.56	558.67	508.26	496.51	503.45	502.59	893.42	1137.12	904.91	1233.76	1160.26	1206.16	802.84	772.82	797.65	899.4	955.42	1004.47
SmFBX381	378.06	375.19	326.41	412.19	416.53	447.86	103.85	109.71	141.94	124.36	138.88	162.86	121.67	90.51	90.92	95.61	62.03	97.8	170.76	134.57	166.18	214.1	163.91	148.44
SmFBX382	729.23	775	709.39	818.86	800.89	801.74	659.09	625.59	645.18	536.13	578.42	569.65	443.08	472.29	501.46	591.99	550.26	551.77	559.62	533.59	550.63	480.98	477.15	560.27
SmFBX383	7.56	7.88	9.17	8.28	13.04	4.64	10.89	16.34	11.47	9.21	11.84	7.37	1.82	1.65	2.84	3.93	2.3	3.62	20.81	19.62	17.97	10.75	21.33	11.16
SmFBX384	26.88	35.45	29.81	11.04	22.61	17.4	170.01	184.41	169.18	214.63	276.19	270.46	29.05	42.79	31.25	28.81	28.72	38.64	180.08	189.7	190.43	445.79	486.13	430.8
SmFBX385	5.04	7.88	13.76	16.56	16.52	11.6	7.54	14.78	12.9	25.79	19.73	17.69	3.63	1.65	4.26	10.48	9.19	7.24	21.52	16.82	11.68	14.66	21.33	22.32
SmFBX387	481.4	419.5	462.48	468.31	458.27	466.43	466.47	511.21	439.44	357.42	315.65	302.88	688.23	626.98	639.26	364.1	360.71	386.36	449.13	420.52	445.53	393.98	354.77	367.19
SmFBX388	0	0	0	0	0	0	0	0	0	0	0	0	0	0	0	0	0	0	0	0	0	0	0	0
SmFBX389	0	0	0	0	0	0	0	0	0.72	3.68	0	0.74	0	0	0	0	0	0	0.72	0.93	0	0	0	0
