# Supplementary material for: Genome-Wide Analysis and Characterization of Eggplant F-Box Gene Superfamily: Gene Evolution and Expression Analysis under Stress
Source: Int J Mol Sci. 2022 Dec 16;23(24):16049. doi: 10.3390/ijms232416049 (PMC9780924; doi:10.3390/ijms232416049)
Supplement: Supplementary file 1 [file ijms-23-16049-s001.zip › Supplementary Tables/Table S9 . List of clustering results according to the expression pattern of F-box in eggplant high-temperature treatment transcriptome..xlsx]

## Sheet: Table S13. List of clustering r
Table S9. List of clustering results according to the expression pattern of F-box in eggplant high-temperature treatment transcriptome.
Gene ID	cluster
SMEL4_05g019750.1.01	cluster 1
SMEL4_01g038950.1.01	cluster 1
SMEL4_01g029890.1.01	cluster 1
SMEL4_01g026890.1.01	cluster 1
SMEL4_01g018500.1.01	cluster 1
SMEL4_01g013210.1.01	cluster 1
SMEL4_01g002470.1.01	cluster 1
SMEL4_01g002620.1.01	cluster 1
SMEL4_02g024830.1.01	cluster 1
SMEL4_02g018320.1.01	cluster 1
SMEL4_02g009890.1.01	cluster 1
SMEL4_02g003280.1.01	cluster 1
SMEL4_02g002470.1.01	cluster 1
SMEL4_03g023130.1.01	cluster 1
SMEL4_03g017870.1.01	cluster 1
SMEL4_03g012700.1.01	cluster 1
SMEL4_03g003890.1.01	cluster 1
SMEL4_04g002290.1.01	cluster 1
SMEL4_04g004080.1.01	cluster 1
SMEL4_04g006330.1.01	cluster 1
SMEL4_04g012410.1.01	cluster 1
SMEL4_04g014070.1.01	cluster 1
SMEL4_04g016610.1.01	cluster 1
SMEL4_04g017290.1.01	cluster 1
SMEL4_04g023350.1.01	cluster 1
SMEL4_04g022960.1.01	cluster 1
SMEL4_05g023010.1.01	cluster 1
SMEL4_05g021700.1.01	cluster 1
SMEL4_06g025280.1.01	cluster 1
SMEL4_06g030430.1.01	cluster 1
SMEL4_07g002960.1.01	cluster 1
SMEL4_07g003790.1.01	cluster 1
SMEL4_07g015800.1.01	cluster 1
SMEL4_07g023710.1.01	cluster 1
SMEL4_00g002630.1.01	cluster 1
SMEL4_08g023960.1.01	cluster 1
SMEL4_00g002620.1.01	cluster 1
SMEL4_08g023520.1.01	cluster 1
SMEL4_08g022640.1.01	cluster 1
SMEL4_08g009220.1.01	cluster 1
SMEL4_08g008360.1.01	cluster 1
SMEL4_08g004890.1.01	cluster 1
SMEL4_09g024160.1.01	cluster 1
SMEL4_09g012280.1.01	cluster 1
SMEL4_09g010370.1.01	cluster 1
SMEL4_10g010720.1.01	cluster 1
SMEL4_10g013640.1.01	cluster 1
SMEL4_10g006650.1.01	cluster 1
SMEL4_10g004230.1.01	cluster 1
SMEL4_10g003000.1.01	cluster 1
SMEL4_12g014280.1.01	cluster 1
SMEL4_09g004400.1.01	cluster 2
SMEL4_01g030720.1.01	cluster 2
SMEL4_01g038960.1.01	cluster 2
SMEL4_01g025690.1.01	cluster 2
SMEL4_01g022960.1.01	cluster 2
SMEL4_01g020090.1.01	cluster 2
SMEL4_01g017510.1.01	cluster 2
SMEL4_02g021500.1.01	cluster 2
SMEL4_02g020000.1.01	cluster 2
SMEL4_02g014130.1.01	cluster 2
SMEL4_02g009910.1.01	cluster 2
SMEL4_03g011400.1.01	cluster 2
SMEL4_03g008070.1.01	cluster 2
SMEL4_03g005850.1.01	cluster 2
SMEL4_03g005840.1.01	cluster 2
SMEL4_03g003430.1.01	cluster 2
SMEL4_03g003490.1.01	cluster 2
SMEL4_04g012180.1.01	cluster 2
SMEL4_04g015370.1.01	cluster 2
SMEL4_04g019580.1.01	cluster 2
SMEL4_04g023340.1.01	cluster 2
SMEL4_05g002150.1.01	cluster 2
SMEL4_05g016590.1.01	cluster 2
SMEL4_06g000920.1.01	cluster 2
SMEL4_06g018910.1.01	cluster 2
SMEL4_07g001850.1.01	cluster 2
SMEL4_08g026120.1.01	cluster 2
SMEL4_08g021860.1.01	cluster 2
SMEL4_08g018820.1.01	cluster 2
SMEL4_08g015730.1.01	cluster 2
SMEL4_09g001330.1.01	cluster 2
SMEL4_10g004650.1.01	cluster 2
SMEL4_00g011500.1.01	cluster 2
SMEL4_11g006240.1.01	cluster 2
SMEL4_11g005580.1.01	cluster 2
SMEL4_12g018150.1.01	cluster 2
SMEL4_12g015130.1.01	cluster 2
SMEL4_12g016910.1.01	cluster 2
SMEL4_09g001830.1.01	cluster 3
SMEL4_09g001840.1.01	cluster 3
SMEL4_09g001850.1.01	cluster 3
SMEL4_09g001860.1.01	cluster 3
SMEL4_01g032390.1.01	cluster 3
SMEL4_01g031000.1.01	cluster 3
SMEL4_01g039370.1.01	cluster 3
SMEL4_01g038680.1.01	cluster 3
SMEL4_01g029900.1.01	cluster 3
SMEL4_01g024800.1.01	cluster 3
SMEL4_01g022930.1.01	cluster 3
SMEL4_01g022440.1.01	cluster 3
SMEL4_01g013930.1.01	cluster 3
SMEL4_01g001690.1.01	cluster 3
SMEL4_01g001840.1.01	cluster 3
SMEL4_02g018470.1.01	cluster 3
SMEL4_02g014190.1.01	cluster 3
SMEL4_02g009880.1.01	cluster 3
SMEL4_02g005480.1.01	cluster 3
SMEL4_02g005240.1.01	cluster 3
SMEL4_00g000100.1.01	cluster 3
SMEL4_02g006940.1.01	cluster 3
SMEL4_03g026270.1.01	cluster 3
SMEL4_03g023800.1.01	cluster 3
SMEL4_03g017880.1.01	cluster 3
SMEL4_03g018270.1.01	cluster 3
SMEL4_03g000220.1.01	cluster 3
SMEL4_04g005010.1.01	cluster 3
SMEL4_04g012370.1.01	cluster 3
SMEL4_04g015980.1.01	cluster 3
SMEL4_04g017010.1.01	cluster 3
SMEL4_04g018780.1.01	cluster 3
SMEL4_05g002900.1.01	cluster 3
SMEL4_05g005380.1.01	cluster 3
SMEL4_05g019740.1.01	cluster 3
SMEL4_05g019730.1.01	cluster 3
SMEL4_03g011420.1.01	cluster 3
SMEL4_06g019020.1.01	cluster 3
SMEL4_06g030130.1.01	cluster 3
SMEL4_07g006630.1.01	cluster 3
SMEL4_07g019530.1.01	cluster 3
SMEL4_07g022790.1.01	cluster 3
SMEL4_07g023460.1.01	cluster 3
SMEL4_08g011480.1.01	cluster 3
SMEL4_08g009030.1.01	cluster 3
SMEL4_09g009720.1.01	cluster 3
SMEL4_09g007910.1.01	cluster 3
SMEL4_00g003260.1.01	cluster 3
SMEL4_09g007920.1.01	cluster 3
SMEL4_09g002770.1.01	cluster 3
SMEL4_10g009470.1.01	cluster 3
SMEL4_11g017120.1.01	cluster 3
SMEL4_11g005230.1.01	cluster 3
SMEL4_12g005920.1.01	cluster 3
SMEL4_01g000750.1.01	cluster 4
SMEL4_01g029880.1.01	cluster 4
SMEL4_03g016630.1.01	cluster 4
SMEL4_03g003760.1.01	cluster 4
SMEL4_04g018850.1.01	cluster 4
SMEL4_04g020490.1.01	cluster 4
SMEL4_05g019780.1.01	cluster 4
SMEL4_07g015930.1.01	cluster 4
SMEL4_01g037220.1.01	cluster 5
SMEL4_01g037250.1.01	cluster 5
SMEL4_01g021220.1.01	cluster 5
SMEL4_01g001560.1.01	cluster 5
SMEL4_02g005690.1.01	cluster 5
SMEL4_03g030380.1.01	cluster 5
SMEL4_03g023860.1.01	cluster 5
SMEL4_03g016780.1.01	cluster 5
SMEL4_03g009640.1.01	cluster 5
SMEL4_03g001890.1.01	cluster 5
SMEL4_04g013450.1.01	cluster 5
SMEL4_04g023250.1.01	cluster 5
SMEL4_06g013120.1.01	cluster 5
SMEL4_06g014040.1.01	cluster 5
SMEL4_06g030620.1.01	cluster 5
SMEL4_07g015790.1.01	cluster 5
SMEL4_07g017360.1.01	cluster 5
SMEL4_08g026100.1.01	cluster 5
SMEL4_08g025870.1.01	cluster 5
SMEL4_08g022610.1.01	cluster 5
SMEL4_00g010950.1.01	cluster 5
SMEL4_08g015540.1.01	cluster 5
SMEL4_08g001020.1.01	cluster 5
SMEL4_09g025350.1.01	cluster 5
SMEL4_09g024730.1.01	cluster 5
SMEL4_00g003840.1.01	cluster 5
SMEL4_09g009310.1.01	cluster 5
SMEL4_10g023670.1.01	cluster 5
SMEL4_10g013200.1.01	cluster 5
SMEL4_10g007590.1.01	cluster 5
SMEL4_10g004930.1.01	cluster 5
SMEL4_00g011700.1.01	cluster 5
SMEL4_11g023630.1.01	cluster 5
SMEL4_11g021110.1.01	cluster 5
SMEL4_11g013770.1.01	cluster 5
SMEL4_03g019780.1.01	cluster 5
SMEL4_12g002270.1.01	cluster 5
SMEL4_12g017110.1.01	cluster 5
SMEL4_01g031660.1.01	cluster 6
SMEL4_01g029920.1.01	cluster 6
SMEL4_01g028250.1.01	cluster 6
SMEL4_01g023780.1.01	cluster 6
SMEL4_01g021080.1.01	cluster 6
SMEL4_01g014190.1.01	cluster 6
SMEL4_01g003690.1.01	cluster 6
SMEL4_02g018590.1.01	cluster 6
SMEL4_02g011630.1.01	cluster 6
SMEL4_03g031250.1.01	cluster 6
SMEL4_03g020250.1.01	cluster 6
SMEL4_03g005890.1.01	cluster 6
SMEL4_04g006310.1.01	cluster 6
SMEL4_05g001020.1.01	cluster 6
SMEL4_00g000940.1.01	cluster 6
SMEL4_00g003770.1.01	cluster 6
SMEL4_06g002080.1.01	cluster 6
SMEL4_06g020380.1.01	cluster 6
SMEL4_07g013240.1.01	cluster 6
SMEL4_07g015870.1.01	cluster 6
SMEL4_07g021950.1.01	cluster 6
SMEL4_08g026110.1.01	cluster 6
SMEL4_08g024330.1.01	cluster 6
SMEL4_09g024710.1.01	cluster 6
SMEL4_09g007120.1.01	cluster 6
SMEL4_09g001780.1.01	cluster 6
SMEL4_10g010750.1.01	cluster 6
SMEL4_10g000650.1.01	cluster 6
SMEL4_11g024720.1.01	cluster 6
SMEL4_11g021430.1.01	cluster 6
SMEL4_11g011990.1.01	cluster 6
SMEL4_12g010740.1.01	cluster 6
SMEL4_12g014010.1.01	cluster 6
SMEL4_01g026900.1.01	cluster 7
SMEL4_03g011340.1.01	cluster 7
SMEL4_05g014000.1.01	cluster 7
SMEL4_05g023640.1.01	cluster 7
SMEL4_09g005300.1.01	cluster 7
SMEL4_11g021850.1.01	cluster 7
SMEL4_12g005150.1.01	cluster 7
SMEL4_01g013320.1.01	cluster 8
SMEL4_02g004760.1.01	cluster 8
SMEL4_03g003480.1.01	cluster 8
SMEL4_06g005760.1.01	cluster 8
SMEL4_06g010680.1.01	cluster 8
SMEL4_07g018460.1.01	cluster 8
SMEL4_08g022620.1.01	cluster 8
SMEL4_09g011390.1.01	cluster 8
SMEL4_09g001790.1.01	cluster 8
SMEL4_10g002730.1.01	cluster 8
SMEL4_01g008670.1.01	cluster 9
SMEL4_01g000350.1.01	cluster 9
SMEL4_02g030000.1.01	cluster 9
SMEL4_02g023510.1.01	cluster 9
SMEL4_02g018630.1.01	cluster 9
SMEL4_02g000460.1.01	cluster 9
SMEL4_03g030220.1.01	cluster 9
SMEL4_03g025810.1.01	cluster 9
SMEL4_03g024340.1.01	cluster 9
SMEL4_04g013830.1.01	cluster 9
SMEL4_04g019470.1.01	cluster 9
SMEL4_04g023640.1.01	cluster 9
SMEL4_04g022760.1.01	cluster 9
SMEL4_07g007290.1.01	cluster 9
SMEL4_07g025850.1.01	cluster 9
SMEL4_08g009660.1.01	cluster 9
SMEL4_08g009650.1.01	cluster 9
SMEL4_08g000810.1.01	cluster 9
SMEL4_09g008700.1.01	cluster 9
SMEL4_09g008400.1.01	cluster 9
SMEL4_11g011370.1.01	cluster 9
SMEL4_12g014030.1.01	cluster 9
SMEL4_03g034130.1.01	cluster 10
SMEL4_03g011220.1.01	cluster 10
SMEL4_08g011350.1.01	cluster 10
SMEL4_09g002720.1.01	cluster 10
SMEL4_10g004390.1.01	cluster 10
SMEL4_11g017220.1.01	cluster 10
SMEL4_11g010930.1.01	cluster 10
